# Supplementary material for: Functional Analysis of Casein Kinase 1 in a Minimal Circadian System
Source: PLoS One. 2013 Jul 25;8(7):e70021. doi: 10.1371/journal.pone.0070021 (PMC3723912; doi:10.1371/journal.pone.0070021)
Supplement: Dataset S1 — (XLS) [file pone.0070021.s001.xls]

## Sheet: Legend
Supplementary table listing identified phosphopeptides with identification and quantification details
Column header details
a	The list of peptides is sorted into three results groups:
	·	significant (p<0.05) and upregulated (fold change>1.5) in CK1-OX8, when compared to CCA1
	·	significant (p<0.05) and dowregulated (fold change>1.5) in CK1-OX8, when compared to CCA1
	·	no significantly up or down regulation (p>0.05 and/or fold change <1.5) in CK1-OX8 when compared to CCA1
b	Peptide identification number (as assigned by Progenesis LC-MS). IDs of peptides with alternative charges, oxidation states and missed cuts are comma separated.
c	Leading peptide sequence (identified by MASCOT)
d	Leading peptide identification score (as assigned by MASCOT, minimum cutoff = 20)
e	Leading peptide retention time in minutes (Progenesis LC-MS)
f	Leading peptide charge (Progenesis LC-MS: 2+, 3+ and 4+ charged peptides were searched)
g	Leading peptide mass/charge ratio (Progenesis LC-MS)
h	Experimental mass error against predicted leading peptide mass (Progenesis LC-MS)
i	Gene ID
j	Protein ID (gi)
k	Protein ID (RefSeq)
l	Protein Description (as in database downloaded from NCBI 12/01/11)
m	Peptide peak intensities (calculated and normalised by Progenesis LC-MS)
n	Mean intensities (average of 5 replicates in each condition)
o	Standard deviations on the means (based on 5 replicates in each condition)
p	P-value of pairwise comparisons of each inhibitor against the CCA1 control (t-test performed on arcsinh transformed intensities)
q	Ratio of the mean of CK1-OX8 and the mean of CCA1
r	Phosphorylation sites predicted by Progenesis LC-MS.
	In cases of >1 site listed by Progenesis, MaxQuant modification scores were used to idenfity the highest scoring prediction.
	In cases with equal scores, both options are listed in the same row.
s	CK1ε targets as predicted with GPS

## Sheet: Phosphopeptides Overexpressor
	Peptide information							Parent protein information				CCA1 peptide intensities m					CK1-OX8 peptide intensities m					Mean intensities n		Standard deviations o		T-test p-values p	Fold change q	Phosphorylation site
Result group a	Peptide ID b	Sequence c	Score d	Retention (min) e	Charge f	m/z g	Error (ppm) h	Gene ID i	Gi protein ID j	RefSeq ID k	Protein description l	1	2	3	4	5	1	2	3	4	5	CCA1	CK1-OX8	CCA1	CK1-OX8	CCA1 : CK1-OX8	CK1-OX8 /CCA1	Modifications r	CK1ε target s
p<0.05 and fold change>1.5 up in CK1-OX8	7446	SLGLLPGPTK	25.1	53.3347	2	531.783	0.558529	Ot13g02360	gi|308810797	XP_003082707.1	L-asparaginase I (ISS)	4883.95	533.382	1764.26	1293.32	876.454	5558.58	10275.1	8997.5	3600.64	1476.04	1870.27	5981.56	1746.52	3663.25	0.0401286	3.19823	[1] Phospho (ST)	True
p<0.05 and fold change>1.5 up in CK1-OX8	5126	SVDASASPIRHVDSEIFAR	28.73	56.3585	3	713.007	0.165213	Ot01g02410	gi|308799041	XP_003074301.1	SL-TPS/P (ISS)	28299.9	16682.8	20052.4	13483.7	15854.5	57112.7	36742.2	55601.6	85407.8	68660.2	18874.7	60704.9	5770.87	17935.1	0.000263664	3.21621	[7] Phospho (ST)
p<0.05 and fold change>1.5 up in CK1-OX8	7345	YNERPSFQMGMSLGADSEDDGDSNGMVQSLTGMFSR	38.23	53.7625	4	1015.91	0.229058	Ot09g00140	gi|308807387	XP_003081004.1	unnamed protein product	19358.4	30169	30115.8	41536.1	27835	51958.3	53701.9	34865.6	54126.9	68705.5	29802.9	52671.6	7919.3	12019	0.0079058	1.76733	[9] Oxidation (M)|[11] Oxidation (M)|[17] Phospho (ST)|[26] Oxidation (M)|[33] Oxidation (M)
p<0.05 and fold change>1.5 up in CK1-OX8	3350, 221	ETKTLAELMSINMGA	31.97	62.1525	2	852.883	0.0682745	Ot04g00360	gi|308802482	XP_003078554.1	unnamed protein product	376444	320771	492591	643325	327906	1.20368e+06	1.38106e+06	1.34576e+06	2.04125e+06	1.4247e+06	432207	1.47929e+06	136586	324894	5.195e-05	3.42264	[4] Phospho (ST)|[13] Oxidation (M)	True
p<0.05 and fold change>1.5 up in CK1-OX8	3155	GGQEGSPSKSLSSPK	23.8	24.4747	2	763.347	1.73056	Ot14g02110	gi|308811388	XP_003083002.1	unnamed protein product	17170.8	15198.7	14546.2	11420.2	18568	74046.2	44052.5	50595.9	104179	63513.5	15380.8	67277.4	2728.48	23661.1	3.10902e-05	4.37412	[6] Phospho (ST)	True
p<0.05 and fold change>1.5 up in CK1-OX8	6859	ALEDESPVAVVKEK	39.75	41.0616	2	797.391	2.06166	Ot01g02950	gi|308799151	XP_003074356.1	unnamed protein product	6933.65	8486.38	8373.19	9568.37	5683.35	24919	15341.9	26427.6	41770.1	29012	7808.99	27494.1	1513.04	9507.3	0.000165098	3.52083	[6] Phospho (ST)	True
p<0.05 and fold change>1.5 up in CK1-OX8	7922	NVVTEKYASVIESMY	21.1	59.1296	2	914.907	0.253806	Ot16g00030	gi|308812292	XP_003083453.1	MGC53673 protein (ISS)	19424.6	14455.5	18538.8	10223.1	12179.1	48045.5	49512.5	47717.1	76078.3	81215.3	14964.2	60513.7	3973.86	16666.2	3.7069e-05	4.04389	[9] Phospho (ST)|[14] Oxidation (M)
p<0.05 and fold change>1.5 up in CK1-OX8	2822	TKSVEVSLPR	47.91	40.4965	2	598.306	2.09199	Ot05g04480	gi|308804465	XP_003079545.1	TPA: PDR1 ABC transporter (ISS)	30710	21191.7	27433.6	26021.7	21469.7	65976	58967.3	59853.1	56057.2	60629.5	25365.3	60296.6	4057.99	3616	3.08333e-06	2.37713	[1] Phospho (ST)
p<0.05 and fold change>1.5 up in CK1-OX8	235	ALSIGASAVNAVGK	80.49	50.9999	2	669.345	0.189288	Ot15g00530	gi|308811777	XP_003083196.1	unnamed protein product	464696	296209	318460	447622	420351	585666	460604	762679	561816	552795	389468	584712	77029.6	110248	0.0103351	1.50131	[3] Phospho (ST)
p<0.05 and fold change>1.5 up in CK1-OX8	9375	KGSDPTIALLAALR	57.69	72.4527	2	753.408	0.271881	Ot04g01920	gi|308802794	XP_003078710.1	PHD finger family protein / methyl-CpG binding domain-containing protein (ISS)	2430.19	2438.17	6852.09	2629.56	2020	13288.4	6387	5015.17	12649.9	42383.5	3274	15944.8	2012.53	15229.3	0.0119329	4.87012	[3] Phospho (ST)
p<0.05 and fold change>1.5 up in CK1-OX8	5387	ALDEESEDELESTRR	27.38	36.2777	2	929.887	1.3936	Ot06g04000	gi|308805402	XP_003080013.1	unnamed protein product	7172.41	4527.64	7147.35	4127.68	5307.76	25848.9	22913.9	18756.1	31095	26062	5656.57	24935.2	1436.48	4536.38	5.57032e-06	4.40819	[6] Phospho (ST)
p<0.05 and fold change>1.5 up in CK1-OX8	688	IASSFDFDQV	42.02	61.8811	2	604.747	0.299774	Ot15g01210	gi|308811915	XP_003083265.1	putative calcium dependent protein kinase (ISS)	125152	137916	109119	96104.7	116762	250541	112033	160545	209831	195820	117011	185754	15832.6	52317.7	0.0203484	1.5875	[4] Phospho (ST)
p<0.05 and fold change>1.5 up in CK1-OX8	1434	ASTLNDSTADDGNVVR	64.13	40.426	2	878.872	1.26302	Ot07g03300	gi|308806249	XP_003080436.1	unnamed protein product	110571	124032	132449	160414	118901	323878	229758	274733	366663	260533	129273	291113	19135.4	54197	5.37667e-05	2.25192	[N-term] Acetyl (Protein N-term)|[8] Phospho (ST)	True
p<0.05 and fold change>1.5 up in CK1-OX8	7408	ETKTLAELMSINMGA	22.03	59.7627	2	852.883	0.111061	Ot04g00360	gi|308802482	XP_003078554.1	unnamed protein product	13865.7	8483.91	3954.08	4247.03	6170.98	45191	32892.5	46268.8	18981.3	15038.4	7344.35	31674.4	4070.96	14448.6	0.00190016	4.31276	[2] Phospho (ST)|[9] Oxidation (M)	True
p<0.05 and fold change>1.5 up in CK1-OX8	4561	ETKTLAELMSINMGA	35.39	49.538	2	900.863	0.61178	Ot04g00360	gi|308802482	XP_003078554.1	unnamed protein product	15982.6	7956.48	16125.8	19641.1	12153.6	30639.3	25406.2	35529.2	49149.1	59859.4	14371.9	40116.7	4458.51	14130	0.0016851	2.79132	[4] Phospho (ST)|[9] Oxidation (M)|[10] Phospho (ST)|[13] Oxidation (M)	True
p<0.05 and fold change>1.5 up in CK1-OX8	919	AASAEIASDYVATPGGSR	79.01	43.5972	2	901.901	0.949828	Ot15g02430	gi|308812157	XP_003083386.1	Armadillo/beta-Catenin/plakoglobin (ISS)	90983.1	142675	185991	162270	122190	352249	395422	329925	427115	311977	140822	363338	36519.8	47366.1	9.95702e-05	2.58013	[3] Phospho (ST)	True
p<0.05 and fold change>1.5 up in CK1-OX8	492	EAFGDASDDDAFSPR	53.34	49.272	2	840.314	0.414446	Ot14g01520	gi|308811270	XP_003082943.1	unnamed protein product	226072	262442	316033	296806	228038	486767	577515	560277	690732	539479	265878	570954	40312.1	75136.7	2.45675e-05	2.14743	[7] Phospho (ST)	True
p<0.05 and fold change>1.5 up in CK1-OX8	3190	TKDAAEASDEDVVATR	70.13	30.7777	2	879.382	1.38719	Ot01g02280	gi|308799015	XP_003074288.1	unnamed protein product	50254	14913.6	30960.4	23004.4	16167.4	74627.2	103208	94808.1	71467.9	33347	27060	75491.7	14455.2	27085.2	0.00754554	2.78979	[8] Phospho (ST)	True
p<0.05 and fold change>1.5 up in CK1-OX8	1552	ARAPSPDSTIAR	21.86	29.3361	2	661.316	1.30436	Ot02g06290	gi|308800902	XP_003075232.1	unnamed protein product	64553.3	37223.2	52603.3	37461.4	41071.1	92021.1	76812.1	58929.1	122380	77879.8	46582.5	85604.5	11836	23675.9	0.00571822	1.8377	[5] Phospho (ST)
p<0.05 and fold change>1.5 up in CK1-OX8	5241	SADHDESPSVTVAEDIQNTPK	31.18	47.8837	3	774.004	0.149549	Ot11g02900	gi|308809565	XP_003082092.1	unnamed protein product	16398.5	22374.7	26108.3	17479	14307.5	84800.3	40254.3	53132.2	76364.9	59777.7	19333.6	62865.8	4807.82	17880.9	0.000135131	3.25163	[7] Phospho (ST)
p<0.05 and fold change>1.5 up in CK1-OX8	8253	SFSPTPLSDLTR	34.17	60.2905	2	700.826	0.373568	Ot11g01380	gi|308809261	XP_003081940.1	protein kinase family protein (ISS)	10249.1	4444.34	8194.46	7300.75	6255.01	21818.1	28814.2	29520.6	6834.18	9357.25	7288.73	19268.9	2164.69	10672.1	0.0342246	2.64365	[3] Phospho (ST)
p<0.05 and fold change>1.5 up in CK1-OX8	4699	LRSSVANVTAFATEEPL	52.21	64.1559	2	942.958	0.361439	Ot02g07550	gi|308801154	XP_003075356.1	phosphatidylinositol-4-phosphate 5-kinase (ISS)	70977	56669	55108.4	59359.8	53217.9	129370	71329.4	108944	84094.9	92763.2	59066.4	97300.4	7027.9	22547.3	0.00293072	1.64731	[4] Phospho (ST)	True
p<0.05 and fold change>1.5 up in CK1-OX8	2292	SNALFDGEAEDLDAVPSPR	40.67	58.5887	2	1041.95	0.254875	Ot11g00550	gi|308809095	XP_003081857.1	related to putative cytoplasmic structural protein (ISS)	131233	97676.4	101781	79759.2	82957	233991	125810	157604	241240	195771	98681.3	190883	20466.8	49396.5	0.00273698	1.93434	[17] Phospho (ST)
p<0.05 and fold change>1.5 up in CK1-OX8	2198	AMQRGSSLLDLQSADGGTPAMSAAAHSYGDVLQYLIEK	20.17	75.135	4	1016.72	0.14285	Ot08g01070	gi|308806734	XP_003080678.1	CG3104-PB, isoform B (ISS)	55456.3	170923	73484.6	106268	100422	122472	225915	145861	322009	338725	101311	230996	44012	98666.3	0.0190784	2.28007	[2] Oxidation (M)|[7] Phospho (ST)|[21] Oxidation (M)	True
p<0.05 and fold change>1.5 up in CK1-OX8	3836	RGSDGLVNLSAPSQK	55.33	42.9323	2	804.89	1.10139	Ot07g02170	gi|308806023	XP_003080323.1	unnamed protein product	23686.8	19108.2	26680.3	20469.5	14505.7	37600.6	39846	37179.2	57119.1	51429	20890.1	44634.8	4622.25	9083.21	0.000500529	2.13665	[3] Phospho (ST)
p<0.05 and fold change>1.5 up in CK1-OX8	2518	TNSAPGGLDELDTTR	55.21	46.2666	2	813.854	0.364084	Ot01g01760	gi|308798911	XP_003074235.1	putative calcium-dependent protein kinase (ISS)	62068.2	53575.8	51096.1	38931.8	44119.6	101884	61329.6	74898.1	97409.3	57865.9	49958.3	78677.4	8898.1	20234.8	0.0141208	1.57486	[3] Phospho (ST)
p<0.05 and fold change>1.5 up in CK1-OX8	1919	STAPIDVAPETTTAGGASSDSGGERPATR	20.13	39.6957	3	947.095	1.30798	Ot13g00020	gi|308810329	XP_003082473.1	bromodomain protein 103 (ISS)	119835	132607	148971	113097	124715	224409	186244	136268	242461	178203	127845	193517	13788.2	41577.6	0.00700641	1.51369	[21] Phospho (ST)
p<0.05 and fold change>1.5 up in CK1-OX8	1598	TGSSGSGALTSSIPATLR	57.15	54.5533	2	871.919	0.521692	Ot01g05130	gi|308799593	XP_003074577.1	target of rapamycin protein (ISS)	136473	80938	74082.8	69291.6	72392.6	192212	179427	122521	142487	143946	86635.6	156119	28184.5	28761.1	0.00353666	1.80201	[3] Phospho (ST)
p<0.05 and fold change>1.5 up in CK1-OX8	3385	IGEADDLRSPPSFHD	28.68	46.3511	2	868.369	0.484474	Ot04g01300	gi|308802670	XP_003078648.1	Myosin class II heavy chain (ISS)	20277.6	8194.76	19583.1	22817.4	9525.47	44233.9	66469.4	89602.7	126994	68130.8	16079.7	79086.1	6716.08	31223.5	0.000378178	4.91839	[12] Phospho (ST)
p<0.05 and fold change>1.5 up in CK1-OX8	2097	TNVVIAPESPAAGR	57.11	38.3474	2	731.358	0.72377	Ot08g02610	gi|308807040	XP_003080831.1	decapping protein 2-like (ISS)	51440.4	55437.3	53497.1	48353.1	47779.1	89682.2	77404.2	90557.8	139664	91318.1	51301.4	97725.3	3280.45	24129.5	0.000307552	1.90492	[9] Phospho (ST)
p<0.05 and fold change>1.5 up in CK1-OX8	5801, 5244	RVVDLEAELSSPTNQR	20.76	49.9872	3	631.974	0.018225	Ot10g03660	gi|308808978	XP_003081799.1	unnamed protein product	57243.6	48982.3	49282.7	47111.2	42193.4	77459.6	61471.1	64786.3	108122	75078.6	48962.6	77383.6	5429.74	18453.3	0.00390473	1.58046	[11] Phospho (ST)
p<0.05 and fold change>1.5 up in CK1-OX8	656	ALSVGELR	28.88	47.9951	2	462.731	0.456265	Ot11g02640	gi|308809513	XP_003082066.1	Solute carrier family 24 member 4, isoform 1 precursor (ISS)	38677.6	46757.1	54377.3	40864.5	42127.8	116065	87015.1	110592	125188	84030.5	44560.9	104578	6232.61	18190.2	2.84321e-05	2.34686	[3] Phospho (ST)
p<0.05 and fold change>1.5 up in CK1-OX8	804	KNPSFGVTDVAK	37.91	42.6514	2	671.824	0.372414	Ot06g00130	gi|308804630	XP_003079627.1	DNA-binding protein (ISS)	101409	106061	136333	102087	102401	170442	206418	134515	210043	172291	109658	178742	15021	30871.7	0.0012036	1.62999	[4] Phospho (ST)
p<0.05 and fold change>1.5 up in CK1-OX8	6817, 9384	AAMLDDTIRSPALDSPTEAR	20.53	47.0755	3	742.675	0.412164	Ot03g03560	gi|308801907	XP_003078267.1	unnamed protein product	24608.4	23960.3	26310.8	24819.3	24228.3	50156.9	61813.2	64045.8	66441.8	64278.2	24785.4	61347.2	915.238	6466.62	1.44277e-07	2.47513	[3] Oxidation (M)|[15] Phospho (ST)
p<0.05 and fold change>1.5 up in CK1-OX8	3089	FQGGAGIGGTHNAVMSSQDYLSAGMK	39.15	44.1709	3	899.387	1.0976	Ot04g02690	gi|308802948	XP_003078787.1	RuBisCO activase (IC)	33432	25554.1	35094.6	31219.5	26039.9	83462.2	54681.7	32054.7	33985.9	43803.9	30268	49597.7	4310.15	20962.5	0.0463835	1.63862	[15] Oxidation (M)|[17] Phospho (ST)|[25] Oxidation (M)
p<0.05 and fold change>1.5 up in CK1-OX8	3928, 5438	RNESFNQLAR	23.92	36.9442	2	657.801	0.456465	Ot10g01000	gi|308808444	XP_003081532.1	unnamed protein product	34154.6	9577.35	14343.2	31154.4	15667.7	37746.8	32487.8	44863	34516.8	32475.6	20979.4	36418	10947.3	5188.63	0.0297852	1.73589	[4] Phospho (ST)
p<0.05 and fold change>1.5 up in CK1-OX8	1749	SDSVKPGGSPGLAR	24.95	28.0869	2	704.334	1.23925	Ot08g00430	gi|308806606	XP_003080614.1	mitogen-activated protein kinase, putative / MAPK, putative (ISS)	91815.1	34555.3	62598.7	27228.8	45295	148300	61446.2	80621.8	139022	79485.8	52298.6	101775	25787.7	39123.4	0.0345004	1.94604	[9] Phospho (ST)
p<0.05 and fold change>1.5 up in CK1-OX8	1471	LASSSRPSSPGGTSTASR	29.76	21.6782	2	893.409	1.6254	Ot14g00240	gi|308811014	XP_003082815.1	unnamed protein product	152022	55553.8	98221.1	77625.5	100301	179521	184946	141911	275758	165245	96744.8	189476	35821.3	51024.1	0.00779096	1.95852	[9] Phospho (ST)
p<0.05 and fold change>1.5 up in CK1-OX8	3152	SVPVEDDIEDVEVPTAPASPALGAARPTSPSR	60.27	56.5371	3	1104.2	0.278947	Ot01g05930	gi|308799753	XP_003074657.1	unnamed protein product	72805.3	32447	66936.8	57637.6	43447.5	209203	154612	151261	218583	204521	54654.8	187636	16643.1	32100.1	6.95878e-05	3.43311	[19] Phospho (ST)
p<0.05 and fold change>1.5 up in CK1-OX8	8146	SLQSYENLLALQEAK	50.82	64.3969	2	893.934	0.389323	Ot07g00470	gi|308805683	XP_003080153.1	unnamed protein product	19234.1	12675.2	12214.9	23390.5	11599.2	39061.5	20626.8	47061.7	33808.6	28769	15822.8	33865.5	5236.16	10029.7	0.00489565	2.1403	[5] Phospho (Y)
p<0.05 and fold change>1.5 up in CK1-OX8	5113	RVSIDAIDMSR	29.18	41.3898	2	679.81	0.607152	Ot09g00740	gi|308807507	XP_003081064.1	unnamed protein product	21592.8	15285.7	22480.1	14437.4	14587.5	22083.7	26909.7	22963.4	45231.1	32497.6	17676.7	29937.1	4005.05	9485.98	0.0144951	1.69359	[3] Phospho (ST)|[9] Oxidation (M)
p<0.05 and fold change>1.5 up in CK1-OX8	3792	EAAITTGLLEKSSPK	63.58	46.5877	2	812.912	1.50138	Ot04g05710	gi|308803550	XP_003079088.1	putative membrane protein of ancient origin (ISS)	35092.3	29704.6	39991.5	29684	27131.2	50457.7	41332.3	42064	68485.5	53643.5	32320.7	51196.6	5178.05	11024.4	0.00442977	1.58402	[13] Phospho (ST)
p<0.05 and fold change>1.5 up in CK1-OX8	3123	DLENVIAKMSPSTSGANTPEGSTR	29.68	45.0648	3	880.041	0.837535	Ot10g01000	gi|308808444	XP_003081532.1	unnamed protein product	65723.5	41561.8	50123.3	71995.9	42456.6	80398.3	54441.7	100332	164590	158018	54372.2	111556	13816.6	48296.4	0.0235271	2.05171	[9] Oxidation (M)|[12] Phospho (ST)|[13] Phospho (ST)
p<0.05 and fold change>1.5 up in CK1-OX8	4956	PADGSTPESPPRR	20.41	21.8426	2	723.821	1.69158	Ot01g02410	gi|308799041	XP_003074301.1	SL-TPS/P (ISS)	48219.8	11487.4	18593.4	9104.44	19402.4	29217.9	31821.4	32208.7	82001.2	40968.9	21361.5	43243.6	15657.3	22114.9	0.0475966	2.02437	[6] Phospho (ST)	True
p<0.05 and fold change>1.5 up in CK1-OX8	7104	AISPAPEER	23.07	25.2895	2	525.237	0.236561	Ot05g00090	gi|308803587	XP_003079106.1	phox (ISS)	8528.94	1159.16	2530.32	3224.71	2732.29	9892.8	7569.2	17462.9	10868.5	6796.86	3635.08	10518.1	2840.95	4221.62	0.00955134	2.89348	[3] Phospho (ST)	True
p<0.05 and fold change>1.5 up in CK1-OX8	178927	ALSPADIEAASR	27.14	46.4341	2	640.798	0.261487	Ot02g04700	gi|308800584	XP_003075073.1	IF38_MEDTR Eukaryotic translation initiation factor 3 subunit 8 (ISS)	7132.08	5273.84	7133.03	5547.71	3881.88	10861.5	12262.4	11131.7	11005.4	7754.7	5793.71	10603.1	1375.76	1686.32	0.00201621	1.83011	[3] Phospho (ST)
p<0.05 and fold change>1.5 up in CK1-OX8	1092	LASSSRPSSPGGTSTASR	37.08	21.7003	3	595.942	0.8289	Ot14g00240	gi|308811014	XP_003082815.1	unnamed protein product	116738	34450.9	58920.6	52428.1	81420	117272	127242	132495	171790	105305	68791.4	130821	31633.8	25142.9	0.0122702	1.9017	[8] Phospho (ST)
p<0.05 and fold change>1.5 up in CK1-OX8	1249	IVVAAPVDANAIPSRSESPR	50.37	46.2308	2	1065.04	0.940722	Ot04g00260	gi|308802462	XP_003078544.1	unnamed protein product	183165	210093	241684	143210	177060	477023	211137	226603	616718	407713	191042	387839	36989.7	171723	0.023059	2.03012	[18] Phospho (ST)
p<0.05 and fold change>1.5 up in CK1-OX8	7350	ATTGSEVSPAVSGR	52.75	27.6861	2	699.815	1.69123	Ot05g00260	gi|308803621	XP_003079123.1	cryptochrome-like protein 1 (ISS)	15635.5	2089.67	7987.15	3634.76	6426.83	20669.2	10745.2	29931.8	41319.9	21989.7	7154.78	24931.1	5272.36	11419.9	0.0098433	3.48454	[8] Phospho (ST)
p<0.05 and fold change>1.5 up in CK1-OX8	829	LREDLDAIEGSPR	31.43	43.7354	2	775.864	0.710135	Ot15g02590	gi|308812189	XP_003083402.1	unnamed protein product	167666	234461	257116	157334	192143	362089	201885	341817	466355	288330	201744	332095	42901.9	97326.6	0.0211964	1.64612	[11] Phospho (ST)
p<0.05 and fold change>1.5 up in CK1-OX8	2569	TPSFDKLA	25.76	49.1414	2	479.717	0.604284	Ot10g03060	gi|308808858	XP_003081739.1	Thioredoxin/protein disulfide isomerase (ISS)	30112.1	16120.8	25195	23175.4	19979.9	41609.3	30475.6	38154.5	30326.6	33150.7	22916.6	34743.4	5287.72	4975.82	0.0081218	1.51608	[3] Phospho (ST)
p<0.05 and fold change>1.5 up in CK1-OX8	7868	ETSPPTYDGRDSPKPTPPK	23.34	29.9999	3	717.331	1.23489	Ot11g02900	gi|308809565	XP_003082092.1	unnamed protein product	22398.8	9231.63	12761.8	9102.67	13267.8	37845	13724.3	20033.1	36637.7	26462.6	13352.5	26940.5	5413.75	10435	0.0252005	2.01763	[12] Phospho (ST)
p<0.05 and fold change>1.5 down in CK1-OX8	1187, 7353	HAADNATSVSVGASSPDRPASTR	36.63	29.4454	3	778.686	1.28688	Ot09g02100	gi|308807779	XP_003081200.1	ACA11_ARATH Potential calcium-transporting ATPase 11, plasma membrane-type (ISS)	457880	274436	348197	289640	309829	155044	169990	104090	233500	170505	335996	166626	73531.9	46215.3	0.00193581	0.495916	[15] Phospho (ST)
p<0.05 and fold change>1.5 down in CK1-OX8	811	LLTTSGAMEKK	20.59	27.2867	2	677.789	1.1048	Ot10g00970	gi|308808438	XP_003081529.1	Ntr2, nitrate high-affinity transporter (IC)	586264	175107	322781	203331	350587	100906	54586.1	63246.3	74461.6	46203.7	327614	67880.7	162908	21225.4	0.000323399	0.207197	[4] Phospho (ST)|[5] Phospho (ST)|[8] Oxidation (M)
p<0.05 and fold change>1.5 down in CK1-OX8	5518	FGIVDGSASTETPETFVK	52.34	57.6248	2	982.948	0.245069	Ot08g03890	gi|308807296	XP_003080959.1	unnamed protein product	49388.1	50309	53086.9	39516.6	41444.5	33690.2	28090.1	22604.1	41487.2	28528.2	46749	30879.9	5921.44	7110.14	0.00626735	0.660547	[12] Phospho (ST)
p<0.05 and fold change>1.5 down in CK1-OX8	40, 4307, 355	TSVEEETMGLDESKHGGSAYAMELVAPEPA	21.27	52.4741	3	1083.13	0.1975	Ot20g00200	gi|308814192	XP_003084401.1	ammonium transporter (ISS)	2.07915e+07	1.57504e+07	1.85924e+07	1.69782e+07	1.77284e+07	1.06411e+07	8.7508e+06	4.94699e+06	1.4061e+07	1.07638e+07	1.79682e+07	9.83274e+06	1.8919e+06	3.33315e+06	0.00687278	0.547231	[8] Oxidation (M)|[20] Phospho (Y)|[22] Oxidation (M)
p<0.05 and fold change>1.5 down in CK1-OX8	4808	DLLEGEDSDSEEGRDPVEVLAMAIAK	41.59	82.411	3	988.753	0.803817	Ot04g02930	gi|308802996	XP_003078811.1	putative RNA helicase (ISS)	170213	152745	141339	107171	115772	146867	58380.2	74845.6	92360.4	80056.9	137448	90502	26025.3	33787.9	0.0324669	0.658445	[8] Phospho (ST)|[10] Phospho (ST)|[22] Oxidation (M)
p<0.05 and fold change>1.5 down in CK1-OX8	5502	DLLEGEDSDSEEGRDPVEVLAMAIAK	30.1	79.2476	3	962.098	0.486598	Ot04g02930	gi|308802996	XP_003078811.1	putative RNA helicase (ISS)	116802	160673	151846	86258.8	93094.5	75117.8	28520.5	40177.7	42627.7	26019.4	121735	42492.6	33638	19598.3	0.00124076	0.349058	[10] Phospho (ST)|[22] Oxidation (M)
no significant up or down regulation	1202, 1809	REEPSDDEDDDIEAIQAAAR	43.15	50.9999	3	775.655	0.379368	Ot06g04220	gi|308805446	XP_003080035.1	unnamed protein product	405317	304353	419244	350094	291087	521048	516540	490481	569981	395226	354019	498655	57724.2	64561.9	0.00677589	1.40855	[5] Phospho (ST)
no significant up or down regulation	1775	AFDRVISSATEK	21.54	41.0463	2	702.332	0.0489815	Ot07g01640	gi|308805917	XP_003080270.1	POR_DAUCA Protochlorophyllide reductase, chloroplast precursor (ISS)	74532.9	67205.1	76442.4	103238	77209.1	106681	90937.9	130937	110492	90569.6	79725.4	105923	13726.4	16639.2	0.0206312	1.3286	[7] Phospho (ST)
no significant up or down regulation	5102	DLANISEDLSGHGR	25.78	47.9652	2	782.344	0.270569	Ot10g01030	gi|308808452	XP_003081536.1	Ca2+/calmodulin-dependent protein kinase, EF-Hand protein superfamily (ISS)	30932.8	22785.8	27259.2	25761.2	19901.4	33958.3	35710.8	37692	39971.2	34443.7	25328.1	36355.2	4220.25	2483.79	0.00185771	1.43537	[10] Phospho (ST)
no significant up or down regulation	2130	RVEEEAVASDEEEEDPAFTEHR	49.22	40.9422	3	885.366	1.64113	Ot10g01880	gi|308808622	XP_003081621.1	DNA-directed RNA polymerase subunit E' (ISS)	114623	76665.4	110858	86561.3	87519.3	143769	142104	96101.7	97157.7	83276.9	95245.5	112482	16580	28339.1	0.291293	1.18097	[9] Phospho (ST)
no significant up or down regulation	2024	EISYVTNDDESEEEENADEVIVKEGGVILDAK	55.21	69.9346	3	1206.88	0.675649	Ot12g02060	gi|308810086	XP_003082352.1	Global transcriptional regulator, cell division control protein (ISS)	191959	301406	296563	276059	199108	280102	251845	322188	420807	279243	253019	310837	53392.1	66417.5	0.156065	1.22851	[11] Phospho (ST)
no significant up or down regulation	5884	SPPPSPSGSELER	21.48	31.659	2	710.309	2.83817	Ot11g01280	gi|308809241	XP_003081930.1	unnamed protein product	28172.8	16942.5	20352.8	21388.6	26360.4	23409.1	21538.9	27133.9	39170.2	27385.5	22643.4	27727.5	4574.69	6862.07	0.189638	1.22453	[5] Phospho (ST)
no significant up or down regulation	4407	TIAMEQPSSPSASGDGSFDSAPVHR	28.21	38.8336	3	876.373	0.836326	Ot01g03000	gi|308799161	XP_003074361.1	putative queuine tRNA-ribosyltransferase (ISS)	34511.1	47013.6	39278.6	34144.7	39810.3	29678.1	23743.7	15572.7	64786.2	39155.7	38951.7	34587.3	5212.12	18947.9	0.383408	0.887954	[4] Oxidation (M)|[9] Phospho (ST)
no significant up or down regulation	2529	TVTAFSNEMFPKTESPTGVSAEAR	46.12	49.1414	3	885.066	0.750194	Ot12g02380	gi|308810150	XP_003082384.1	Zcwcc3-prov protein (ISS)	88244.8	109068	142395	105253	99738.2	145083	97804.8	102734	166991	132694	108940	129061	20284.5	29063.1	0.24468	1.1847	[9] Oxidation (M)|[17] Phospho (ST)
no significant up or down regulation	20687	LVQDDGNDSDDSETHANVR	39.4	26.7881	2	1083.93	1.22654	Ot03g03590	gi|308801913	XP_003078270.1	putative polyamine oxidase (ISS)	17246.6	5150.12	13992	3478.95	7966.7	12935.5	793.545	575.217	7211.12	3165.8	9566.87	4936.23	5867.08	5207.63	0.139333	0.515971	[12] Phospho (ST)
no significant up or down regulation	11290	ALASDSEDDERPR	24.38	24.978	2	770.816	1.41985	Ot04g04920	gi|308803394	XP_003079010.1	unnamed protein product	11831.8	2224.27	6419.04	3402	4174.36	7944.12	2793.13	13039.3	17804	5066.63	5610.29	9329.43	3800.16	6090.87	0.306006	1.66291	[6] Phospho (ST)	True
no significant up or down regulation	16798	SATEADEVASGR	51.52	28.4491	2	636.758	0.917157	Ot02g06890	gi|308801022	XP_003075292.1	unnamed protein product	5232.15	456.967	1725.49	791.723	1171.4	3355.68	783.074	4853.21	8946.74	4096.35	1875.55	4407.01	1934.69	2964.07	0.133429	2.34972	[1] Phospho (ST)
no significant up or down regulation	15265	MSPSTSGANTPEGSTR	51.43	22.9476	2	838.334	1.81625	Ot10g01000	gi|308808444	XP_003081532.1	unnamed protein product	23492.3	4454.36	10802.6	4998.42	12103	9739.94	3033.73	9035.18	20067.4	14360.8	11170.1	11247.4	7681.68	6366.26	0.958819	1.00692	[1] Oxidation (M)|[6] Phospho (ST)
no significant up or down regulation	19665	TPVSPNSPSR	30.6	18.6942	2	561.252	0.926393	Ot13g00540	gi|308810433	XP_003082525.1	putative TAF6 (ISS)	18901.3	2504.78	4028.36	2971.75	5598.01	5480.8	1941.38	6734.29	7928.84	3607.46	6800.83	5138.55	6867.9	2398.72	0.847118	0.755577	[7] Phospho (ST)
no significant up or down regulation	2815	HSSIPGSPAR	37.4	23.3777	2	544.747	1.04283	Ot01g03360	gi|308799231	XP_003074396.1	unnamed protein product	82561.5	24807.6	54908.1	25605.2	44422.4	44502	36315	38666.1	53563.3	31636	46461	40936.5	23888.2	8443.38	0.88194	0.881094	[7] Phospho (ST)
no significant up or down regulation	762	TLAELMSINMGA	29.1	49.1253	2	681.788	0.11401	Ot04g00360	gi|308802482	XP_003078554.1	unnamed protein product	106630	102841	130954	169115	129601	130109	170244	182314	184100	170839	127828	167521	26415.9	21862	0.0338427	1.31052	[6] Oxidation (M)|[7] Phospho (ST)|[10] Oxidation (M)
no significant up or down regulation	8809	TVDDGGGSDEEDDAVVDAR	55.07	36.5808	2	1001.38	1.04272	Ot07g04450	gi|308806479	XP_003080551.1	pteridine transporter, putative (ISS)	18628.3	7445.01	12843.8	13944.4	14870.2	8873.06	13290.9	10832.2	2022.46	3119.83	13546.3	7627.68	4045.26	4889.55	0.0925207	0.563081	[8] Phospho (ST)
no significant up or down regulation	13064	LDSAPDLVALAR	35.39	59.3609	2	660.832	0.259197	Ot01g01760	gi|308798911	XP_003074235.1	putative calcium-dependent protein kinase (ISS)	3807.83	1466.32	1594.86	684.268	1076.07	4570.15	5332.82	5411.88	494.541	2006.5	1725.87	3563.18	1217.2	2202.45	0.297925	2.06457	[3] Phospho (ST)
no significant up or down regulation	5688	APAGAKPGITLPSNPFAAKPATKATPAAK	23.44	53.0048	3	942.175	0.403361	Ot14g01370	gi|308811240	XP_003082928.1	unnamed protein product	30503.4	9173.36	3282.01	8430.15	4483.73	67447.3	41285.7	35065.8	5636.71	9253.28	11174.5	31737.8	11092.8	25319.1	0.139923	2.84019	[22] Phospho (ST)	True
no significant up or down regulation	3913	GFMSFLKR	20.1	55.559	2	541.248	0.75089	Ot15g00530	gi|308811777	XP_003083196.1	unnamed protein product	15494	6495.96	4735.48	7382.57	4678.07	20568.6	15667.7	15144.5	6241.86	5700.54	7757.21	12664.6	4477.74	6469	0.204386	1.63263	[3] Oxidation (M)|[4] Phospho (ST)
no significant up or down regulation	5236	TARPSSVLGR	22.31	32.3165	2	562.284	0.670103	Ot03g03430	gi|308801881	XP_003078254.1	putative calcium dependent protein kinase (ISS)	20163.4	6071.27	5861.15	4448.47	7300.38	22569.2	14884.5	19281.8	7570.34	5561.92	8768.94	13973.6	6449.61	7325.45	0.227167	1.59353	[5] Phospho (ST)
no significant up or down regulation	23029	SSPVILTGLALLDLR	68.91	89.3341	2	845.462	1.43896	Ot13g01340	gi|308810593	XP_003082605.1	Protein involved in mRNA turnover and stability (ISS)	180.121	357.004	1564.67	1059.25	719.388	577.834	147.393	798.537	296.443	16672.6	776.087	3698.55	555.892	7257.05	0.750763	4.76565	[N-term] Acetyl (Protein N-term)|[2] Phospho (ST)
no significant up or down regulation	4287	LDTLATEGSVR	25.54	38.0662	2	621.292	0.627438	Ot01g05810	gi|308799729	XP_003074645.1	Dehydrogenases with different specificities (related to short-chain alcohol dehydrogenases) (ISS)	20878.5	3752.68	8806.6	6482.85	6367.17	21710.8	18745.3	19926.5	8638.15	9880.35	9257.56	15780.2	6738.07	6061.63	0.0990285	1.70458	[9] Phospho (ST)
no significant up or down regulation	3598	TLASSGDEVTTAVR	59.58	39.3892	2	743.842	0.960854	Ot12g01280	gi|308809928	XP_003082273.1	putative ABC transporter protein (ISS)	37827.4	19051.4	29339.5	20518.1	19866.6	36851.4	80085.7	67681.4	33588.9	21724.7	25320.6	47986.4	8134.55	24694.2	0.0730103	1.89515	[5] Phospho (ST)
no significant up or down regulation	6932	SASVSSIGVK	22.18	34.8544	2	507.747	0.59165	Ot05g03920	gi|308804353	XP_003079489.1	COG1587: Uroporphyrinogen-III synthase (ISS)	8509.94	1543.15	2592.78	1446.91	2017.47	8939.59	8359.99	12807	1675.73	2300.12	3222.05	6816.48	2990.76	4732.89	0.20011	2.11557	[3] Phospho (ST)
no significant up or down regulation	4385	SPSGLLLQSSLMSEPHR	29.02	53.3707	3	645.64	0.0340774	Ot13g00510	gi|308810427	XP_003082522.1	unnamed protein product	33221.3	30414.2	27021.8	10578.1	17551.2	40830.4	14045	21479.8	38716.8	23943.3	23757.3	27803.1	9443.85	11543.3	0.591476	1.1703	[3] Phospho (ST)|[12] Oxidation (M)
no significant up or down regulation	5660	SAIGTSDDEGSDSEAMFAR	68.69	39.8922	2	1021.39	0.834411	Ot02g05640	gi|308800772	XP_003075167.1	putative ubiquitin-specific protease UBP12 (ISS)	5900.65	42376.3	18312.7	11838.5	19209.7	49285.2	7125.57	12438.9	43276.6	13707	19527.6	25166.6	13860.5	19547.8	0.722696	1.28877	[11] Phospho (ST)|[16] Oxidation (M)
no significant up or down regulation	11831, 6595	SPSSAGNLALLVAESEVR	26.6	68.9491	3	627.31	0.187084	Ot13g01340	gi|308810593	XP_003082605.1	Protein involved in mRNA turnover and stability (ISS)	45768.3	49591.8	51677.4	43116.2	40515.3	54983.2	29854.7	22290.5	26111.6	26495.2	46133.8	31947	4568.82	13153.6	0.033069	0.692487	[4] Phospho (ST)
no significant up or down regulation	438	STFGASKSLIR	23.4	42.0772	2	623.813	0.28876	Ot02g05980	gi|308800840	XP_003075201.1	unnamed protein product	268951	250604	354856	217518	280959	255171	169946	154265	203735	152145	274578	187052	50861.5	43314.7	0.0148602	0.681237	[8] Phospho (ST)
no significant up or down regulation	18432	SLVGASLEVLAK	34.84	66.8912	2	633.839	0.492179	Ot15g03000	gi|308812271	XP_003083443.1	unnamed protein product	9130.76	0	7719.79	2729.33	2931.78	4365.71	210.549	1383.05	3319.75	4517.27	4502.33	2759.26	3796.56	1895.74	0.675671	0.612852	[1] Phospho (ST)
no significant up or down regulation	4253	TASPMTSPMASPSPAD	35.84	26.9216	2	830.318	0.0131904	Ot17g01690	gi|308813245	XP_003083929.1	unnamed protein product	64543.2	14146.6	29429.7	27414.1	35526.3	56734.8	39463.2	55414.7	76272.2	41171.8	34212	53811.3	18664.2	14842.8	0.0820862	1.57288	[3] Phospho (ST)|[5] Oxidation (M)|[9] Oxidation (M)	True
no significant up or down regulation	950	APSPATAVKPK	28.64	25.1373	2	573.799	0.845644	Ot06g01920	gi|308804986	XP_003079805.1	kinase associated protein phosphatase-maize (ISS)	154579	61490	98427.4	69285.9	91466.6	188669	88266.9	150011	203095	133562	95049.8	152721	36599.2	45712.6	0.0558961	1.60675	[3] Phospho (ST)
no significant up or down regulation	468, 604	ERSPEQDYAPPESQR	24.77	30.4879	3	623.598	0.333386	Ot03g01140	gi|308801425	XP_003078026.1	unnamed protein product	731044	398923	550059	308505	477115	1.09509e+06	351790	537453	1.15408e+06	726575	493129	772997	160516	347856	0.172464	1.56753	[3] Phospho (ST)
no significant up or down regulation	8839	AGTPTLVDQIER	25.65	54.0476	2	690.332	0.28066	Ot09g02480	gi|308807855	XP_003081238.1	serine protein kinase-like protein (ISS)	14887.6	6764.7	9736.08	7616.78	5798.46	20012.6	15463.8	18926.6	10167.9	8483.02	8960.72	14610.8	3617.93	5143.49	0.0719234	1.63054	[3] Phospho (ST)
no significant up or down regulation	9626	VAVASPSAPSASARPPPSPR	25.76	33.4279	2	991.495	1.47786	Ot14g03080	gi|308811578	XP_003083097.1	unnamed protein product	16064.8	5319.38	16879.2	8494.98	3626.77	27292.6	8279.78	17670.4	34131	28494.6	10077	23173.7	6100.54	10215.9	0.053241	2.29966	[18] Phospho (ST)
no significant up or down regulation	1137	SASYDSLLGAVPASTFPRPIPLAEMVR	45.45	71.8363	3	981.156	0.261008	Ot15g00280	gi|308811727	XP_003083171.1	unnamed protein product	189500	312282	299060	207300	179048	285207	275230	251248	347876	636045	237438	359121	63274.6	158864	0.100579	1.51249	[3] Phospho (ST)|[25] Oxidation (M)	True
no significant up or down regulation	10650	TDSARALAEEDAK	23.78	31.7873	2	728.819	1.02398	Ot06g02160	gi|308805034	XP_003079829.1	GlsA-related protein (ISS)	9363.75	2915.88	7967.82	4110.92	4589.81	12817	2864.14	9162.03	16676.7	9987.49	5789.64	10301.5	2740.21	5091.22	0.196995	1.77929	[3] Phospho (ST)
no significant up or down regulation	2321	TSTTSPPASLSR	32.96	31.9469	2	642.795	0.987919	Ot07g00540	gi|308805697	XP_003080160.1	unnamed protein product	90572.7	44683.9	72435.3	49202	68242.9	81103.8	63975	63768.1	110370	70953.8	65027.4	78034.2	18588.2	19406	0.27478	1.20002	[5] Phospho (ST)
no significant up or down regulation	5019, 3656	RGSVLGLEDVSTLIDGAK	23.9	72.1849	3	637.326	0.584189	Ot07g01980	gi|308805985	XP_003080304.1	CAM kinase (ISS)	83414.9	86788.9	102608	74275.5	57726.6	82291.6	98299.5	93184.5	54489.4	60045.8	80962.8	77662.2	16531.1	19593.3	0.745212	0.959233	[3] Phospho (ST)
no significant up or down regulation	2739, 1042	FVIENNPSSPTGRTETK	32.82	37.811	2	978.955	1.32341	Ot01g00100	gi|308798579	XP_003074069.1	RIR1_BRARE Ribonucleoside-diphosphate reductase large subunit (ISS)	201833	244105	269310	204243	194162	298766	224799	183166	356774	236835	222731	260068	32485.1	68093.9	0.332549	1.16763	[9] Phospho (ST)
no significant up or down regulation	3875	EQSFVSYAARSE	42.82	43.797	2	727.303	0.261928	Ot03g00210	gi|308801239	XP_003077933.1	Sor-like protein (ISS)	30443.3	32930.1	38997.4	26662.4	31507.7	50788.3	21321.9	29561.4	42440.1	39718.1	32108.2	36765.9	4497.94	11488.7	0.562924	1.14506	[11] Phospho (ST)
no significant up or down regulation	2402	RLESFSEAVESAR	33.08	52.0528	2	780.856	0.732293	Ot06g03440	gi|308805294	XP_003079959.1	Predicted esterase of the alpha-beta hydrolase superfamily (ISS)	66088.1	69816.2	70352.5	52654.7	52076.7	79156.1	57715.8	49665.4	74688.1	53213.6	62197.6	62887.8	9126.61	13220	0.982404	1.0111	[4] Phospho (ST)
no significant up or down regulation	2625, 1960	ARDDDSDSDVVDVGYVGR	23.6	45.2739	3	673.948	0.433961	Ot03g05690	gi|308802331	XP_003078479.1	FOG: RCC1 domain (ISS)	183856	179620	212649	154110	152008	251380	138727	252331	409029	242527	176449	258799	24858.2	96628.3	0.104532	1.46671	[6] Phospho (ST)
no significant up or down regulation	1750	ARSPPATLIR	23.51	36.6579	2	581.31	0.853217	Ot05g04440	gi|308804457	XP_003079541.1	putative trehalase (ISS)	99269.1	83492.8	99822.9	70244.7	86137.4	106592	107641	68938.6	110991	83347	87793.4	95502	12304.4	18463.6	0.521318	1.0878	[3] Phospho (ST)
no significant up or down regulation	4208, 854	AVILGGGDSDEEEAIRLATVGIDAIGAFK	52.9	87.8339	3	989.827	1.23459	Ot09g04300	gi|308808219	XP_003081420.1	putative HAC13 protein (ISS)	328390	227800	273506	173095	215858	435063	204668	233003	377379	457944	243730	341612	59316.6	116292	0.157427	1.4016	[9] Phospho (ST)
no significant up or down regulation	2742	ISSSGMLLNIGTTSREPSVR	27.16	51.1865	3	734.359	0.472432	Ot10g01000	gi|308808444	XP_003081532.1	unnamed protein product	153622	70190.8	74260.3	90558.7	81994	127807	127451	154816	124047	90725.8	94125.2	124969	34158.6	22795.2	0.0940374	1.32769	[6] Oxidation (M)|[14] Phospho (ST)
no significant up or down regulation	3788	MSAVPDVDSDDEIVTPAQIIEDRR	43.19	64.1356	3	923.088	0.120374	Ot14g02720	gi|308811510	XP_003083063.1	Zn-finger protein joined to JAZF1 (predicted suppressor) (ISS)	95883.2	114154	101406	59651.6	87713.7	144569	67645.5	82700.6	127942	119738	91761.6	108519	20364.5	32171.4	0.426063	1.18262	[1] Oxidation (M)|[9] Phospho (ST)
no significant up or down regulation	701, 4149	LQPTDGSTMTAETGTYR	63.03	32.1085	2	962.902	1.30406	Ot05g02530	gi|308804075	XP_003079350.1	putative serine/threonine-protein kinase ctr1 (ISS)	456086	278357	376710	242917	303538	485258	266308	216667	495458	365134	331522	365765	85174.3	125719	0.723916	1.10329	[9] Oxidation (M)|[10] Phospho (ST)
no significant up or down regulation	6251	TSTSAPNDGASPEVLPK	25.67	38.1514	2	875.898	0.721917	Ot01g00020	gi|308798563	XP_003074061.1	Fructose-6-phosphate 2-kinase/fructose-2,6-biphosphatase (ISS)	25883.8	21481.4	30558.6	12684.1	24781.3	36356.9	12708.7	22581.4	48898.4	30158.7	23077.8	30140.8	6657.99	13706.9	0.462534	1.30605	[11] Phospho (ST)
no significant up or down regulation	3352	IASGYNMSGMVR	28.8	32.3526	2	699.283	0.783726	Ot01g03550	gi|308799269	XP_003074415.1	unnamed protein product	42569.6	23190.4	28185.9	17352.1	24574.4	38679.1	23258.3	20627.6	45711.3	29381.5	27174.5	31531.5	9449.14	10537.1	0.498484	1.16034	[3] Phospho (ST)|[7] Oxidation (M)|[10] Oxidation (M)
no significant up or down regulation	4014	NAHSSPPLTEPEPERPSSPK	24.67	33.7077	3	773	1.18528	Ot01g01920	gi|308798943	XP_003074251.1	unnamed protein product	91104.1	35721.4	45364.1	34774.6	38754.6	59558.8	36289.1	42738.6	56444	46519.2	49143.8	48309.9	23819.8	9636.49	0.848248	0.983033	[4] Phospho (ST)|[18] Phospho (ST)
no significant up or down regulation	714	HYEPDEGDEEMTSDVEEEVFTSVENYTESSAAIVATPMVFIGHVR	60.43	86.8029	4	1290.31	0.291886	Ot18g00300	gi|308813510	XP_003084061.1	EML5 (ISS)	393713	878055	768590	633721	698888	707816	487725	370352	647496	693702	674593	581418	181236	146865	0.461154	0.86188	[11] Oxidation (M)|[13] Phospho (ST)|[38] Oxidation (M)
no significant up or down regulation	1147	FGSFSKDTDHQD	20.15	36.3066	2	732.277	0.86591	Ot05g04850	gi|308804539	XP_003079582.1	Predicted membrane protein (ISS)	122285	70163.9	116522	62946	84383.1	135395	120384	85706.8	160717	117826	91260	124006	26901.4	27365.7	0.0924713	1.35882	[3] Phospho (ST)
no significant up or down regulation	1566	GAGGGGFGQPMSPR	22.29	30.1049	2	686.282	4.58516	Ot02g05380	gi|308800720	XP_003075141.1	Predicted membrane protein (ISS)	166147	71237.4	126182	113672	105189	109203	83194.4	101623	150559	104158	116485	109748	34435.5	24840.5	0.808718	0.942158	[11] Oxidation (M)|[12] Phospho (ST)
no significant up or down regulation	1908	GIPGVSYDAHADQPPPPPGSPPSEAATGK	33.45	44.6559	3	959.774	0.893958	Ot14g02780	gi|308811522	XP_003083069.1	unnamed protein product	151546	190070	225735	172498	155201	292390	185566	140272	240631	211594	179010	214091	30286.6	57236.9	0.297161	1.19597	[20] Phospho (ST)
no significant up or down regulation	9969	GGSSDDLLSDLIK	23.62	72.2437	2	700.321	0.0945136	Ot13g01100	gi|308810545	XP_003082581.1	Acyl-CoA:diacylglycerol acyltransferase (DGAT) (ISS)	8696.37	5888.39	9125.62	4336	6377.58	11724.4	2997.34	4243.94	8549.39	8761.18	6884.79	7255.24	2003.1	3574.68	0.922059	1.05381	[4] Phospho (ST)
no significant up or down regulation	8578, 4882, 2670	GGMTSHAAVVAR	30.24	29.3361	2	618.781	0.644636	Ot09g03780;Ot02g06800	gi|308801004	XP_003075283.1	Pyruvate, phosphate dikinase, chloroplast	272346	55594.7	66699.6	51711.3	105220	94734	80031.7	113233	77696.5	66723.7	110314	86483.8	93020	17978.4	0.898314	0.783977	[4] Phospho (ST)
no significant up or down regulation	932	AILTTQKSLK	28.78	35.016	2	591.828	0.679596	Ot15g00530	gi|308811777	XP_003083196.1	unnamed protein product	103605	36595.1	55998.6	62079	46693.5	124783	56721.6	100211	79850	86101.5	60994.3	89533.5	25698.5	25192.8	0.0927628	1.4679	[8] Phospho (ST)
no significant up or down regulation	3436	GTTPDDDIGDAAAAHAPNVAVAETHV	21.95	52.1133	3	865.717	0.250388	Ot13g00540	gi|308810433	XP_003082525.1	putative TAF6 (ISS)	97707.8	49311.7	59762.8	39519.4	46564.1	84136	55635.1	46649.6	89039.1	82051.1	58573.1	71502.2	23054.1	19025.3	0.307828	1.22073	[2] Phospho (ST)	True
no significant up or down regulation	4886	FGIVDGSASTETPETFVK	35.14	59.7417	2	982.948	0.363224	Ot08g03890	gi|308807296	XP_003080959.1	unnamed protein product	50783.1	46022.3	45665.3	28992.6	36991.5	59248.7	47269	37997.5	56234	45847	41691	49319.3	8668.26	8527.17	0.208474	1.18297	[7] Phospho (ST)	True
no significant up or down regulation	4450	DAHAALAATSSVPSMVDTARDYGSDDSR	24.08	44.565	3	982.756	1.03657	Ot17g00680	gi|308813043	XP_003083828.1	Myosin class II heavy chain (ISS)	46261.8	59286.9	88177.1	50129.3	53933.4	87356.8	42892	28801.9	86675.1	75941.1	59557.7	64333.4	16706.7	26861.7	0.948479	1.08019	[27] Phospho (ST)
no significant up or down regulation	4066	FLEANPTYGVFGSPSPESR	95.34	60.7147	2	1067.98	0.350762	Ot04g03820	gi|308803174	XP_003078900.1	CONSTANS-like protein (ISS)	126669	97202.2	88757.2	55684.8	68119.7	77580.9	35931	43163.9	84702.5	79466.2	87286.6	64168.9	27465.8	22771.2	0.190175	0.735152	[15] Phospho (ST)
no significant up or down regulation	4447	VTLDLGSDDDGVDGVTK	57	52.2433	2	893.392	0.919753	Ot12g02870	gi|308810248	XP_003082433.1	protein synthesis initiation factor eIF2 beta (ISS)	52398.8	28819.4	29008.9	32965.6	23115.4	37053.8	32731.7	39582.2	35066.3	26073.6	33261.6	34101.5	11259.3	5148.03	0.73118	1.02525	[7] Phospho (ST)
no significant up or down regulation	101, 32	DVSPDRVAASATGAK	21.46	37.6252	3	508.907	0.198221	Ot02g06800	gi|308801004	XP_003075283.1	Pyruvate, phosphate dikinase, chloroplast	1.01836e+07	1.00303e+07	8.9043e+06	6.02339e+06	7.1918e+06	9.55542e+06	4.54683e+06	7.16707e+06	1.24796e+07	8.76751e+06	8.46669e+06	8.50328e+06	1.81518e+06	2.93371e+06	0.886237	1.00432	[3] Phospho (ST)
no significant up or down regulation	2631	KPVVDDSDEDESAPR	81.1	28.5925	2	869.861	0.979728	Ot17g00370	gi|308812981	XP_003083797.1	unnamed protein product	110012	36870.3	58928.6	42159.6	53658	119562	69997.1	57226.5	121548	75288.6	60325.7	88724.4	29134.7	29798.1	0.121665	1.47076	[7] Phospho (ST)
no significant up or down regulation	3372, 2900, 242, 787, 89, 1253	GSSLLDLQSADGGTPAMSAAAHSYGDVLQYLIEKK	20.65	80.7878	4	919.191	1.02685	Ot08g01070	gi|308806734	XP_003080678.1	CG3104-PB, isoform B (ISS)	1.43952e+07	1.98446e+07	1.90356e+07	1.08282e+07	1.31007e+07	1.72751e+07	8.23853e+06	7.75534e+06	1.58845e+07	1.54447e+07	1.54409e+07	1.29196e+07	3.87818e+06	4.54751e+06	0.344026	0.836717	[3] Phospho (ST)	True
no significant up or down regulation	2181	IAAGEDSEEEGGVDAEEAEAKDEK	42.46	36.478	3	853.347	0.884765	Ot03g02000	gi|308801597	XP_003078112.1	unnamed protein product	141563	79688.1	91213.9	79290.8	81328.3	94404.4	49604.8	61087	98970.8	67958.3	94616.8	74405.1	26691.9	21432.7	0.186566	0.786383	[7] Phospho (ST)
no significant up or down regulation	2908, 10510	FFGVFGGGDSPKEGR	66.45	60.1043	2	818.861	0.188118	Ot07g02830	gi|308806155	XP_003080389.1	putative phosphoribosylanthranilate transferase (ISS)	110510	76989.3	98538.9	60853.7	62702.7	99882.2	51587.8	55980.8	62478	60912.3	81918.9	66168.2	21971.5	19327.7	0.232646	0.807728	[10] Phospho (ST)
no significant up or down regulation	4788	KTLSVDDDADAR	62.64	30.318	2	693.3	0.904651	Ot11g00240	gi|308809033	XP_003081826.1	unnamed protein product	14969.7	4856.04	11795.7	10441.2	9344.76	13925.2	8929.8	15094.7	25464.3	8824.43	10281.5	14447.7	3694.95	6784.66	0.268241	1.40522	[4] Phospho (ST)
no significant up or down regulation	1781	GDSVRDPSSPLLGTAIAGSPIADASTR	68.09	59.1947	3	897.771	0.302619	Ot04g03020	gi|308803014	XP_003078820.1	putative protein (ISS)	199939	210503	178680	161403	154947	232020	140602	133384	193488	162949	181094	172488	23964.9	40687.6	0.608292	0.952478	[9] Phospho (ST)
no significant up or down regulation	2477	SSVSPSEVPK	27.63	31.7667	2	548.75	0.26138	Ot02g00870	gi|308800054	XP_003074808.1	Cbf5 H/ACA ribonucleoprotein complex subunit, nucleolar pseudour (IC)	43699.3	19704.9	38032.4	27260.9	30882.5	55224.9	32753.2	52121.8	52228.5	32657.1	31916	44997.1	9328.83	11289.9	0.0895223	1.40986	[4] Phospho (ST)
no significant up or down regulation	3528	SKPSTTYGAVNDDASASPGADLELGR	23.17	50.1584	3	901.071	0.288279	Ot14g03460	gi|308811654	XP_003083135.1	putative outward-rectifying potassium channel KCO1 (ISS)	87249.3	42263.7	55764.6	78102.9	57509.2	69550.6	88059.4	81692	104922	77433.5	64177.9	84331.5	18177.5	13331.3	0.0774298	1.31403	[N-term] Acetyl (Protein N-term)|[17] Phospho (ST)
no significant up or down regulation	1824	TRGTTPDDDIGDAAAAHAPNVAVAETHV	35.79	49.9872	3	951.432	0.762607	Ot13g00540	gi|308810433	XP_003082525.1	putative TAF6 (ISS)	228480	103778	133460	96198.8	138514	225514	146642	117507	242747	232000	140086	192882	52688.3	56791.6	0.156086	1.37688	[5] Phospho (ST)
no significant up or down regulation	2040	RSSEETLDPELALADA	35.17	63.0396	2	898.901	0.181524	Ot18g00430	gi|308813536	XP_003084074.1	TrkA-C (ISS)	139103	88578	117850	96196.5	89556.6	160260	106157	111080	172995	156079	106257	141314	21828.5	30540	0.0689935	1.32993	[3] Phospho (ST)
no significant up or down regulation	2680	GRSADEQIVFFEEMDHAK	22.17	52.7912	3	735.649	0.0286679	Ot07g00230	gi|308805635	XP_003080129.1	unnamed protein product	62409.8	69988.4	91506.1	58095.7	64050.2	89956	44820.5	58201.7	85580.5	58377.4	69210	67387.2	13173	19462.5	0.763631	0.973662	[3] Phospho (ST)|[14] Oxidation (M)
no significant up or down regulation	7164	EFLNTSPETEDVPLFR	24.48	68.8221	2	987.448	0.160339	Ot11g00940	gi|308809173	XP_003081896.1	putative CTR1-like protein kinase (ISS)	39416.1	39330	36019.3	28418.1	24963.4	55657.7	34545.7	32071	36362.1	34327.6	33629.4	38592.8	6594.54	9660.35	0.354711	1.14759	[6] Phospho (ST)
no significant up or down regulation	3809	SHSPQLTELQSAK	30.18	38.2447	2	753.353	0.792734	Ot04g02440	gi|308802898	XP_003078762.1	cAMP-dependent protein kinase catalytic subunit (ISS)	40073	27988.3	37821.1	26096.6	27315.3	51183.8	35831.5	27975.1	53853.4	41068.6	31858.9	41982.5	6554.6	10729.2	0.115428	1.31776	[3] Phospho (ST)
no significant up or down regulation	330, 3815, 8492, 4188	DLENVIAKMSPSTSGANTPEGSTR	46.96	43.8174	3	853.386	0.747898	Ot10g01000	gi|308808444	XP_003081532.1	unnamed protein product	892811	1.31168e+06	1.19729e+06	873988	1.02157e+06	1.08167e+06	610598	755570	1.74787e+06	1.24913e+06	1.05947e+06	1.08897e+06	191191	447173	0.893985	1.02785	[9] Oxidation (M)|[10] Phospho (ST)
no significant up or down regulation	986	AHGTAVGLPTDADMGNSEVGHNALGAGK	59.91	42.9451	3	915.075	1.24762	Ot08g02410	gi|308807000	XP_003080811.1	phosphoglyceromutase (ISS)	212188	338917	269890	139585	209566	267120	119970	116855	325774	229369	234029	211818	74636.9	91932.2	0.597371	0.90509	[14] Oxidation (M)|[17] Phospho (ST)
no significant up or down regulation	8440	TVSGPNSAPR	42.45	20.8522	2	533.24	0.122153	Ot04g01690	gi|308802748	XP_003078687.1	WD40 repeat-containing protein (ISS)	18872.5	5183.49	8799.4	7512.18	10195.9	12526.1	5779.47	11300.1	11160.9	7210.55	10112.7	9595.42	5232.74	2923.81	0.999116	0.948848	[3] Phospho (ST)
no significant up or down regulation	406	SSSGIALDGMMLDKK	29.46	40.8884	2	832.866	0.850183	Ot07g00130	gi|308805615	XP_003080119.1	ABC transporter family protein (ISS)	394766	423090	558729	479258	416152	607441	614647	414323	874167	628952	454399	627906	66147.3	163445	0.0527627	1.38184	[3] Phospho (ST)|[10] Oxidation (M)|[11] Oxidation (M)
no significant up or down regulation	5394	SLAIHREDSQLELGIETSLSPR	36.91	60.9038	3	844.421	0.860513	Ot09g03380	gi|308808035	XP_003081328.1	UDP-glucuronic acid/UDP-N-acetylgalactosamine transporter-related (ISS)	63916.3	27177.1	41568.7	31688.9	37386.8	79496.8	34509.5	31815.3	51916.3	81994	40347.6	55946.4	14266.9	23933.2	0.268414	1.38661	[1] Phospho (ST)
no significant up or down regulation	3637	VKENVSDEEATEEEEIEEAVVTAETAVISR	35.26	84.9541	3	1129.18	0.479205	Ot17g01430	gi|308813193	XP_003083903.1	unnamed protein product	117116	129352	126314	118070	88436.3	149054	126871	125841	143598	128767	115858	134826	16200.6	10725.2	0.0730774	1.16372	[11] Phospho (ST)
no significant up or down regulation	1188	TSVEEETMGLDESK	86.35	37.5289	2	825.826	0.537383	Ot20g00200	gi|308814192	XP_003084401.1	ammonium transporter (ISS)	246055	59098.7	117786	83000.1	85739.6	126778	117009	117370	85295.6	73385.8	118336	103968	74385.3	23205	0.934444	0.878581	[8] Oxidation (M)|[13] Phospho (ST)
no significant up or down regulation	159	VLSIPSTPR	33.28	43.2193	2	525.273	0.414532	Ot10g03620	gi|308808970	XP_003081795.1	U4/U6-associated splicing factor PRP4 (ISS)	445361	791946	744963	389272	543899	767062	336530	508389	792834	576874	583088	596338	178812	189322	0.943866	1.02272	[7] Phospho (ST)
no significant up or down regulation	2408	LLFMPNPTLIRAESPIGA	36.63	67.5105	2	1018.52	0.752609	Ot16g00680	gi|308812422	XP_003083518.1	Daxx-interacting protein MSP58/p78, contains FHA domain (ISS)	205776	299702	249594	198868	199109	260186	235506	190341	316154	337364	230610	267910	44018.9	59745.4	0.307776	1.16175	[4] Oxidation (M)|[14] Phospho (ST)
no significant up or down regulation	1398	NAFSDSNTAGTSPSATR	75.04	31.7667	2	882.364	1.29763	Ot14g03540	gi|308811670	XP_003083143.1	unnamed protein product	160685	83748.5	108053	81873.4	91202.8	147021	105918	119931	239336	152698	105113	152981	32737.1	51961.4	0.084483	1.4554	[12] Phospho (ST)
no significant up or down regulation	2208, 287	ILAPTEPNISYICSR	25.28	54.1125	3	605.291	0.933493	Ot04g00510	gi|308802512	XP_003078569.1	glycogen synthase kinase 3 (ISS)	1.21889e+06	1.42411e+06	1.3965e+06	668310	909684	1.8737e+06	606376	834051	1.54237e+06	1.14548e+06	1.1235e+06	1.20039e+06	326691	514870	0.921161	1.06844	[11] Phospho (Y)
