# Supplementary material for: Functional Analysis of Casein Kinase 1 in a Minimal Circadian System
Source: PLoS One. 2013 Jul 25;8(7):e70021. doi: 10.1371/journal.pone.0070021 (PMC3723912; doi:10.1371/journal.pone.0070021)
Supplement: Dataset S2 — (XLS) [file pone.0070021.s002.xls]

## Sheet: Legend
Supplementary table listing identified phosphopeptides with identification and quantification details
Column header details
a	The list of peptides is sorted into seven results groups:
	·	significant (p<0.05) and downregulated (fold change>1.5) in presence of both inhibitors (IC261 and PF670) when compared to CCA1
	·	significant (p<0.05) and downregulated (fold change>1.5) in presence of IC261 only, when compared to CCA1
	·	significant (p<0.05) and downregulated (fold change>1.5) in presence of PF670 only, when compared to CCA1
	·	significant (p<0.05) and upregulated (fold change>1.5) in presence of both inhibitors (IC261 and PF670) when compared to CCA1
	·	significant (p<0.05) and upregulated (fold change>1.5) in presence of IC261 only, when compared to CCA1
	·	significant (p<0.05) and upregulated (fold change>1.5) in presence of PF670 only, when compared to CCA1
	·	no significant downregulation (p>0.05 and/or fold change <1.5) in presence of either inhibitor when compared to CCA1
b	Peptide identification number (as assigned by Progenesis LC-MS). IDs of peptides with alternative charges, oxidation states and missed cuts are comma separated.
c	Leading peptide sequence (identified by MASCOT)
d	Leading peptide identification score (as assigned by MASCOT, minimum cutoff = 20)
e	Leading peptide retention time in minutes (Progenesis LC-MS)
f	Leading peptide charge (Progenesis LC-MS: 2+, 3+ and 4+ charged peptides were searched)
g	Leading peptide mass/charge ratio (Progenesis LC-MS)
h	Experimental mass error against predicted leading peptide mass (Progenesis LC-MS)
i	Gene ID
j	Protein ID (gi)
k	Protein ID (RefSeq)
l	Protein Description (as in database downloaded from NCBI 12/01/11)
m	Peptide peak intensities (calculated and normalised by Progenesis LC-MS)
n	Mean intensities (average of 5 replicates in each condition)
o	Standard deviations on the means (based on 5 replicates in each condition)
p	P-value of pairwise comparisons of each inhibitor against the CCA1 control (t-test performed on arcsinh transformed intensities)
q	Ratio of the CCA1 control mean divided by the mean of each inhibitor group
r	Phosphorylation sites predicted by Progenesis LC-MS.
	In cases of >1 site listed by Progenesis, MaxQuant modification scores were used to idenfity the highest scoring prediction.
	In cases with equal scores, both options are listed in the same row.
s	CK1ε targets as predicted with GPS

## Sheet: Phosphopeptides Inhibitors
	Peptide information							Parent protein information				CCA1 peptide intensities m					PF670 peptide intensities m					IC261 peptide intensities m					Mean intensities n			Standard deviations o			T-test p-values p		Fold change q		Phosphorylation site
Result group a	Peptide ID b	Sequence c	Score d	Retention (min) e	Charge f	m/z g	Error (ppm) h	Gene ID i	Gi protein ID j	RefSeq ID k	Protein description l	1	2	3	4	5	1	2	3	4	5	1	2	3	4	5	CCA1	PF670	IC261	CCA1	PF670	IC261	CCA1 : PF670	CCA1 : IC261	PF670 / CCA1	IC261 / CCA1	Modifications r	CK1ε target s
p<0.05 and fold change>1.5 down in both IC261 and PF670	5781, 25499	YGGTNISSEYFNTAGR	36.59	51.712	3	606.256	0.622274	Ot15g01760	gi|308812023	XP_003083319.1	Dur3, urea high-affinity symporter (IC)	6.8936e+06	5.80922e+06	4.15603e+06	4.64317e+06	5.28092e+06	3.76734e+06	4.35451e+06	3.30042e+06	3.49756e+06	1.89169e+06	2.83841e+06	1.87761e+06	2.66907e+06	3.70424e+06	3.01903e+06	5.35659e+06	3.36231e+06	2.82167e+06	1.0634e+06	912875	658157	0.0196467	0.00176785	0.627695	0.526767	[13] Phospho (ST)
p<0.05 and fold change>1.5 down in both IC261 and PF670	10775	AAVEPTKTPPLSPTR	32.2	36.2344	2	862.905	0.0286101	Ot06g00850	gi|308804774	XP_003079699.1	unnamed protein product	37066.9	75095.8	37078.3	28381.9	34971.5	8325.52	15474.5	9872.92	8689.34	5441.71	7750.07	58805.2	2525.81	16551.5	6071.3	42518.9	9560.8	18340.8	18556.6	3685.15	23202.3	0.000226442	0.0399617	0.22486	0.431356	[8] Phospho (ST)|[12] Phospho (ST)
p<0.05 and fold change>1.5 down in both IC261 and PF670	1130	NFSNVQTYVK	22.07	51.1835	2	640.29	0.991067	Ot12g02590	gi|308810192	XP_003082405.1	K+ efflux antiporter, putative (ISS)	608149	427257	413325	442684	379578	295979	315623	282785	289383	187679	310514	314643	221361	298841	273345	454199	274290	283741	89160.1	49950.7	38402.9	0.00333317	0.00201955	0.603898	0.624707	[3] Phospho (ST)
p<0.05 and fold change>1.5 down in both IC261 and PF670	14493	LNRAESLTTPSVSGSPTFTSPR	23.3	51.7488	3	795.72	0.376984	Ot11g01380	gi|308809261	XP_003081940.1	protein kinase family protein (ISS)	12206.8	40840.2	30601	15612.3	22913.3	10358.9	15015.9	15822.4	8990.85	7919.17	10262.3	1431.92	10502.5	15605.8	6473.39	24434.7	11621.4	8855.18	11584.8	3584.39	5268.83	0.0288141	0.037626	0.475612	0.362402	[9] Phospho (ST)
p<0.05 and fold change>1.5 down in both IC261 and PF670	299, 220	LLTTSGAMEKK	25.75	30.63	3	452.196	0.166902	Ot10g00970	gi|308808438	XP_003081529.1	Ntr2, nitrate high-affinity transporter (IC)	3.00645e+06	1.72418e+06	1.85809e+06	2.66242e+06	1.41343e+06	1.50657e+06	1.31427e+06	1.30601e+06	1.39313e+06	889954	1.28705e+06	1.0868e+06	1.10346e+06	1.10196e+06	1.14764e+06	2.13291e+06	1.28199e+06	1.14538e+06	671508	233506	82384.3	0.0198352	0.00357978	0.601049	0.537003	[4] Phospho (ST)|[5] Phospho (ST)|[8] Oxidation (M)
p<0.05 and fold change>1.5 down in IC261 only	18887	TQLSAILVR	32.06	61.1435	2	540.794	0.396511	Ot07g00130	gi|308805615	XP_003080119.1	ABC transporter family protein (ISS)	6964.01	9368.22	8042.99	1590.51	1239.24	3275.89	3909.64	3587.06	2914.73	1284.04	91.426	1597.92	0	629.767	400.967	5440.99	2994.27	544.016	3774.72	1024.67	640.179	0.473388	0.0441468	0.550317	0.0999846	[4] Phospho (ST)
p<0.05 and fold change>1.5 down in IC261 only	23438	RASEAGTSAVVK	20	28.1619	2	628.305	0.62035	Ot01g03790	gi|308799317	XP_003074439.1	Transcriptional activator FOSB/c-Fos and related bZIP transcription factors (ISS)	4475.4	9381.53	2551.91	2627.64	4237.19	7223.65	8654.3	11090.9	4512.5	4388.9	1612	1674.59	318.128	275.32	2106.17	4654.73	7174.05	1197.24	2787.48	2845	843.922	0.139751	0.0146843	1.54124	0.257209	[3] Phospho (ST)
p<0.05 and fold change>1.5 down in IC261 only	1262	VCTSVSADGNSESPK	36.53	28.3825	2	809.327	0.267091	Ot18g00640	gi|308813578	XP_003084095.1	possible site-specific DNA-methyltransferase (ISS)	421052	270292	695986	344870	215607	211700	167582	227592	294816	1.06989e+06	250444	186971	155299	269305	136447	389561	394316	199693	187996	380412	58211.4	0.674439	0.0328123	1.0122	0.51261	[13] Phospho (ST)
p<0.05 and fold change>1.5 down in IC261 only	3229	SLASFSSSPPVR	31.39	51.1835	2	657.809	1.49143	Ot01g04580	gi|308799481	XP_003074521.1	putative ethylene responsive element bi (ISS)	122851	195295	139749	175551	268419	155429	236180	156855	129961	102766	117684	164231	86278.4	108163	110618	180373	156238	117395	56914.7	49853.7	28692.9	0.476484	0.0419803	0.866194	0.650845	[8] Phospho (ST) ##-or-## [7] Phospho (ST)
p<0.05 and fold change>1.5 down in IC261 only	37992	GTFHNGSQDAQR	20.43	23.0292	2	699.282	1.45981	Ot08g00790	gi|308806678	XP_003080650.1	R1_CITRE Alpha-glucan water dikinase, chloroplast precursor (ISS)	3346.08	10472.3	5788.34	2802.95	4720.78	7775.19	5108.68	2092.67	1380.1	4705.45	2865.06	2358	1212.26	381.268	1324.94	5426.09	4212.42	1628.31	3053.68	2561.98	985.171	0.436015	0.015255	0.776327	0.300088	[7] Phospho (ST)
p<0.05 and fold change>1.5 down in PF670 only	6585, 3027	SGSDAAMMGEMDEDALMR	24.16	38.6842	3	687.57	0.448218	Ot14g03460	gi|308811654	XP_003083135.1	putative outward-rectifying potassium channel KCO1 (ISS)	476146	359047	415029	444076	488121	300193	239327	324636	348161	224780	377181	419378	317988	338908	326318	436484	287419	355955	51850.5	53559.2	42081.9	0.00304903	0.0271526	0.658488	0.815505	[3] Phospho (ST)|[7] Oxidation (M)|[8] Oxidation (M)|[11] Oxidation (M)|[17] Oxidation (M)
p<0.05 and fold change>1.5 down in PF670 only	5939	LANKSISR	20.74	23.1985	2	484.75	0.556762	Ot06g04640	gi|308805530	XP_003080077.1	aberrant pollen transmission 1 (ISS)	58990.8	45126.3	39653.2	34127.2	48079.5	20246.8	19253.7	25550.2	15536.4	12108.2	26203	35126.9	28245.7	38788.7	31198.8	45195.4	18539.1	31912.6	9378.91	5073.34	5103.13	0.000410707	0.0188872	0.410198	0.706103	[7] Phospho (ST)
p<0.05 and fold change>1.5 down in PF670 only	6016	IGQGTYGK	21.65	24.1562	2	452.202	0.462229	Ot15g00680	gi|308811807	XP_003083211.1	cell cycle dependent kinase type B (IC)	36836.9	39633.5	32241.6	36565.6	30738.3	21687.3	16025.4	22922.1	17267.9	14346.9	22407.6	17882.7	27342.9	30093.7	29111.2	35203.2	18449.9	25367.6	3635.2	3694.31	5124.39	0.000182659	0.0133845	0.524098	0.720606	[5] Phospho (ST)
p<0.05 and fold change>1.5 down in PF670 only	3794, 2760	DVSEHPAPVSPTLSER	33.18	40.9348	3	600.944	0.4293	Ot05g00740	gi|308803717	XP_003079171.1	Leucine permease transcriptional regulator (ISS)	222689	309075	252120	277717	255052	169737	109806	191415	136893	137321	199288	157965	197006	218775	224777	263331	149034	199562	32192.7	31812.9	26181.5	0.000762808	0.00971618	0.565959	0.757838	[10] Phospho (ST)	True
p<0.05 and fold change>1.5 down in PF670 only	44, 5333	DVSPDRVAASATGAK	29.86	40.9348	3	508.907	0.199153	Ot02g06800	gi|308801004	XP_003075283.1	Pyruvate, phosphate dikinase, chloroplast	5.27463e+07	5.12025e+07	4.28975e+07	5.11719e+07	4.40666e+07	3.61171e+07	2.36326e+07	3.29442e+07	3.17595e+07	2.74207e+07	3.92586e+07	3.42219e+07	3.96989e+07	3.60227e+07	5.01799e+07	4.8417e+07	3.03748e+07	3.98764e+07	4.56841e+06	4.89072e+06	6.19271e+06	0.00057625	0.0347923	0.627358	0.823604	[3] Phospho (ST)
p<0.05 and fold change>1.5 down in PF670 only	13298	AAVEPTKTPPLSPTR	23.08	36.1897	3	575.606	0.122656	Ot06g00850	gi|308804774	XP_003079699.1	unnamed protein product	12104.5	30727.9	15740.8	10553.8	8553.75	3063.6	4548.32	2004.81	2680.26	2331.12	3690.12	24410.3	8285.08	4809.43	2668.35	15536.2	2925.62	8772.65	8890.81	989.156	8994.08	0.000278714	0.109931	0.18831	0.56466	[8] Phospho (ST)|[14] Phospho (ST)	True
p<0.05 and fold change>1.5 down in PF670 only	30622	MTAGADEGTSEGQTR	27.91	19.8214	2	803.805	0.856235	Ot08g00150	gi|308806550	XP_003080586.1	unnamed protein product	5462.51	18913.3	9187.58	7005.84	344.817	472.447	585.501	19.793	794.623	456.519	5466.92	2443.86	262.353	9278.82	8215.95	8182.81	465.776	5133.58	6825.92	283.507	3799.95	0.0199313	0.66265	0.0569213	0.627362	[1] Oxidation (M)|[10] Phospho (ST)	True
p<0.05 and fold change>1.5 down in PF670 only	10318	SFNRSFGSSL	39.45	55.7459	2	591.253	0.558503	Ot02g05980	gi|308800840	XP_003075201.1	unnamed protein product	52932.3	12827.1	16433.3	8413.48	12182	5567.06	5730.54	7715.02	5039.33	3240.61	12908.1	6412.1	23794.2	6840.03	9235.63	20557.7	5458.51	11838	18320.2	1602.53	7163.92	0.0110294	0.294034	0.265522	0.575844	[5] Phospho (ST)
p<0.05 and fold change>1.5 down in PF670 only	3058	ATLTPSASIR	33.31	41.1599	2	548.773	0.161961	Ot11g02170	gi|308809419	XP_003082019.1	probable ubiquitin carboxyl terminal hydrolase (ISS)	45118.8	102324	56481	55266.5	58890.4	29979.2	27716.1	33609.8	18832.7	17357	27623.5	76023.2	14708	39811.1	21981.1	63616.2	25499	36029.4	22267.8	7097.62	24168.2	0.00138994	0.0572335	0.400826	0.566356	[6] Phospho (ST) ##-or-## [8] Phospho (ST) ##-or-## [4] Phospho (ST)
p<0.05 and fold change>1.5 down in PF670 only	17590	KIDSSGALR	21.57	32.695	2	513.752	0.455778	Ot12g00680	gi|308809824	XP_003082221.1	unnamed protein product	2392.02	30882.6	8698.73	4444.01	3399.47	1345.7	1879.39	3644.74	790.482	574.909	2606.29	3438.95	3685.88	1024.77	2054.41	9963.38	1647.04	2562.06	11938.3	1226.66	1078.75	0.0236514	0.0871141	0.16531	0.257148	[5] Phospho (ST)
p<0.05 and fold change>1.5 down in PF670 only	1832	SPSDTFALR	27.19	51.0209	2	537.237	0.0405106	Ot17g00990	gi|308813105	XP_003083859.1	unnamed protein product	243265	89879.4	78079.4	109954	112958	59758.3	66580.6	48090.4	66183.7	40109.6	46123.2	102375	80631.7	68818.8	67236.6	126827	56144.5	73037.1	66663.9	11669.8	20580.4	0.00949468	0.0680333	0.442685	0.57588	[2] Phos(STY)
p<0.05 and fold change>1.5 down in PF670 only	6527	RSPSDTFALR	31.02	48.5509	2	615.287	0.25707	Ot17g00990	gi|308813105	XP_003083859.1	unnamed protein product	103938	51420.9	36665.1	50065.1	55224.7	36150.4	44612.3	35023.9	31353.3	20554.7	34091.7	29415.7	37397.9	56255.2	30397.8	59462.8	33538.9	37511.7	25830	8732.3	10945.1	0.0351777	0.0727796	0.564032	0.630843	[4] Phospho (ST)
p<0.05 and fold change>1.5 down in PF670 only	153	AILTTQKSLK	34.22	39.94	2	591.829	0.346118	Ot15g00530	gi|308811777	XP_003083196.1	unnamed protein product	2.52499e+06	2.46166e+06	1.51287e+06	1.03264e+06	1.60564e+06	629162	1.18566e+06	1.14105e+06	759913	735772	1.05673e+06	2.42048e+06	606720	1.32954e+06	650415	1.82756e+06	890311	1.21278e+06	645887	254551	738255	0.010362	0.144518	0.487158	0.663605	[8] Phospho (ST)
p<0.05 and fold change>1.5 down in PF670 only	20353	AAEPSAEDSNERGESVK	20.95	26.3219	2	928.387	1.5603	Ot12g02970	gi|308810268	XP_003082443.1	Histone H3 (Lys4) methyltransferase complex, subunit CPS25/DPY-30 (ISS)	15443.8	29821.1	14364.5	26420.4	5491.2	3546.31	2422.8	4513.25	3839.05	3106.93	8663.5	7961.96	19270	28485.7	24367	18308.2	3485.67	17749.7	9828.36	783.841	9215.78	0.00133172	0.984727	0.190388	0.969492	[9] Phospho (ST)
p<0.05 and fold change>1.5 down in PF670 only	399, 7296	ALPNQPPETIDRTQSGTVINMTTK	21.11	44.8813	3	903.437	0.00461721	Ot04g02580	gi|308802926	XP_003078776.1	Phosphatidylinositol transfer protein PDR16 and related proteins (ISS)	3.37842e+06	1.69648e+06	1.48872e+06	2.46532e+06	1.67481e+06	1.25953e+06	1.30281e+06	1.59029e+06	1.34156e+06	772840	1.94193e+06	1.5744e+06	1.71466e+06	1.56618e+06	1.76981e+06	2.14075e+06	1.25341e+06	1.7134e+06	786891	297776	155246	0.0296658	0.292585	0.585499	0.800372	[15] Phospho (ST)|[21] Oxidation (M)
p<0.05 and fold change>1.5 down in PF670 only	8436	SSGDLSAQSGASETRGDR	42.66	28.14	2	970.871	1.97856	Ot12g02420	gi|308810158	XP_003082388.1	trehalose-6-phosphate synthase (ISS)	55045.4	43800.6	47869.1	51589	32387.7	35962.7	22142.8	20217.1	25460.9	36604.5	45766.3	42871.4	54000.5	67332.9	65435.3	46138.4	28077.6	55081.3	8754.8	7725.59	11116.7	0.0104965	0.210724	0.608552	1.19383	[9] Phospho (ST)|[12] Phospho (ST) ##-or-## [9] Phospho (ST)|[14] Phospho (ST)
p<0.05 and fold change>1.5 down in PF670 only	7677	AGSVTDSSVLR	40.76	40.8908	2	586.27	1.98819	Ot06g01280	gi|308804858	XP_003079741.1	IMP-specific 5'-nucleotidase (ISS)	13137.6	49497	16393	8946.57	21529.6	6382.04	4696.32	5859.42	5807.41	8029.09	7739.67	46580.6	7114.67	16958.1	4105.78	21900.8	6154.85	16499.8	16098.4	1214.46	17489.3	0.00619575	0.36633	0.281034	0.753388	[3] Phospho (ST)
p<0.05 and fold change>1.5 down in PF670 only	22216	SGEGQDARNSSDGVR	38	19.913	2	807.828	1.08096	Ot01g05370	gi|308799641	XP_003074601.1	calcium-dependent protein kinase, putative (ISS)	90121.5	83001	55410.7	83870	52492.4	54758.1	49694.1	30367	48211.2	41100.8	34946.1	43829.9	28221.2	64022.1	80117.5	72979.1	44826.2	50227.4	17615.8	9443.81	21461.8	0.0140271	0.0953255	0.614234	0.688243	[10] Phospho (ST)
p<0.05 and fold change>1.5 down in PF670 only	9717, 2791	SRTGGSDDDLESSK	39.27	25.2232	2	767.306	1.13282	Ot11g02320	gi|308809449	XP_003082034.1	unnamed protein product	239904	138499	111566	200093	266816	126048	108736	127062	146206	89879.6	109306	135869	163386	137930	163953	191376	119587	142089	65741.4	21251.5	22706.3	0.0477108	0.194593	0.624878	0.74246	[6] Phospho (ST)	True
p<0.05 and fold change>1.5 down in PF670 only	14448	SYESADTNASR	20.74	22.3224	2	640.743	0.295869	Ot02g05640	gi|308800772	XP_003075167.1	putative ubiquitin-specific protease UBP12 (ISS)	16937	8528.74	11600.2	19527.2	8832.01	10244.6	7426.88	6293.91	8428.36	6032.4	10124.1	3930.78	17173.6	18246.3	20118.2	13085	7685.23	13918.6	4934.38	1720.24	6743.78	0.0340871	0.937038	0.587329	1.0637	[10] Phospho (ST)
p<0.05 and fold change>1.5 down in PF670 only	134	GGMTSHAAVVAR	35.42	25.3015	3	418.188	0.278131	Ot09g03780;Ot02g06800	gi|308801004	XP_003075283.1	Pyruvate, phosphate dikinase, chloroplast	1.439e+06	2.08954e+06	1.23531e+06	1.19795e+06	1.30379e+06	962028	886024	1.24404e+06	750816	767339	1.05932e+06	1.55153e+06	1.34281e+06	1.48746e+06	1.01844e+06	1.45312e+06	922050	1.29191e+06	367449	199895	243474	0.0108837	0.431903	0.634532	0.889063	[3] Oxidation (M)|[4] Phospho (ST)
p<0.05 and fold change>1.5 down in PF670 only	3792	YSVAGSVR	36.8	33.6117	2	459.708	0.197773	Ot06g03580	gi|308805322	XP_003079973.1	unnamed protein product	38442.9	27960.4	22487.4	21093.1	27435.8	18271.3	17632.1	23415.5	21015.8	10168.4	20904.1	34847.5	26798.4	29029.1	30929.9	27483.9	18100.6	28501.8	6821.58	4997.9	5173.7	0.0415747	0.74764	0.65859	1.03704	[6] Phospho (ST)
p<0.05 and fold change>1.5 down in PF670 only	12880	SSGDLSAQSGASETRGDR	33.92	29.1154	3	620.929	0.353648	Ot12g02420	gi|308810158	XP_003082388.1	trehalose-6-phosphate synthase (ISS)	27350.4	14477	10339.7	20964.4	9349.11	11710.9	8405.06	7482.1	8498.86	8515.37	14759.3	10393.2	19315.6	8471.57	17122.1	16496.1	8922.45	14012.3	7596.68	1617.3	4531.85	0.0374479	0.639129	0.540882	0.849433	[12] Phospho (ST)
p<0.05 and fold change>1.5 down in PF670 only	742	ATTGSEVSPAVSGR	101.39	30.2411	2	699.817	0.0396189	Ot05g00260	gi|308803621	XP_003079123.1	cryptochrome-like protein 1 (ISS)	521708	480231	471143	551005	355977	285443	265405	363192	278814	156826	311510	485669	505075	551758	487352	476013	269936	468273	74434.4	73875.3	91604.5	0.0055522	0.85359	0.567077	0.98374	[8] Phospho (ST)
p<0.05 and fold change>1.5 down in PF670 only	1352, 443	GFMSFLKR	25.47	60.9703	2	541.249	0.0127207	Ot15g00530	gi|308811777	XP_003083196.1	unnamed protein product	808514	1.14996e+06	747011	625091	502220	349613	517552	721218	334008	223986	402003	932949	212899	711362	367707	766560	429275	525384	244452	194029	290873	0.0338481	0.149655	0.560003	0.685379	[3] Oxidation (M)|[4] Phospho (ST)
p<0.05 and fold change>1.5 down in PF670 only	6934	DLASKSSASR	25.16	49.713	2	551.254	6.41013	Ot01g00210	gi|308798601	XP_003074080.1	unnamed protein product	18415.3	31488.3	19865.4	19794	13988.4	9994	14309.7	14969.9	7581.86	6152.12	12215.7	39319.5	11805.1	20797.3	9772.82	20710.3	10601.5	18782.1	6484.04	3940.74	12235.3	0.0128472	0.495312	0.511896	0.906897	[7] Phospho (ST)
p<0.05 and fold change>1.5 down in PF670 only	2722	SESLGSIHVENAMSSVK	76.21	46.8725	2	935.916	0.233463	Ot18g00520	gi|308813554	XP_003084083.1	unnamed protein product	382370	208014	207667	266112	188945	108273	148362	129940	114180	58494.5	171890	170911	187132	184641	210035	250621	111850	184922	79155	33635.4	15825.5	0.00400489	0.0750869	0.446289	0.737853	[3] Phospho (ST)|[13] Oxidation (M)
p<0.05 and fold change>1.5 down in PF670 only	1577	TKSVEVSLPR	41.86	45.2948	2	598.308	1.02789	Ot05g04480	gi|308804465	XP_003079545.1	TPA: PDR1 ABC transporter (ISS)	363729	299089	183863	228696	215828	157156	160316	197097	144962	119418	201572	333964	305609	312406	246026	258241	155790	279915	72457	28145.8	54596.9	0.0102654	0.556226	0.603273	1.08393	[3] Phospho (ST) ##-or-## [1] Phospho (ST)
p<0.05 and fold change>1.5 down in PF670 only	2742	TENVGAGSDIVDGGLTR	91.48	50.7789	2	870.895	1.81135	Ot03g01140	gi|308801425	XP_003078026.1	unnamed protein product	121475	297598	217230	198243	171931	138568	137904	154407	116870	75676.7	174431	260864	161026	258112	183463	201295	124685	207579	64751.3	30470.3	48063.5	0.0424943	0.778661	0.619413	1.03122	[8] Phospho (ST)
p<0.05 and fold change>1.5 down in PF670 only	8416	RSESTELVK	27.75	31.4985	2	564.768	0.289045	Ot09g04350	gi|308808229	XP_003081425.1	unnamed protein product	51864.4	42742.9	25000.4	21205.2	37048.4	7949.82	9017.91	10432	7683.09	6177.83	31273.5	35060.8	30961.7	56239.6	30842.2	35572.3	8252.13	36875.6	12621.5	1585.58	10966.1	6.51787e-05	0.773297	0.231982	1.03664	[4] Phospho (ST)
p<0.05 and fold change>1.5 down in PF670 only	6312	SVLVQSPTEGAASSDKASPSVFR	36.01	53.0534	3	800.72	0.245966	Ot16g00050	gi|308812296	XP_003083455.1	Glucose-6-phosphate/phosphate and phosphoenolpyruvate/phosphate antiporter (ISS)	204794	79508.8	70394.7	113330	65430.5	59067.6	48799.2	47657.8	50468.5	46361.8	89255.5	55290.7	115121	60528.3	84195.9	106692	50471	80878.2	57937.6	5037.29	24096.6	0.0155787	0.411897	0.473055	0.758056	[6] Phospho (ST) ##-or-## [8] Phospho (ST)
p<0.05 and fold change>1.5 down in PF670 only	468, 729	SLAQSTSLKK	39.24	30.5861	2	571.794	0.00397001	Ot02g05980	gi|308800840	XP_003075201.1	unnamed protein product	1.10427e+06	765985	624343	815946	585963	502009	466738	505704	320038	339160	431422	804752	467210	835506	661247	779301	426730	640027	205252	90216.4	186533	0.00406955	0.274451	0.54758	0.821284	[7] Phospho (ST)
p<0.05 and fold change>1.5 down in PF670 only	5447	VDSFEGEIK	50	46.5302	2	552.237	0.575604	Ot03g01240	gi|308801445	XP_003078036.1	unnamed protein product	10572.5	35532.6	26152	18656.3	15514	9830	8595.14	11838.8	5635.21	1784.89	21057.8	50846.4	18629.8	31739.4	14146.4	21285.5	7536.82	27284	9767.98	3923.87	14673.9	0.0219753	0.475044	0.354082	1.28181	[3] Phospho (ST)
p<0.05 and fold change>1.5 down in PF670 only	7402	ASGASEETIEAR	59.16	32.1846	2	650.774	0.372069	Ot06g00680	gi|308804740	XP_003079682.1	unnamed protein product	37267.9	18578.5	19821.2	23615.8	9318.5	13056.6	11068	12746.6	8266.55	4211.15	17379.9	13027.8	24597.1	27670.5	27184.8	21720.4	9869.79	21972	10156.3	3689.79	6473.45	0.0365141	0.813085	0.454402	1.01158	[5] Phospho (ST) ##-or-## [8] Phospho (ST)
p<0.05 and fold change>1.5 down in PF670 only	9476	SGSIGNLLQSK	30.04	54.2181	2	592.29	0.0211911	Ot07g02250	gi|308806039	XP_003080331.1	diacylglycerol kinase (ISS)	21132.7	16467.9	12141.5	18267	9423.11	8294.63	8637.3	3743.7	5700.25	5222.39	7774.31	14787.9	9456.28	10740.1	10808.6	15486.4	6319.66	10713.4	4704.46	2091.37	2589.89	0.00285058	0.0869825	0.408077	0.691795	[3] Phospho (ST)
p<0.05 and fold change>1.5 down in PF670 only	1939	TQNSFNHMR	24.19	22.2577	2	615.74	0.335611	Ot01g05810	gi|308799729	XP_003074645.1	Dehydrogenases with different specificities (related to short-chain alcohol dehydrogenases) (ISS)	461817	413666	314675	470511	262829	238940	245665	221115	187786	182775	267131	327082	268182	396922	281993	384699	215256	308262	92067.3	28851.4	55233.4	0.00246294	0.167127	0.559544	0.801306	[4] Phospho (ST)|[8] Oxidation (M)	True
p<0.05 and fold change>1.5 down in PF670 only	5593	VNKENEAPASPR	39.14	21.4612	2	696.319	0.703989	Ot01g00100	gi|308798579	XP_003074069.1	RIR1_BRARE Ribonucleoside-diphosphate reductase large subunit (ISS)	111886	122249	77670.3	98812.9	81800	63421.2	63167	82794.5	65264.1	39391.3	49796.8	75593.2	79521.6	93705.7	89980	98483.6	62807.6	77719.5	19079.1	15446.2	17272.3	0.0147038	0.123931	0.637747	0.789162	[10] Phospho (ST)
p<0.05 and fold change>1.5 down in PF670 only	8484	TARPSSVLGR	30.2	37.5933	2	562.284	0.536901	Ot03g03430	gi|308801881	XP_003078254.1	putative calcium dependent protein kinase (ISS)	29123.8	29882.5	24958.5	18972.9	29758.8	18055.6	16091.8	25658.8	9964.28	14853	20437.3	26288.1	13707.1	13482.1	21480.2	26539.3	16924.7	19079	4689.64	5722.67	5471.84	0.0254652	0.0572124	0.637722	0.718894	[6] Phospho (ST)
p<0.05 and fold change>1.5 down in PF670 only	2761	TASASFTNK	30.06	27.0256	2	503.716	0.300894	Ot07g00330	gi|308805655	XP_003080139.1	kinesin K39, putative (ISS)	109494	58819.8	34663.2	70753.3	45923.1	38820.4	37473.9	38380.3	29452.4	26737.3	32680.5	49098.6	65820.9	72145	61945.2	63930.7	34172.8	56338	28851.2	5651.75	15678.9	0.0282963	0.730869	0.534529	0.881236	[7] Phospho (ST)
p<0.05 and fold change>1.5 down in PF670 only	4902	ESSLGSFSFGR	36.65	60.6746	2	627.264	0.0564206	Ot11g01480	gi|308809281	XP_003081950.1	digalactosyldiacylglycerol synthase (ISS)	80917.3	90401.7	56589.4	47906.2	47077.9	30970.7	36983	40088	30957	14963.4	40216.9	98885.1	59764.7	76589.5	56972.1	64578.5	30792.4	66485.7	19886.3	9686.96	22234.7	0.00898578	0.919814	0.476821	1.02953	[6] Phospho (ST) ##-or-## [8] Phospho (ST)
p<0.05 and fold change>1.5 down in PF670 only	3819	FQTSKSLPK	33.41	36.0872	2	558.278	0.791025	Ot08g00430	gi|308806606	XP_003080614.1	mitogen-activated protein kinase, putative / MAPK, putative (ISS)	119640	57982.1	55061	74802.7	64635.4	17248.4	23998.6	19122.8	23315.3	22316.5	52184.7	34578.3	62031.3	49682.8	60480	74424.2	21200.3	51791.4	26389.9	2893.25	10968.6	4.48014e-05	0.086707	0.284857	0.695894	[4] Phospho (ST)
p<0.05 and fold change>1.5 down in PF670 only	228	QTSFSQPTGGR	40.24	30.7787	2	623.267	0.754448	Ot07g01500	gi|308805889	XP_003080256.1	ftsZ2 (ISS)	874068	1.60481e+06	906367	776148	610190	479608	536841	635855	279040	217941	595957	1.64117e+06	522925	1.75104e+06	448040	954316	429857	991826	381458	176076	646208	0.0132223	0.814201	0.450435	1.03931	[3] Phospho (ST)
p<0.05 and fold change>1.5 down in PF670 only	6405	SDSVKPGGSPGLAR	22.47	32.9594	3	469.892	0.241631	Ot08g00430	gi|308806606	XP_003080614.1	mitogen-activated protein kinase, putative / MAPK, putative (ISS)	31618.5	27529.9	16122.4	20225.7	37175.2	8664.72	14059.6	9170.35	6943.94	11536.7	18643.4	25493.1	19808.9	33315.1	31571	26534.4	10075.1	25766.3	8489.35	2766.95	6651.69	0.00116985	0.94879	0.379699	0.971054	[3] Phospho (ST)
p<0.05 and fold change>1.5 down in PF670 only	14307	SEDSSSGLSGAR	29.81	26.167	2	616.743	0.112687	Ot05g01600	gi|308803889	XP_003079257.1	unnamed protein product	15601.4	16159.3	11615.5	12191.9	6371.58	6463.34	5108.66	7199.41	7167.08	2817.48	6208.97	11654.4	9853.53	12383.5	9031.69	12388	5751.19	9826.42	3917.32	1845.86	2428.9	0.0130303	0.340171	0.464257	0.793224	[6] Phospho (ST)
p<0.05 and fold change>1.5 down in PF670 only	5273	TVKSFQEAAK	45.52	34.1392	2	594.787	0.512407	Ot01g01790	gi|308798917	XP_003074238.1	chloroplast Tha4-2 (ISS)	56279.1	59359.2	42808.6	30498.6	38415.7	26180.1	25843.4	32459.7	27622.4	32172.3	31129.5	75922.3	39065.5	48535.2	36124.7	45472.3	28855.5	46155.4	12152.5	3230.41	17807.3	0.0119186	0.973086	0.634575	1.01502	[4] Phospho (ST)
p<0.05 and fold change>1.5 down in PF670 only	2975	EGEEEGEIADASDVAR	59.88	41.5433	2	878.849	0.0152507	Ot15g00510	gi|308811773	XP_003083194.1	U1 snRNP complex, subunit SNU71 and related PWI-motif proteins (ISS)	79197.7	225450	161748	99644.7	119784	43422	59406.9	68938.6	44501.6	40937.6	83337.4	269405	91667.4	241227	122165	137165	51441.4	161560	58027.3	12169.7	87368.4	0.0021311	0.720694	0.375033	1.17786	[12] Phospho (ST)
p<0.05 and fold change>1.5 down in PF670 only	4832	RASSASILQAK	40.53	39.1159	2	606.311	0.217693	Ot13g00270	gi|308810379	XP_003082498.1	Kv3.1 potassium channel (ISS)	56847	57566.8	36007.5	34446.5	54469.6	28683.6	27308	32965.9	24004.6	22520.6	43480.9	62765.9	27533.2	50054.6	29090.7	47867.5	27096.5	42585.1	11609	4108.27	14769.2	0.0032632	0.492843	0.566074	0.889645	[2] Phos(STY)
p<0.05 and fold change>1.5 down in PF670 only	6171	SVDLTTHPPFPSDLTQR	28.12	60.3794	3	664.315	1.26748	Ot07g03640	gi|308806317	XP_003080470.1	unnamed protein product	107899	248373	230452	106377	146353	63037.3	97913.6	126972	46746.2	48033.9	86963.3	214228	60242.1	186447	68388.1	167891	76540.6	123254	67524.1	34938.6	71706.8	0.017475	0.26473	0.455896	0.734131	[1] Phospho (ST)
p<0.05 and fold change>1.5 down in PF670 only	12822	STSISSFASAFSPLSR	43.81	74.2061	2	862.898	0.332575	Ot03g01240	gi|308801445	XP_003078036.1	unnamed protein product	22461.3	99660.6	49243.2	32635.9	33306.7	21679.3	21187.4	13857.2	9243.13	11281.8	30368.5	86097.7	17979.9	48218.9	15530.5	47461.5	15449.8	39639.1	30712.7	5704.36	29018.6	0.00916555	0.562278	0.325522	0.835184	[3] Phospho (ST)
p<0.05 and fold change>1.5 down in PF670 only	6555	VTAMPTISINNSGYDISK	46.21	52.4269	2	1003.96	0.38347	Ot05g01120	gi|308803793	XP_003079209.1	unnamed protein product	138929	263555	110764	57756.5	147087	60318.5	58977.8	81873.8	68273.5	32668	85731.1	259875	35299.5	114077	50925.1	143618	60422.3	109181	75614.9	17987.5	89630.8	0.0253951	0.366994	0.420714	0.760219	[4] Oxidation (M)|[8] Phospho (ST)
p<0.05 and fold change>1.5 down in PF670 only	1691, 516, 1104	DASPSIEAPPTPTLKR	21.98	46.4096	3	587.293	0.81008	Ot17g02420	gi|308813391	XP_003084002.1	putative RNA helicase, DRH1 (ISS)	2.54324e+06	1.5038e+06	1.67116e+06	2.44503e+06	1.95599e+06	1.27043e+06	1.16577e+06	1.23648e+06	1.25332e+06	652727	1.89816e+06	1.25036e+06	3.01794e+06	1.95492e+06	2.28792e+06	2.02385e+06	1.11574e+06	2.08186e+06	460054	261877	644198	0.00623996	0.958854	0.551299	1.02867	[3] Phospho (ST)	True
p<0.05 and fold change>1.5 down in PF670 only	9746	AAATTDETSTSAPRDEGAIETPTKPAK	37.48	36.6908	3	932.769	0.330114	Ot06g03250	gi|308805252	XP_003079938.1	ATP-dependent RNA helicase, putative (ISS)	102056	37053.2	73663.5	87962	85212.6	44482.8	33107.2	39272.1	51275.1	34824.2	102169	41180.7	112596	71530.7	62440.8	77189.5	40592.3	77983.4	24607.6	7421.27	29243	0.014969	0.991878	0.525878	1.01028	[11] Phospho (ST)	True
p<0.05 and fold change>1.5 down in PF670 only	19004	LKTSGSDSKSEEVER	22.79	26.7038	2	906.375	1.53088	Ot16g01320	gi|308812550	XP_003083582.1	OJ1695_H09.29 gene product (ISS)	43093.3	7676.93	14790.9	31887.4	9858.29	11532	6702.9	4746.32	7021.7	5426.3	26314.4	4004.75	35176.8	22530.3	27581.4	21461.4	7085.85	23121.5	15376.8	2652.68	11632	0.0329163	0.87903	0.330168	1.07735	[6] Phospho (ST)|[8] Phospho (ST)
p<0.05 and fold change>1.5 down in PF670 only	3118	SLKECSVAR	23.54	30.1043	2	565.257	0.128405	Ot03g03770	gi|308801949	XP_003078288.1	unnamed protein product	116931	128015	92568.7	68159.3	65810.5	55965.2	57859.3	65539.8	35241.9	28679.9	41423.2	93027.4	82706	89316.5	57666.5	94297	48657.2	72827.9	28048.5	15828.5	22324.9	0.0123743	0.232285	0.516	0.772325	[1] Phospho (ST)
p<0.05 and fold change>1.5 down in PF670 only	4703	GVGSSLDDGEEVTSGER	58.03	41.109	2	887.363	0.143558	Ot06g01290	gi|308804860	XP_003079742.1	unnamed protein product	153536	65288.2	81677.9	117893	91407	67628.7	44156.3	82825.6	65185.9	40014.3	78554.4	39541.8	111783	61211.2	100484	101961	59962.2	78314.9	34574.3	17723.9	29187.1	0.032032	0.267679	0.588092	0.76809	[5] Phospho (ST)
p<0.05 and fold change>1.5 down in PF670 only	6182	ADSVDAPTDTGSGEGANK	70.42	28.2731	2	886.355	0.304899	Ot10g02990	gi|308808842	XP_003081731.1	unnamed protein product	57664.7	89902	73041.3	83590.1	99691.9	61391.9	43488.7	51052.6	73346.5	39304.9	84671.7	61240.2	65779.9	93533.9	95505.8	80778	53716.9	80146.3	16147.5	13817.1	15807.1	0.0223652	0.958927	0.664995	0.99218	[12] Phospho (ST)
p<0.05 and fold change>1.5 down in PF670 only	3212	KIDALLAPGSEK	44.99	50.924	2	661.342	0.270097	Ot15g01760	gi|308812023	XP_003083319.1	Dur3, urea high-affinity symporter (IC)	151010	152823	147835	191454	172456	77245.9	82304.2	102997	83380.2	33961.7	168141	161525	203081	208579	204185	163115	75977.9	189102	18549.1	25455	22372.2	0.00323176	0.0800015	0.465792	1.15932	[10] Phospho (ST)
p<0.05 and fold change>1.5 down in PF670 only	2532	SLNSATSEASKSFNDAAGAASK	50.98	43.3944	3	731.994	0.856808	Ot08g02060	gi|308806930	XP_003080776.1	unnamed protein product	258419	254956	92585.4	61683.4	102168	56254.6	76712.4	61086.9	39180.4	64324.3	91282.8	327388	113692	213494	91206.5	153962	59511.7	167413	94968.7	13651.7	102719	0.0300555	0.784766	0.386534	1.08736	[9] Phos(STY)
p<0.05 and fold change>1.5 down in PF670 only	11060	ALSEEIGAEAR	30.96	46.4096	2	613.277	0.558458	Ot14g00150	gi|308810996	XP_003082806.1	putative DNA helicase (ISS)	9561.95	12046	12991.3	10334.8	6103.14	5355.17	5385.53	7591.85	3237.8	2190.84	11216.4	6617.63	12838.6	10089.7	9826.58	10207.4	4752.24	10117.8	2664.97	2102.51	2288.36	0.0123406	0.99906	0.465566	0.991216	[3] Phospho (ST)
p<0.05 and fold change>1.5 down in PF670 only	5099	TLSDGVVDAR	33.83	41.3864	2	556.751	3.3145	Ot08g02590	gi|308807036	XP_003080829.1	L-allo-threonine aldolase, putative (ISS)	35320.7	28193.3	27134.3	27340	37356.6	22358	16843.4	22370.8	13913.3	12181.2	22899.7	18993.7	78412.5	25252.7	34271.6	31069	17533.3	35966	4880.26	4714.46	24383.1	0.00295485	0.959816	0.564336	1.15762	[3] Phospho (ST)
p<0.05 and fold change>1.5 down in PF670 only	7277	IMNDTSVR	23	22.7107	2	516.215	0.620683	Ot03g00490	gi|308801295	XP_003077961.1	BCCT transporter (ISS)	32919.6	58820	34158.4	22854.3	28865.3	19756.7	21428.1	25081.2	16083.6	7824.88	16178.5	57583.4	11013.7	41144.2	17715.9	35523.5	18034.9	28727.1	13749.7	6560.89	19870.5	0.0263994	0.337951	0.507689	0.80868	[2] Oxidation (M)|[5] Phospho (ST)
p<0.05 and fold change>1.5 down in PF670 only	596	LLTTSGAMEK	39.39	31.4985	2	653.726	0.360541	Ot10g00970	gi|308808438	XP_003081529.1	Ntr2, nitrate high-affinity transporter (IC)	1.28078e+06	669548	943300	1.11276e+06	419702	110039	53642.5	38292.4	54866.3	72550.5	695996	692373	901248	1.02618e+06	842048	885218	65878.1	831569	344542	27507.4	141946	1.05882e-05	0.995179	0.0744201	0.939394	[3] Phospho (ST)|[4] Phospho (ST)|[5] Phospho (ST)|[8] Oxidation (M)
p<0.05 and fold change>1.5 down in PF670 only	489	VISSATEK	26.81	24.8175	2	457.715	0.356025	Ot07g01640	gi|308805917	XP_003080270.1	POR_DAUCA Protochlorophyllide reductase, chloroplast precursor (ISS)	327140	716322	303833	149694	317040	171494	168243	202043	95365.6	87524.4	168502	745878	132181	324850	148744	362806	144934	304031	210496	50653.4	258687	0.0223945	0.50029	0.399481	0.837999	[3] Phospho (ST)
p<0.05 and fold change>1.5 down in PF670 only	8329	VIVESDERGDALGTHGR	30.44	39.94	3	630.962	0.595982	Ot02g00410	gi|308799962	XP_003074762.1	RNA polymerase subunit K (ISS)	124992	112811	105313	90822.2	103631	64621.8	62686.4	57511	52995.1	55616.9	115192	113711	115045	109298	125355	107514	58686.2	115720	12570.5	4858.57	5891.5	1.35562e-05	0.20861	0.545847	1.07633	[5] Phospho (ST)
p<0.05 and fold change>1.5 down in PF670 only	5428, 5876	AVYEDSILPPRPPSPTR	30.1	53.5573	2	987.988	0.228918	Ot08g00150	gi|308806550	XP_003080586.1	unnamed protein product	327442	493962	410386	516162	372878	236321	252075	263848	189023	104825	397660	402553	396858	483273	457461	424166	209219	427561	79860.3	64925.7	40187.2	0.0045168	0.846397	0.493247	1.008	[14] Phospho (ST)	True
p<0.05 and fold change>1.5 down in PF670 only	4590	SPGSSSSEITSR	66.3	28.8446	2	637.767	0.0222977	Ot10g00200	gi|308808290	XP_003081455.1	unnamed protein product	33372.3	55500.9	37555.6	41193.3	30999.5	4862.32	669.045	2228.32	984.216	2153.14	46601.1	47884.7	40809.8	87420.4	56784.7	39724.3	2179.41	55900.1	9646.65	1651.57	18525.3	2.52837e-05	0.0865193	0.0548633	1.4072	[1] Phospho (ST)
p<0.05 and fold change>1.5 down in PF670 only	3968	LDSAPDLVALAR	85.11	62.8017	2	660.832	0.177541	Ot01g01760	gi|308798911	XP_003074235.1	putative calcium-dependent protein kinase (ISS)	108942	50277.4	64855.2	77460.1	71167.9	35943.4	32786.4	39683.6	23743.6	16019.3	54888.5	67180.7	47620.6	66177.4	61426.8	74540.6	29635.3	59458.8	21713.4	9628.06	8210.85	0.0019436	0.191186	0.397572	0.79767	[3] Phospho (ST)
p<0.05 and fold change>1.5 down in PF670 only	5810	STDASAPSHPPSPPSSPR	49.24	33.1981	2	927.904	0.45939	Ot07g04250	gi|308806439	XP_003080531.1	unnamed protein product	147638	94620.7	92368.1	137879	93599.5	58278.3	75331.4	63799.9	75114.9	24068.5	107299	84230.7	137633	135486	173106	113221	59318.6	127551	27195.2	21033.7	33640.3	0.0184074	0.505324	0.523919	1.12657	[12] Phospho (ST) ##-or-## [15] Phospho (ST)	True
p<0.05 and fold change>1.5 down in PF670 only	6308	QDSSNAGAEESPSMLQR	55.41	33.0695	2	951.88	0.899384	Ot02g07550	gi|308801154	XP_003075356.1	phosphatidylinositol-4-phosphate 5-kinase (ISS)	79206.3	143573	91594.6	105551	51572.4	29930.4	58146.5	48934	49906	13366.5	83441.8	147298	49675.8	131286	76399.5	94299.6	40056.7	97620.2	33967.8	18151.9	40470	0.0198894	0.954016	0.424781	1.03521	[4] Phospho (ST)|[14] Oxidation (M) ##-or-## [3] Phospho (ST)|[14] Oxidation (M)
p<0.05 and fold change>1.5 down in PF670 only	760	LASMDLSK	34.06	31.478	2	480.709	0.61835	Ot01g03220	gi|308799203	XP_003074382.1	unnamed protein product	387389	235822	245367	244314	214453	122228	121949	144539	128963	71825	162086	233752	184546	212787	197130	265469	117901	198060	69278	27340.7	27241.6	0.000908078	0.0502333	0.444123	0.746078	[3] Phospho (ST)|[4] Oxidation (M)	True
p<0.05 and fold change>1.5 down in PF670 only	4570, 18227	SLNSATSEASKSFNDAAGAASK	106.73	43.3508	2	1097.49	0.729636	Ot08g02060	gi|308806930	XP_003080776.1	unnamed protein product	231974	242960	67496.9	54300.2	102339	33230	66277.1	49318.5	40888.6	47394.4	68997.7	255589	93409.1	238991	90899.2	139814	47421.7	149577	90938.5	12280.2	89894.8	0.0232563	0.804287	0.339177	1.06983	[12] Phospho (ST)
p<0.05 and fold change>1.5 down in PF670 only	4872	FTSSVSSEAK	42.42	30.7787	2	561.739	0.321376	Ot01g05310	gi|308799629	XP_003074595.1	putative zinc finger protein (ISS)	21150.2	50296.3	22587	15179.3	28326	16546	17599.3	14576.7	5221.02	7787.22	14665	56535.1	15511.7	63468.7	16886.2	27507.8	12346	33413.4	13570.3	5517.26	24408.2	0.0300072	0.884707	0.44882	1.21469	[6] Phospho (ST)
p<0.05 and fold change>1.5 down in PF670 only	708	SDSVKPGGSPGLAR	21.32	32.3192	2	744.318	0.0136305	Ot08g00430	gi|308806606	XP_003080614.1	mitogen-activated protein kinase, putative / MAPK, putative (ISS)	826913	487627	439814	654084	352005	394049	320481	383431	288426	197810	343612	407456	504494	717615	518418	552089	316839	498319	188895	79662	142059	0.0246786	0.663068	0.573892	0.902607	[0] Phos(STY)|[8] Phos(STY)
p<0.05 and fold change>1.5 down in PF670 only	19232	IPSATSLAAR	27.26	43.6649	2	533.768	0.0205008	Ot05g01930	gi|308803955	XP_003079290.1	unnamed protein product	5206.13	11706.7	7268.96	8285.87	2978.64	4359.17	2110.49	1479.71	582.795	714.6	6100.64	13341.5	2841.13	10344.6	4009.97	7089.26	1849.35	7327.58	3287.42	1532.63	4413.34	0.0081875	0.945179	0.260867	1.03362	[3] Phospho (ST)	True
p<0.05 and fold change>1.5 down in PF670 only	2016	IAHSLSIEK	35.02	40.6848	2	539.271	0.20456	Ot01g00720	gi|308798703	XP_003074131.1	CLPB1_SYNEL Chaperone clpB 1 dbj|BAC08941.1| ClpB protein (ISS)	151359	115179	118337	116939	169990	88766.1	73607.2	116661	82035.5	60663.8	111594	150223	85228.1	117180	113247	134361	84346.7	115494	24932.9	20888.3	23158.3	0.00756432	0.235772	0.627762	0.859583	[6] Phospho (ST)
p<0.05 and fold change>1.5 down in PF670 only	8930	TMSDLGPECK	20.55	29.5142	2	617.23	0.227114	Ot11g00800	gi|308809145	XP_003081882.1	RNA polymerase II assessory factor Cdc73p (ISS)	25453.6	16814.7	19179	23510.9	10565.1	10386.5	9751.9	11523.1	11281	4802.49	16166.8	11061.1	25320.8	22368.3	20673.4	19104.7	9549.02	19118.1	5871.5	2746.32	5592	0.0150488	0.980761	0.499827	1.0007	[2] Oxidation (M)|[3] Phospho (ST)
p<0.05 and fold change>1.5 down in PF670 only	4186	YDSILGTFK	40.86	63.2612	2	562.257	0.0426069	Ot01g01490	gi|308798857	XP_003074208.1	NADP-glyceraldehyde-3-phosphate dehydrogenase (IC)	51416.9	41060.9	34176.1	27857.1	35087.2	20546.3	21125.9	23699	13384.9	13247.4	35516.2	44697	53486	37303.7	31250.5	37919.7	18400.7	40450.7	8878.85	4791.06	8758.5	0.00179749	0.638304	0.485255	1.06675	[3] Phospho (ST)
p<0.05 and fold change>1.5 down in PF670 only	7603	HSDVSVGSDEDGR	62.81	28.3388	2	720.276	0.30229	Ot07g03640	gi|308806317	XP_003080470.1	unnamed protein product	34922	61433.9	39151.2	33355.8	36298.4	34290.2	23503.9	24954.8	26464.6	19273.1	27647.8	37543.1	29676	46643.8	33043.5	41032.3	25697.3	34910.8	11602.1	5501.34	7553.7	0.0132402	0.322141	0.626271	0.850814	[8] Phospho (ST)
p<0.05 and fold change>1.5 down in PF670 only	7845, 2582	GLADFFGSAKEK	20.99	64.5302	2	675.311	0.985422	Ot17g01260	gi|308813159	XP_003083886.1	unnamed protein product	287761	249069	152373	169815	153310	131759	135575	149823	153955	82344.2	169946	178400	233791	232673	184192	202466	130691	199800	62126.5	28590.4	30938.7	0.0404939	0.931252	0.645499	0.986836	[8] Phospho (ST)
p<0.05 and fold change>1.5 down in PF670 only	20594	VISDAAATVSDFSTSASIK	38.22	89.813	2	975.458	1.02893	Ot01g02830	gi|308799127	XP_003074344.1	unnamed protein product	402230	383150	343879	362063	340450	140094	225155	321910	216963	193053	358067	316511	795253	721146	362966	366354	219435	510788	26285.9	66202.3	228084	0.00413268	0.228865	0.598969	1.39425	[17] Phospho (ST)
p<0.05 and fold change>1.5 down in PF670 only	17758	TLSATSISSHSSPK	25.67	36.4023	2	741.847	2.36356	Ot09g04240	gi|308808207	XP_003081414.1	unnamed protein product	6583.69	12004.5	8259.26	10093.2	5649.5	3725.86	3496.48	4429.34	9279.75	4700.69	8640.15	4710.98	9389.33	1927.03	5809.62	8518.04	5126.42	6095.42	2582.34	2373.58	3029	0.0410723	0.207127	0.601832	0.71559	[12] Phospho (ST)
p<0.05 and fold change>1.5 down in PF670 only	4785	YLSESGHLK	24.29	37.2109	2	557.253	0.31725	Ot02g01560	gi|308800100	XP_003074831.1	IpdH inosine 5'-phosphate dehydrogenase (IC)	48267.9	46197.2	44597.7	42341.3	59677.8	28100.9	29765.3	36991.4	35692.5	28374.2	49472.4	41560.7	46179.6	38479.2	46882.2	48216.4	31784.9	44514.8	6764.92	4232.62	4418.96	0.00105073	0.333789	0.659213	0.92323	[5] Phospho (ST)
p<0.05 and fold change>1.5 down in PF670 only	2151, 47	ALSIGASAVNAVGK	27.92	54.0556	3	446.566	0.151635	Ot15g00530	gi|308811777	XP_003083196.1	unnamed protein product	1.0046e+07	1.41694e+07	6.97573e+06	6.73664e+06	9.22613e+06	6.09849e+06	6.2693e+06	6.13781e+06	5.85724e+06	4.14735e+06	6.06934e+06	1.14011e+07	6.06008e+06	1.01454e+07	6.57174e+06	9.43078e+06	5.70204e+06	8.04953e+06	3.0067e+06	881759	2.5342e+06	0.015789	0.433038	0.60462	0.853538	[3] Phospho (ST)
p<0.05 and fold change>1.5 down in PF670 only	464	VSSVPDLSK	57.07	38.806	2	506.242	0.124464	Ot04g03820	gi|308803174	XP_003078900.1	CONSTANS-like protein (ISS)	360081	421311	353080	236353	308036	209931	211081	184678	107639	109221	235622	438938	192625	380399	230152	335772	164510	295547	68667.2	52273	107496	0.00356199	0.412173	0.489945	0.880202	[3] Phospho (ST)
p<0.05 and fold change>1.5 down in PF670 only	3111	SVPLAPSLPSDPPSRER	36.07	50.8507	2	942.965	0.162095	Ot12g01310	gi|308809934	XP_003082276.1	protein kinase family protein (ISS)	310797	228868	214973	325839	199807	173979	176981	212569	198053	91149.1	233967	169151	285827	238621	328556	256057	170546	251225	58002.7	47115.9	59938	0.0463532	0.881083	0.666048	0.981128	[14] Phospho (ST)	True
p<0.05 and fold change>1.5 down in PF670 only	6623	SSASADDDLSADAR	69.07	34.4216	2	730.781	0.378255	Ot12g01200	gi|308809912	XP_003082265.1	syntaxin (ISS)	79112.7	47593.3	47257.9	50583.7	71041.2	26078.1	23595.9	34129.5	33054.1	20166.3	33552.8	49864.1	57010.9	64128.2	43002	59117.8	27404.8	49511.6	14901.9	6037.37	11906.6	0.000854811	0.290247	0.463563	0.837508	[3] Phos(STY)	True
p<0.05 and fold change>1.5 down in PF670 only	6761	SYNGAAHDALSR	68.15	31.2638	2	671.283	0.414078	Ot01g05370	gi|308799641	XP_003074601.1	calcium-dependent protein kinase, putative (ISS)	52428	61170.9	70550	73841.9	38121.1	1306.85	26645.9	13507.3	22555.1	5302.64	86294.3	31792.1	61740.7	24532.3	70114.1	59222.4	13863.5	54894.7	14467.8	10839.9	26077	0.0111719	0.577717	0.234093	0.926925	[0] Phos(STY)
p<0.05 and fold change>1.5 down in PF670 only	2551	ASSEAGGPGAGSFR	50.14	33.1332	2	665.775	0.467318	Ot09g02360	gi|308807831	XP_003081226.1	putative zinc finger protein ZF1 (ISS)	164448	91369.1	92788	115023	88493.4	46708.9	56846.2	59309.1	72223.3	34876	73278.9	106427	104454	184072	70519.6	110424	53992.7	107750	31995.4	14029.1	45858.4	0.00291897	0.784703	0.488957	0.975784	[12] Phospho (ST)
p<0.05 and fold change>1.5 down in PF670 only	3015	LDASGGEYADQR	72.66	33.0336	2	681.272	0.154326	Ot08g01640	gi|308806848	XP_003080735.1	unnamed protein product	78772.7	69465.1	76435.2	71961.5	52433.1	43121.4	54473.8	54242	48497.6	18230.6	59182.2	68829.5	97789.2	113173	85822.4	69813.5	43713.1	84959.3	10379.4	14993.8	21714.1	0.0418407	0.228717	0.626141	1.21695	[4] Phospho (ST)
p<0.05 and fold change>1.5 down in PF670 only	2343	TNHPLAESPSAK	34.88	27.6707	2	666.303	0.27489	Ot08g03760	gi|308807270	XP_003080946.1	putative p40 (ISS)	277784	219685	156913	219717	156348	185238	142214	130581	104442	99552.9	139714	128406	188886	193698	268120	206089	132405	183765	50998	34467.5	55330.2	0.0226878	0.486703	0.642466	0.891676	[8] Phospho (ST)
p<0.05 and fold change>1.5 down in PF670 only	7189	RGSSSYLEMAEMDVGGASASGR	38.39	57.433	3	777.321	2.2359	Ot08g03920	gi|308807302	XP_003080962.1	putative vacuolar proton-ATPase subunit (ISS)	132438	84324.8	79138.2	83039.7	87583.7	52122.8	74383.9	79902.7	45468.6	51403	95306.5	62041.6	73828.6	72706.3	64236.6	93304.9	60656.2	73623.9	22084.1	15394.7	13165.2	0.0170576	0.0928413	0.650086	0.789068	[6] Phospho (Y)|[9] Oxidation (M)|[12] Oxidation (M)
p<0.05 and fold change>1.5 down in PF670 only	32303	APGAYPSFLGL	21.61	77.844	2	586.773	0.0425857	Ot06g00290	gi|308804662	XP_003079643.1	PSAN_VOLCA Photosystem I reaction centre subunit N, chl (ISS)	3727.93	7781.28	2738.74	1218.32	2062.62	1365.91	1836.15	855.109	640.164	416.224	1423.57	8868.38	1855.58	5107.28	737.846	3505.78	1022.71	3598.53	2560.9	574.833	3391.15	0.020464	0.771757	0.291722	1.02646	[7] Phospho (ST)
p<0.05 and fold change>1.5 down in PF670 only	9775	GAGADAASAPNSPAGR	71.52	23.6514	2	725.308	1.91949	Ot04g05630	gi|308803534	XP_003079080.1	unnamed protein product	28428.8	36338.2	23302.6	28535.3	17652.4	12113.3	7861.53	11882.3	8806.36	5922.59	12617.6	18942.5	26973.6	36369.3	17201.7	26851.5	9317.22	22420.9	6937.93	2659.95	9363.9	0.000358328	0.345523	0.346991	0.834999	[12] Phospho (ST)
p<0.05 and fold change>1.5 down in PF670 only	145	EQSFVSYAARSE	73.17	47.0044	2	727.304	0.636476	Ot03g00210	gi|308801239	XP_003077933.1	Sor-like protein (ISS)	2.20892e+06	2.33506e+06	2.31096e+06	2.58257e+06	1.48768e+06	1.49142e+06	1.42764e+06	1.46444e+06	1.12972e+06	676961	1.97122e+06	2.2251e+06	2.48619e+06	2.4498e+06	2.09207e+06	2.18504e+06	1.23804e+06	2.24487e+06	413300	345671	222964	0.010386	0.715157	0.566598	1.02738	[11] Phospho (ST)
p<0.05 and fold change>1.5 up in both IC261 and PF670	38775	RQSAEGTAAPEVK	40.34	28.4623	2	712.332	0.402958	Ot01g03640	gi|308799287	XP_003074424.1	DNA-binding proteins Bright/BRCAA1/RBP1 and related proteins containing BRIGHT domain (ISS)	0.00522494	0	0	0	0	0	158.08	174.538	361.327	1100.17	526.85	8623.43	149.618	8065.35	0	0.00104499	358.823	3473.05	0.00233666	433.766	4455.42	0.00478819	0.00704761	343376	3.32353e+06	[3] Phospho (ST)
p<0.05 and fold change>1.5 up in IC261 only	3916	TLTRACQR	23.87	42.5425	2	543.247	5.75214	Ot10g01120	gi|308808470	XP_003081545.1	cell division protein FtsH (ISS)	73714.1	10822.5	16475.1	14100.4	31385.7	12754.2	65190.2	12865.4	102783	60257.2	41084.1	97257	72603.8	82136.5	121035	29299.5	50769.9	82823.2	26047.5	38357.6	29645.9	0.408473	0.0128301	1.73279	2.82678	[1] Phospho (ST)
p<0.05 and fold change>1.5 up in PF670 only	11790	AASAEIASDYVATPGGSR	25.32	44.507	2	901.902	0.350889	Ot15g02430	gi|308812157	XP_003083386.1	Armadillo/beta-Catenin/plakoglobin (ISS)	22764	33223.5	16910.6	39235.5	6020.31	56599.9	49175.1	73137.4	56604	26974.5	16242.7	12480.9	12041.9	9095.32	9600.72	23630.8	52498.2	11892.3	13148.8	16749.3	2844.71	0.03709	0.165327	2.2216	0.503255	[13] Phospho (ST)	True
p<0.05 and fold change>1.5 up in PF670 only	8646	SEVKSEDDSPSSEGVTPTK	52.47	30.63	2	1029.94	1.17588	Ot14g03530	gi|308811668	XP_003083142.1	unnamed protein product	14811	26442.4	24193.8	32034.3	5059.54	59427.6	73834.2	67821.4	43356.8	22021	24711.1	23592.6	23138.8	69781.9	22094.3	20508.2	53292.2	32663.7	10639.2	20900.5	20770.9	0.0305965	0.226974	2.59858	1.59272	[5] Phospho (ST)
p<0.05 and fold change>1.5 up in PF670 only	11442	VFDKDGNGTISAAELR	47.04	49.4817	2	886.914	0.181936	Ot01g03840	gi|308799327	XP_003074444.1	calmodulin mutant SYNCAM9 (ISS)	21603.3	7382.47	8853.38	14617.7	9213.79	45246.3	39776	49291.2	49827.5	13262.3	22742.8	3166.44	25554.5	23531.6	29865.7	12334.1	39480.7	20972.2	5863.09	15199	10329.8	0.00702421	0.430479	3.20093	1.70034	[11] Phospho (ST)
p<0.05 and fold change>1.5 up in PF670 only	1072, 536, 2092	LLTTSGAMEKK	21.14	39.2974	2	629.809	0.181007	Ot10g00970	gi|308808438	XP_003081529.1	Ntr2, nitrate high-affinity transporter (IC)	197075	50849	29561.4	36040	35491.3	2.6045e+06	2.53587e+06	2.71332e+06	338926	150958	42358.9	65143.9	775916	410133	137973	69803.3	1.66872e+06	286305	71578.5	1.30296e+06	310434	0.00308378	0.111966	23.906	4.1016	[5] Phospho (ST)
p<0.05 and fold change>1.5 up in PF670 only	4995	DCPSPVGAIMGVGAR	33.99	48.8895	2	791.842	0.343808	Ot11g01700	gi|308809325	XP_003081972.1	putative DAK2 domain containing protein (ISS)	84369.5	99352.5	75412.4	109479	47613.4	153248	156904	176889	129386	72526.7	97432.2	76537	96137.7	105991	86853.8	83245.4	137791	92590.3	23874.2	40196.2	11249.6	0.0482575	0.397629	1.65523	1.11226	[4] Phospho (ST)|[10] Oxidation (M)
p<0.05 and fold change>1.5 up in PF670 only	14060	EGGGATSMQSGSGSAPASPR	57.66	21.56	2	944.379	1.23828	Ot13g00100	gi|308810345	XP_003082481.1	MYBY1 protein (ISS)	12244	6500.77	7473.74	14234.5	3065.69	52444.2	49267.4	49575.9	59433.1	33745.1	6036.82	1605.35	9739.73	9268.08	7407.49	8703.75	48893.1	6811.5	4507.69	9404.38	3266.06	0.000207537	0.53516	5.61748	0.782593	[8] Oxidation (M)|[18] Phospho (ST)
p<0.05 and fold change>1.5 up in PF670 only	17040	DDAQSDVSVDGANAR	41.5	31.1849	2	800.317	1.32824	Ot09g02130	gi|308807785	XP_003081203.1	NAD-dependent deacetylase SIRT2 (ISS)	9440.15	17735.4	17390.1	8196.11	12482.8	15813.2	30703.4	32655.8	30077.5	12655.7	8013.83	21674.8	8810.29	19196.1	4500.65	13048.9	24381.1	12439.1	4407.45	9377.98	7528.7	0.0435444	0.637317	1.86844	0.95327	[8] Phospho (ST)
p<0.05 and fold change>1.5 up in PF670 only	7647	KSQMNEQTDSIDEEEK	27.63	27.6408	2	1003.9	0.993148	Ot18g00250	gi|308813500	XP_003084056.1	NADPH thioredoxin reductase (ISS)	17695.5	77836.4	54758.3	80864.4	25222.7	109433	97202.8	115455	107107	56696.5	42947.1	30289.9	27842.6	65027.4	44196.4	51275.5	97178.8	42060.7	29152.5	23566.7	14777.7	0.0482138	0.825149	1.89523	0.820288	[4] Oxidation (M)|[10] Phospho (ST)
p<0.05 and fold change>1.5 up in PF670 only	7556	ENSAVSPEVK	32.19	28.8727	2	570.252	0.272164	Ot04g00240	gi|308802458	XP_003078542.1	Putative transcription factor HALR/MLL3, involved in embryonic development (ISS)	14525.2	37958.8	15710.6	27452.6	15220.7	57575.4	34032.2	48424.3	48879.9	29415.2	21212.8	34445.1	10525.1	15719.4	18899.2	22173.6	43665.4	20160.3	10315.6	11610.3	8934.65	0.0134301	0.744907	1.96925	0.909203	[6] Phospho (ST)
p<0.05 and fold change>1.5 up in PF670 only	6732, 3799	DDDDVVDAARASEEEDGR	28.8	38.2566	3	681.931	0.803015	Ot17g01970	gi|308813301	XP_003083957.1	Swi2/Snf2-related protein DDM1; decrease in DNA methylation 1; CHR1 (ISS)	56538.8	146157	107266	131947	85346.2	179358	168935	195729	171381	112235	116751	179849	107625	178458	120603	105451	165528	140657	35912.7	31580.7	35460.3	0.037143	0.156421	1.56971	1.33386	[12] Phospho (ST)	True
p<0.05 and fold change>1.5 up in PF670 only	1541, 1227	GAPADASSNDVDPEEIELDAMER	102.2	55.2448	2	1264.01	0.106679	Ot02g06540	gi|308800952	XP_003075257.1	putative Ribosome recycling factor, (ISS)	913933	928928	1.34758e+06	1.16997e+06	1.29597e+06	1.74084e+06	1.43046e+06	2.35773e+06	2.07398e+06	1.02968e+06	1.41888e+06	533679	1.25941e+06	1.07984e+06	1.28594e+06	1.13128e+06	1.72654e+06	1.11555e+06	202232	522639	346982	0.0454946	0.788408	1.52619	0.986099	[8] Phospho (ST)|[21] Oxidation (M)	True
p<0.05 and fold change>1.5 up in PF670 only	10315	SLSPGETVDQAGGSPK	35.99	39.2974	2	805.359	0.166577	Ot13g00100	gi|308810345	XP_003082481.1	MYBY1 protein (ISS)	10213.1	12019.8	9952.49	14800.5	11935.1	63642.6	31109.3	41784	63048.6	42574.8	13288.3	5140	17340.1	10962	9758.49	11784.2	48431.9	11297.8	1936.49	14349.1	4496.45	1.81983e-05	0.633758	4.10989	0.958722	[3] Phospho (ST)
p<0.05 and fold change>1.5 up in PF670 only	9810	SNASSSSLTQLAK	26.78	45.1245	2	687.316	3.7725	Ot07g01880	gi|308805965	XP_003080294.1	unnamed protein product	10928.6	20758.4	12471.5	23654.3	6637.47	27509.9	30714.9	42824.2	21147	18109.7	21055.8	8214.8	34462.9	17715.9	20256.1	14890	28061.1	20341.1	7086.91	9645.33	9405.86	0.0363912	0.363336	1.88456	1.36609	[3] Phos(STY)
p<0.05 and fold change>1.5 up in PF670 only	1871	AYPTIGSQGDMNSLPK	49.32	46.8057	2	887.89	0.105524	Ot06g00360	gi|308804676	XP_003079650.1	putative CCR4-NOT transcription comp (ISS)	140849	344143	238167	191646	152443	329134	352283	425197	316956	229606	148402	270043	160364	292874	155883	213450	330635	205513	82400.9	70368.5	69927.1	0.0377112	0.901762	1.54901	0.962819	[7] Phospho (ST)|[11] Oxidation (M)
p<0.05 and fold change>1.5 up in PF670 only	6013	IPSANSMEMR	27.74	25.5669	2	624.243	0.95769	Ot03g00700	gi|308801337	XP_003077982.1	COG2202: FOG: PAS/PAC domain (ISS)	22469.2	23909.3	19215.1	32412.9	19282.9	150318	130057	160682	128815	78289.9	17860.6	12890.3	34935.1	25948.2	27302	23457.9	129632	23787.2	5403.81	31736.7	8590.21	4.98243e-06	0.904061	5.52618	1.01404	[3] Phospho (ST)|[7] Oxidation (M)|[9] Oxidation (M)
p<0.05 and fold change>1.5 up in PF670 only	17509	KALSVGELR	21.18	48.3231	2	526.778	0.29782	Ot11g02640	gi|308809513	XP_003082066.1	Solute carrier family 24 member 4, isoform 1 precursor (ISS)	3626.49	1538.42	1939.49	3661.93	1788.83	8784.43	6655.76	6721.66	8379.74	6044.61	6469.02	45.0269	3500.34	1999.82	6360.72	2511.03	7317.24	3674.98	1044.39	1193.04	2785.37	0.000448771	0.729104	2.91404	1.46353	[4] Phospho (ST)
p<0.05 and fold change>1.5 up in PF670 only	435	NRVSAQQAR	22.03	35.3509	2	555.267	4.3686	Ot01g03790	gi|308799317	XP_003074439.1	Transcriptional activator FOSB/c-Fos and related bZIP transcription factors (ISS)	358283	258511	411809	347955	483342	728324	561964	685202	488861	431508	741522	676818	281255	320702	378362	371980	579172	479732	83108	126239	213504	0.0146086	0.404344	1.557	1.28967	[4] Phospho (ST)	True
p<0.05 and fold change>1.5 up in PF670 only	7789	SAGTSFDELDPEHNTHFGSSDEGK	39.72	54.0099	2	1322.53	1.19869	Ot17g01520	gi|308813211	XP_003083912.1	putative polyprenyl diphosphate synthase (ISS)	163954	244241	167989	259423	128620	316518	308144	295506	396720	218606	197511	24806.8	260798	306331	400051	192845	307099	237900	56239.6	63417.5	140125	0.0180523	0.892558	1.59246	1.23363	[5] Phospho (ST)
p<0.05 and fold change>1.5 up in PF670 only	9674	VGSVDGEVGSVER	32.79	40.9208	2	685.304	0.584022	Ot08g01290	gi|308806778	XP_003080700.1	unnamed protein product	10954.6	16793.4	9876.34	13060.5	10659.9	21292.4	17580.1	31779.8	27642.5	15690.7	15190	10515.6	12361.7	17344.3	11021.8	12268.9	22797.1	13286.7	2790.08	6785.05	2904.79	0.00610241	0.568473	1.85811	1.08295	[3] Phospho (ST)
p<0.05 and fold change>1.5 up in PF670 only	5226	ALIVEDASVPDSPSMYDR	49.94	55.0129	2	1030.95	0.782604	Ot01g02390	gi|308799037	XP_003074299.1	unnamed protein product	135791	141708	143143	144826	121261	227181	214215	282584	237726	107007	124533	183734	146616	139268	165318	137346	213742	151894	9614.11	64976.1	23075.3	0.048792	0.247033	1.55623	1.10592	[12] Phospho (ST)|[15] Oxidation (M)
p<0.05 and fold change>1.5 up in PF670 only	9611, 3998	AAAATLGRVSEVEQAVR	42.99	55.4479	3	603.307	0.0340646	Ot16g02900	gi|308812864	XP_003083739.1	putative blue light receptor (ISS)	92636.5	79298.2	87389.6	109832	76940.2	159571	140210	158533	154751	109063	106135	52023.7	90472.6	110924	106939	89219.3	144426	93298.8	13125.5	21232.5	24357.2	0.00103007	0.912192	1.61877	1.04572	[10] Phospho (ST)
p<0.05 and fold change>1.5 up in PF670 only	3627, 12383	DVDADEKVSDDERDEAK	21.87	31.0397	3	672.608	0.181448	Ot07g00840	gi|308805757	XP_003080190.1	single-stranded DNA binding protein, pu (ISS)	480917	804651	597946	686465	569342	1.23794e+06	1.14718e+06	1.3553e+06	1.2344e+06	1.53826e+06	726954	394740	705661	1.08997e+06	716418	627864	1.30261e+06	726749	123087	151078	246329	7.92212e-05	0.560413	2.07468	1.15749	[9] Phospho (ST)
p<0.05 and fold change>1.5 up in PF670 only	10393	TLSGMDAIAVK	28.54	43.3729	2	601.281	0.680511	Ot06g01140	gi|308804830	XP_003079727.1	chaperonin subunit, putative (ISS)	12702.6	39450.8	8579.34	6561.81	5565.08	28402.1	28073.1	25099.3	19176	28465.4	9050.45	24423.9	13759	18374.3	8287.47	14571.9	25843.2	14779	14174.3	3981.26	6744.37	0.0451029	0.608192	1.77349	1.01421	[3] Phospho (ST)|[5] Oxidation (M)
p<0.05 and fold change>1.5 up in PF670 only	9096	QKSPADATPAPVTLGPK	37.1	43.7011	2	879.445	0.548175	Ot07g02470	gi|308806083	XP_003080353.1	unnamed protein product	13723.1	34264.8	26289.9	21840.6	13650.7	54302.1	48796.8	47965.2	37228.1	24819	37104.7	27023.6	15163.5	38250.1	22310.5	21953.8	42622.2	27970.5	8761.58	11716.9	9824.12	0.0165705	0.342699	1.94145	1.27406	[3] Phospho (ST)
p<0.05 and fold change>1.5 up in PF670 only	7805	VSDSAMEDVSISPSVAK	43.83	43.7669	2	909.398	0.566678	Ot08g01920	gi|308806902	XP_003080762.1	PHD finger family protein (ISS)	44654.8	75799	65474.2	76988.5	32990.6	97424.7	85614.3	106875	124683	60367.8	79507.8	55197	66374.3	78002.8	74627.8	59181.4	94992.8	70741.9	19556.4	24059.4	10067	0.0428266	0.252548	1.60511	1.19534	[6] Oxidation (M)|[12] Phospho (ST)
p<0.05 and fold change>1.5 up in PF670 only	6	LLTTSGAMEK	33.89	33.2859	2	573.76	1.02053	Ot10g00970	gi|308808438	XP_003081529.1	Ntr2, nitrate high-affinity transporter (IC)	1.71849e+07	7.70795e+06	8.01344e+06	1.26307e+07	7.80834e+06	1.07593e+08	9.91868e+07	9.72953e+07	9.9633e+07	5.33441e+07	1.03797e+07	5.29145e+06	1.56079e+07	1.01447e+07	1.79428e+07	1.06691e+07	9.14104e+07	1.18733e+07	4.19249e+06	2.16428e+07	4.98311e+06	5.83655e-06	0.773089	8.5678	1.11287	[4] Phospho (ST)|[8] Oxidation (M)
p<0.05 and fold change>1.5 up in PF670 only	3381	SSGDLSAQSGASETR	93.25	28.6165	2	766.815	0.30631	Ot12g02420	gi|308810158	XP_003082388.1	trehalose-6-phosphate synthase (ISS)	49013.4	101181	48606.4	52077.1	52121.4	127015	101428	136439	116749	69226.3	38118.3	73979.1	35719.4	107570	33908.2	60599.8	110172	57859	22745.5	26315	32344	0.0102835	0.68102	1.81802	0.954771	[2] Phospho (ST)
p<0.05 and fold change>1.5 up in PF670 only	7474	TASPDLGAR	27.16	29.84	2	484.216	0.432906	Ot14g03060	gi|308811574	XP_003083095.1	START domain-containing proteins involved in steroidogenesis/phosphatidylcholine transfer (ISS)	12637.6	7751.59	7593.45	8871.35	6626.59	19039.4	16983.6	21435.9	17596.3	14044.1	6564.21	6517.45	9344.57	9415.4	13257.5	8696.11	17819.9	9019.82	2342.89	2718.85	2761.87	0.000492488	0.881989	2.04918	1.03723	[3] Phospho (ST)
no significant up or down regulation	8796, 9072	VGSDNDVASPDPLNYGFEQAQLR	56.41	66.3816	3	858.051	1.02915	Ot01g02850	gi|308799131	XP_003074346.1	Myosin class II heavy chain (ISS)	112847	130644	117955	147352	83458.1	144962	125664	168237	167570	148221	159019	152784	136307	201338	152771	118451	150931	160444	23664.9	17732.6	24364.5	0.0486443	0.0262335	1.2742	1.35451	[3] Phospho (ST)	True
no significant up or down regulation	1655	VLAPSDDEDADDGSDAETSR	105.12	34.48	2	1072.91	0.495162	Ot07g00390	gi|308805667	XP_003080145.1	putative DNA helicase (ISS)	454368	560619	427379	451976	368014	385619	326013	379515	308390	241022	353584	427715	310086	405596	303058	452471	328112	360008	69753.7	59007	55765.6	0.0171526	0.0454994	0.725155	0.795649	[5] Phospho (ST)	True
no significant up or down regulation	23244	LSSGGSRDSLSDLVAR	20.73	51.7788	2	850.403	1.24261	Ot07g00840	gi|308805757	XP_003080190.1	single-stranded DNA binding protein, pu (ISS)	76114	98192.3	60645	65721.4	71100.4	78006.7	113065	91694.1	88775.7	45195	45363.1	57011.4	41582.9	68269	57742.5	74354.6	83347.4	53993.8	14529.3	24831.5	10670.8	0.638674	0.0293899	1.12094	0.726166	[9] Phospho (ST)
no significant up or down regulation	1166	LSSGGSRDSLSDLVAR	36.79	54.1657	3	567.272	0.122005	Ot07g00840	gi|308805757	XP_003080190.1	single-stranded DNA binding protein, pu (ISS)	264220	215363	194741	255114	162498	394872	298055	247696	258428	156794	146879	143356	160204	191336	172255	218387	271169	162806	42253.3	86342.9	19634	0.31148	0.0258513	1.24169	0.745494	[6] Phospho (ST) ##-or-## [9] Phospho (ST)
no significant up or down regulation	2371	ASPTSPVVSPAEAK	26.91	37.5933	2	710.839	0.915611	Ot01g03530	gi|308799265	XP_003074413.1	unnamed protein product	149249	153763	158732	157309	149617	157865	125070	205231	131733	99323.5	159335	173059	164879	161124	165696	153734	143845	164818	4325.05	40143.9	5300.85	0.453767	0.00643385	0.935672	1.0721	[5] Phospho (ST)
no significant up or down regulation	1618, 6548	NKLPQEMSQAFNMTGETGSYR	57.6	42.8583	3	834.354	0.0749071	Ot15g02970	gi|308812265	XP_003083440.1	Tyrosine kinase specific for activated (GTP-bound) p21cdc42Hs (ISS)	2.23612e+06	2.12216e+06	1.17581e+06	1.69492e+06	1.26007e+06	1.33348e+06	1.49006e+06	1.70072e+06	2.05398e+06	1.0291e+06	1.31453e+06	1.39923e+06	907631	1.15349e+06	982862	1.69782e+06	1.52147e+06	1.15155e+06	483209	385503	209682	0.575008	0.0448892	0.896131	0.678253	[7] Oxidation (M)|[13] Oxidation (M)|[14] Phospho (ST)
no significant up or down regulation	5476	SAASEDADAIEEMESNK	88.6	44.1653	2	946.859	0.0676962	Ot15g02380	gi|308812147	XP_003083381.1	unnamed protein product	62781.9	63884	70360.5	98968.8	73485.2	80968.9	80037.3	122968	122677	35850.2	44734.1	50893.8	68365.8	30947.2	61313.6	73896.1	88500.3	51250.9	14706.1	36250.7	14568.9	0.666609	0.042288	1.19763	0.693554	[1] Phospho (ST)|[13] Oxidation (M)	True
no significant up or down regulation	5274	RPASDLTDLPESPR	44.14	45.8312	2	817.382	0.314062	Ot06g04640	gi|308805530	XP_003080077.1	aberrant pollen transmission 1 (ISS)	74789.7	69828.3	74475.5	105284	64739.4	109483	90747.6	122125	115344	47683.7	94381.6	81966.4	94630.4	138347	114728	77823.4	97076.5	104811	15887.2	29978	22120.7	0.363094	0.0436473	1.2474	1.34678	[12] Phospho (ST)
no significant up or down regulation	703	FAGSLPSPR	55.61	43.5971	2	506.237	0.300689	Ot03g02150	gi|308801627	XP_003078127.1	unnamed protein product	322713	299919	331847	324444	238244	348069	329781	425529	285016	181623	329407	338730	389976	399898	338668	303434	314004	359336	38348.8	89738.7	32907.8	0.981789	0.0459403	1.03483	1.18423	[7] Phospho (ST)
no significant up or down regulation	3488	LPAFANSINESSFK	62.66	59.9281	2	802.871	0.136175	Ot01g00510	gi|308798661	XP_003074110.1	unnamed protein product	115506	79086	96046	122702	113108	101229	115341	121439	98407.5	76055.8	153900	102317	157898	139764	130290	105290	102495	136834	17612.2	17615.7	22236.2	0.815273	0.0459622	0.973454	1.29959	[12] Phospho (ST)
no significant up or down regulation	5373	SAASEDADAIEEMESNK	80.26	43.7301	2	946.856	2.66781	Ot15g02380	gi|308812147	XP_003083381.1	unnamed protein product	152984	122318	148939	182529	203590	161975	157779	249704	225274	73593.7	129606	130543	119798	72618.3	119244	162072	173665	114362	31534.4	68645.3	23927.5	0.98579	0.0355702	1.07153	0.705623	[4] Phospho (ST)|[13] Oxidation (M)	True
no significant up or down regulation	5323	VPSGQDLSVDSSPTEK	54.27	39.3561	2	863.377	6.37711	Ot07g02050	gi|308805999	XP_003080311.1	RAVE (regulator of V-ATPase assembly) complex subunit RAV1/DMX protein, WD repeat superfamily (ISS)	97323	154157	108002	130748	119130	141525	155664	203223	178275	109020	160086	152185	146121	141452	156064	121872	157542	151182	21929.6	35815.5	7489.98	0.0982158	0.0244806	1.29268	1.2405	[3] Phospho (ST)
no significant up or down regulation	34571	LKTSGSDSKSEEVER	28.34	30.8	2	866.392	1.64095	Ot16g01320	gi|308812550	XP_003083582.1	OJ1695_H09.29 gene product (ISS)	37987.5	91.4718	143.536	73.4725	0	551.396	80.4134	878.123	573.276	1382.42	185.944	91.7036	1124.48	11768.7	25.3459	7659.19	693.126	2639.24	16954.1	479.38	5123.07	0.444409	0.595394	0.090496	0.344585	[4] Phospho (ST)
no significant up or down regulation	25846	RSSVEDDDQPVETKPR	36.51	30.9952	2	969.432	1.43528	Ot07g03640	gi|308806317	XP_003080470.1	unnamed protein product	659.079	53869.7	584.153	17537.9	913.783	3898.96	1634.4	3442.29	9945.52	5314.94	33378.1	767.698	0.508398	2.89805	4624.84	14712.9	4847.22	7754.81	23069.4	3138.74	14451.6	0.806863	0.254954	0.329453	0.527075	[3] Phospho (ST)
no significant up or down regulation	6147	HVDSEIFAR	41.04	50.5936	2	577.255	0.358744	Ot01g02410	gi|308799041	XP_003074301.1	SL-TPS/P (ISS)	12950.4	66596.4	66971.1	61645.7	48833.4	26550	43881.2	53949.6	13785.7	12937.9	33122.4	58399.1	8221.89	29348.3	29866	51399.4	30220.9	31791.5	22711.9	18247.9	17853.2	0.236091	0.293781	0.587961	0.618519	[4] Phospho (ST)
no significant up or down regulation	11795	SFAAPSASAPSLPSFSAPSLPSFSVPSFGSKK	37.64	76.7453	3	1127.5	0.207127	Ot08g04060	gi|308807330	XP_003080976.1	unnamed protein product	13558.7	234054	71607.8	42524.1	182806	56327	21905.6	14192.5	13258.2	67105.4	42406.5	255265	14914.6	37673.5	11817.7	108910	34557.7	72415.5	94884.3	25306.8	103102	0.164651	0.417016	0.317305	0.66491	[16] Phospho (ST)|[19] Phospho (ST)|[22] Phospho (ST)
no significant up or down regulation	2138	DLENVIAKMSPSTSGANTPEGSTR	60.7	47.5107	3	853.386	0.0854684	Ot10g01000	gi|308808444	XP_003081532.1	unnamed protein product	1.06496e+06	72470.1	150585	299649	164851	178963	187555	137971	243949	159215	237436	60140.3	331138	106185	231442	350503	181531	193268	407667	39794.5	109228	0.626965	0.575294	0.517915	0.551403	[9] Phos(STY)|[8] Oxidation (M)
no significant up or down regulation	13429	VLKSFGSSSSR	26.42	37.6234	2	617.795	0.601897	Ot04g02050	gi|308802820	XP_003078723.1	Ubiquitin C-terminal hydrolase (ISS)	4065.53	40437.3	16960.4	7109.78	8921.15	6908.25	6907	13431.9	5305.73	7666.76	9030.55	8617.28	7713.42	3161.19	7032.63	15498.8	8043.92	7111.01	14734.5	3132.57	2341.13	0.391717	0.27233	0.519001	0.458809	[4] Phospho (ST)	True
no significant up or down regulation	33951	EDANASDSDDRPR	24.81	19.3793	2	764.288	1.17248	Ot12g02060	gi|308810086	XP_003082352.1	Global transcriptional regulator, cell division control protein (ISS)	1447.94	290.415	297.895	43.0609	65454.6	3622.46	561.752	281.716	395.477	487.352	971.128	11564.9	2447.1	1138.2	126.147	13506.8	1069.75	3249.49	29044.8	1430.84	4722.1	0.863556	0.744704	0.079201	0.240582	[6] Phospho (ST)
no significant up or down regulation	17302	SKQNAPSPVELEKQSSFER	27.31	48.4717	3	747.69	0.388902	Ot13g00630	gi|308810451	XP_003082534.1	Cyclic nucleotide-gated cation channel CNGA1-3 and related proteins (ISS)	2023.82	65074.5	509.975	49646.4	37450	2637.87	3680.94	3767.23	40098.5	3599.78	90694.8	451.609	3016.32	957.024	3544.83	30940.9	10756.9	19732.9	28808	16408.8	39690.7	0.580904	0.418553	0.347658	0.637761	[16] Phospho (ST)
no significant up or down regulation	20437	RESDRDVDAFEEDFNDR	43.41	60.7777	3	732.294	0.435647	Ot06g01680	gi|308804938	XP_003079781.1	kelch repeat-containing protein (ISS)	671.696	125401	2047.79	3337.66	721.874	167.335	1396.24	5421.69	39328.9	299.389	30245.7	90.2364	835.361	854.285	900.02	26436	9322.7	6585.12	55334.1	16909	13230.9	0.641952	0.43683	0.352651	0.249096	[3] Phospho (ST)
no significant up or down regulation	12953	GLSAEQVLVNR	29.22	53.5573	2	633.316	0.0297686	Ot01g00900	gi|308798739	XP_003074149.1	P-type ATPase (ISS)	75267.7	8710.55	13831.9	11592.9	14311.3	10112.4	8424.78	7712.23	9312.41	10064.1	9199.03	14145.5	16229	13539.6	9644.93	24742.9	9125.19	12551.6	28331	1046.21	3030.21	0.1337	0.41583	0.368801	0.507283	[3] Phospho (ST)
no significant up or down regulation	13268	TLSTEGISLGTQPDWK	22.76	62.1402	2	906.926	1.61345	OtCpg00170	gi|113170428	YP_717220.1	ORF1260	72082.3	109285	65486.1	31509.2	61990.7	43745.6	42193.6	35704.4	33397.4	62370.7	33728.9	51125.1	28102.9	52623.8	24454	68070.6	43482.3	38006.9	27816.8	11409.4	13094	0.118504	0.0594508	0.638783	0.558345	[4] Phospho (ST)
no significant up or down regulation	1212	KHPGTEEIVPVR	21.47	40.74	2	721.363	1.07932	Ot15g01700	gi|308812011	XP_003083313.1	Poly(A) polymerase and related nucleotidyltransferases (ISS)	266321	265054	390440	370758	4.03558e+06	509343	328972	362806	325620	638700	486047	1.4992e+06	255186	328986	392625	1.06563e+06	433088	592408	1.66126e+06	137314	513956	0.66833	0.861257	0.406415	0.555923	[5] Phospho (ST)
no significant up or down regulation	12890	MNSLAETK	30.04	21.2143	2	495.204	0.408268	Ot10g00660	gi|308808382	XP_003081501.1	protein kinase Wee1 (IC)	27379.6	31197.4	23463.6	24766.3	953.193	8653.82	10363.3	11697.8	6930.59	5031.32	12571.7	2653.79	6268.62	22200.7	18308.5	21552	8535.36	12400.7	11887.9	2655.65	8117.51	0.475463	0.668405	0.396036	0.575383	[1] Oxidation (M)|[3] Phospho (ST)
no significant up or down regulation	7165	FTTSASVMAR	25.01	33.8739	2	583.749	0.0734236	Ot03g03350	gi|308801865	XP_003078246.1	unnamed protein product	95243.7	112047	73836.9	49805.4	52020.9	35705.2	53044.5	70989.9	39335.5	20634.2	25526.9	99054.3	11606.2	71024.2	26399	76590.8	43941.9	46722.1	27082.2	19018.2	36826.1	0.0559125	0.122109	0.573723	0.610023	[6] Phospho (ST)|[8] Oxidation (M)
no significant up or down regulation	61029	TVSALESLTR	21.25	59.1828	2	578.785	1.17089	Ot15g01390	gi|308811951	XP_003083283.1	Predicted unusual protein kinase (ISS)	4364.85	6425.45	3674.8	872.555	5539.64	2332.16	2166.06	4257.63	1925.22	802.713	747.79	4181.93	1401.24	4303.88	855.063	4175.46	2296.76	2297.98	2128.33	1248.36	1793.19	0.260305	0.223767	0.550061	0.550354	[3] Phospho (ST)
no significant up or down regulation	28460	KSSFSFGKK	22.58	50.0059	2	548.265	0.0930298	Ot17g01260	gi|308813159	XP_003083886.1	unnamed protein product	59729.2	708.867	1995.16	1152.47	9020.82	727.237	1480.01	1983.83	4738.89	463.356	983.151	1809.16	2251.27	1551.7	1358.59	14521.3	1878.66	1590.77	25497.2	1708.78	476.599	0.279111	0.288933	0.129373	0.109548	[3] Phospho (ST)
no significant up or down regulation	12077	LLDYLANTAEGGAHSPR	22.44	58.4138	3	622.291	0.425086	Ot17g02390	gi|308813385	XP_003083999.1	Vesicle coat complex COPII, subunit SEC23 (ISS)	1794.6	77567.5	0	32183	2253.24	58357.6	52633.2	72508.6	38414.5	3684.93	41283.9	446.03	21466.4	631.135	1227	22759.7	45119.8	13010.9	33431.8	26189.9	18171.8	0.189404	0.731598	1.98244	0.571664	[7] Phos(STY)
no significant up or down regulation	19214	VSLDFSKSPTQGESDGLLK	21.6	59.1605	3	696.668	0.135437	Ot02g00480	gi|308799976	XP_003074769.1	SrrA undefined product (IC)	8017.36	14799.2	5364.57	6309.97	6681.08	12664.7	19895	22033	14460.8	2474.94	4430.75	231.556	9361.99	3899.67	9469.42	8234.44	14305.7	5478.68	3791.31	7642.56	3941.12	0.382974	0.25567	1.7373	0.665337	[8] Phospho (ST)
no significant up or down regulation	15405	LEGLDAIPDALANHFDASNSFGR	20.38	77.563	3	837.383	0.192642	Ot15g02660	gi|308812203	XP_003083409.1	putative zinc-binding oxidoreductase (ISS)	8517.09	245319	13121.8	35545.2	12942.3	49174.5	75923.7	61709.8	92042.9	177969	75243.2	16932.2	28274.8	12475.3	11559.3	63089.1	91364	28897	102416	50986.9	26747.8	0.11462	0.80548	1.44817	0.458034	[20] Phospho (ST) ##-or-## [18] Phospho (ST)
no significant up or down regulation	2784	DLENVIAKMSPSTSGANTPEGSTR	22.16	47.8211	3	880.042	0.646546	Ot10g01000	gi|308808444	XP_003081532.1	unnamed protein product	1.04282e+06	118346	269551	454559	242796	318024	202976	202309	358529	377584	248826	88311.2	382207	144176	209981	425614	291884	214700	365366	84258	112019	0.715166	0.258061	0.685796	0.504448	[9] Oxidation (M)|[13] Phospho (ST)|[14] Phospho (ST) ##-or-## [9] Oxidation (M)|[12] Phospho (ST)|[13] Phospho (ST)
no significant up or down regulation	7638	GFDASLSSVDNEKEER	25.8	46.2414	2	931.894	0.155403	Ot11g00040	gi|308808993	XP_003081806.1	Mitofusin 1 GTPase, involved in mitochondrila biogenesis (ISS)	72130.8	39509.6	44689.4	40311.9	36858.6	46200.9	44915.9	65038.5	52618.2	27584.3	41956.2	9537.32	41746.3	25733.8	28961	46700.1	47271.6	29586.9	14492.5	13588	13398.5	0.971229	0.104027	1.01224	0.633552	[8] Phospho (ST)
no significant up or down regulation	5918	RASFEFAPR	26.26	51.1835	2	580.767	1.1156	Ot16g02880	gi|308812860	XP_003083737.1	unnamed protein product	30855.1	79738.8	27294.2	43195.9	26439.3	25649.3	44693.1	33470.3	38074.2	21649.8	27184.9	4368.37	26956.1	26001.2	28192	41504.7	32707.3	22540.5	22399.9	9288.78	10188.3	0.489205	0.134797	0.78804	0.543084	[3] Phospho (ST)
no significant up or down regulation	6957	SLSRPTSTDNLLAAGEGK	26.97	51.5264	3	632.974	0.237064	Ot11g01480	gi|308809281	XP_003081950.1	digalactosyldiacylglycerol synthase (ISS)	52630.5	25659	25202.1	25304.7	27865	23910.1	27278.1	26515.8	26828.9	12593.2	23246.9	1513.21	33961.2	25368.6	18953.5	31332.3	23425.2	20608.7	11955.4	6195.74	11992.5	0.205471	0.23766	0.747639	0.657747	[5] Phos(STY)
no significant up or down regulation	12815	SVEEESDIDDDLDDLADVERPQAVTIVKPSQPTR	45.12	69.3842	3	1287.93	0.310899	Ot01g00010	gi|308798561	XP_003074060.1	unnamed protein product	23894.7	477954	40777.6	183603	38841.6	186805	251799	221954	129863	62173	147853	25353	73347.4	85439.4	67411.2	153014	170519	79880.9	192890	75678.5	44222.8	0.324301	0.820208	1.1144	0.522049	[6] Phospho (ST)
no significant up or down regulation	14538	STGGRPPLEHALSMSSGGGPVPR	41.87	52.7864	3	781.702	0.3373	Ot16g02990	gi|308812882	XP_003083748.1	Magnesium transporters: CorA family (ISS)	15424.8	156046	9551	62620.3	10553.3	41628.9	55050	47620.3	42137.6	21639.7	38956.1	11420.2	43129.5	14945	35567.5	50839	41615.3	28803.7	62827.2	12408.1	14562.8	0.530469	0.900047	0.818571	0.566566	[13] Phospho (ST)|[14] Oxidation (M)
no significant up or down regulation	18719	NRSLSAPLR	24.39	39.8569	2	547.279	0.727054	Ot04g00860	gi|308802582	XP_003078604.1	eukaryotic pantothenate kinase family protein (ISS)	1239.66	12999.8	1155.69	3149.56	4869.53	999.662	3524.58	13852.9	4217.67	4179.45	5159.75	939.708	2373.89	1754.26	952.067	4682.85	5354.85	2235.94	4895.26	4929.72	1741.28	0.728993	0.356582	1.1435	0.477473	[3] Phospho (ST)
no significant up or down regulation	8309	TGGTSFLGTPK	39.47	48.9715	2	573.266	0.304156	Ot06g03360	gi|308805274	XP_003079949.1	unnamed protein product	24956.8	42103.1	11215	7938.17	12633.2	15914.1	20199.5	20208.1	16027.4	10081	2766.43	28635.5	7890.85	14903.1	5605.37	19769.3	16486	11960.3	14051.5	4159.49	10346.5	0.943777	0.248639	0.833921	0.604993	[5] Phospho (ST)
no significant up or down regulation	16727	SGEGQDARNSSDGVR	31.21	18.6534	2	807.828	1.19085	Ot01g05370	gi|308799641	XP_003074601.1	calcium-dependent protein kinase, putative (ISS)	90121.5	82764.8	55284	80681.6	86.4411	54100.7	49694.1	28565.2	48211.2	41100.8	34946.1	996.338	25645.3	58873.6	79861.6	61787.7	44334.4	40064.6	36909.2	9978.23	30405.7	0.576367	0.96276	0.717528	0.648424	[11] Phospho (ST)
no significant up or down regulation	12290	VLSSDKFADIDESLVR	55.71	65.2699	2	937.45	0.366529	Ot01g02650	gi|308799089	XP_003074325.1	octicosapeptide/Phox/Bem1p (ISS)	21994.6	87436.8	48017.1	34446.3	34150.6	22571.2	32360.9	46483.1	30853.9	22440.1	46210.3	7128.04	16839.3	43253.8	22639.4	45209.1	30941.8	27214.2	25338.3	9822.17	16956.9	0.282633	0.1842	0.684416	0.601962	[3] Phospho (ST)
no significant up or down regulation	3760	STGISMDDLK	32.02	38.7702	2	581.739	0.165636	Ot11g02120	gi|308809409	XP_003082014.1	ferredoxin component (ISS)	24894.9	10921.2	91724.1	11282.9	96014.8	25952.3	27305.2	87724.6	77025.6	8099.29	70336.4	15479.6	20459.6	13945.5	19434.9	46967.6	45221.4	27931.2	43210.9	34958.4	23858.2	0.913678	0.608159	0.962822	0.594691	[5] Phospho (ST)|[6] Oxidation (M)	True
no significant up or down regulation	7700	EKPLAGDMSKTMVPFSK	25.67	44.7122	3	659.974	0.344435	Ot03g00030	gi|308801203	XP_003077915.1	ABC transporter C family protein (ISS)	4687.35	198832	5393.25	40800.9	156013	6216.33	7843.04	36857.8	230168	24757	105179	3204.44	7247.29	5407.71	3867.4	81145.4	61168.4	24981.2	90370.5	95316.4	44859	0.830089	0.243113	0.753812	0.307857	[8] Oxidation (M)|[11] Phospho (ST)|[12] Oxidation (M)
no significant up or down regulation	4148	THFFPSSVPK	23.76	54.2838	2	613.784	0.141507	Ot18g00370	gi|308813524	XP_003084068.1	RNA-binding protein La (ISS)	28646.5	175326	77030.7	76984.9	36387	99005.5	126267	98929.4	48902	45306	40576	2085.88	43444.3	106387	62225.8	78875	83682	50943.9	58390.6	35224.8	37921.3	0.639608	0.346436	1.06094	0.645881	[7] Phospho (ST)
no significant up or down regulation	6809	AVTPVVTEEPR	42.53	38.5243	2	639.31	0.770856	Ot09g03910	gi|308808141	XP_003081381.1	ubiquit (ISS)	14395.9	49675.5	29123.5	23829.5	37091.6	32484	39742.1	40962.6	12799	21299	17679.5	48203.2	6424.67	16388.4	10186.3	30823.2	29457.3	19776.4	13382.4	12159	16539.3	0.876189	0.167864	0.955686	0.641607	[3] Phospho (ST)	True
no significant up or down regulation	5468	LSLGQSPGAAQNSSSKLDPISR	23.1	51.3812	3	765.045	0.611509	Ot10g01030	gi|308808452	XP_003081536.1	Ca2+/calmodulin-dependent protein kinase, EF-Hand protein superfamily (ISS)	65158.4	68687.2	41578.6	39126.5	21601.6	51634.1	64194	36740.2	32199.4	29496.8	34995	16725.5	32692.7	29780.8	32499	47230.5	42852.9	29338.6	19597.6	14678.2	7289.02	0.816106	0.123993	0.907314	0.62118	[13] Phospho (ST)
no significant up or down regulation	4886	AFGGFIMSASHNPGGPNEDWGIK	41.26	66.5464	3	829.027	0.503222	Ot15g02630	gi|308812197	XP_003083406.1	phosphoglucomutase (ISS)	283418	277171	336531	305701	71074.7	341594	249102	256074	251434	212007	248105	32349.8	125689	261399	164095	254779	262042	166328	105292	47821.3	93984.9	0.651277	0.310917	1.02851	0.652831	[7] Oxidation (M)|[10] Phospho (ST) ##-or-## [7] Oxidation (M)|[8] Phospho (ST)
no significant up or down regulation	27944	KDPMATIDEGSR	29.43	28.8143	2	708.298	0.748388	Ot02g04440	gi|308800532	XP_003075047.1	CHLI_CHLVU Magnesium-chelatase subunit chlI (ISS)	458.517	7488.31	7845.55	5070.33	3414.03	1971.59	3503.74	9533.39	8421.81	2337.6	5769.96	2628.78	800.428	1424.58	1369.05	4855.35	5153.63	2398.56	3054.9	3558.12	1998.87	0.748592	0.367012	1.06143	0.494004	[4] Oxidation (M)|[6] Phospho (ST)
no significant up or down regulation	6963	SFAAPSASAPSLPSFSAPSLPSFSVPSFGSK	22.12	79.581	4	773.876	5.3116	Ot08g04060	gi|308807330	XP_003080976.1	unnamed protein product	12335.5	153598	59087.9	27361.5	84224.8	30657.7	45585.7	24550.7	18889.4	72161.9	76593.5	338500	24363.1	99488.5	20841.5	67321.5	38369.1	111957	55716.6	21353.6	131056	0.513372	0.642182	0.569938	1.66303	[24] Phospho (ST)
no significant up or down regulation	43877	GLAGVGEAIISSR	42.34	56.6674	2	655.33	0.546478	Ot09g02100	gi|308807779	XP_003081200.1	ACA11_ARATH Potential calcium-transporting ATPase 11, plasma membrane-type (ISS)	293.563	110.996	0	301.828	651.978	0	529.998	0	61.2455	192.134	0	5187.08	427.545	103.328	315.38	271.673	156.676	1206.67	247.812	222.951	2231.51	0.461826	0.81525	0.576706	4.44161	[12] Phospho (ST)
no significant up or down regulation	16002	RNDGDDAGRSSYDALAR	20.76	41.9647	2	959.904	1.73722	Ot14g00240	gi|308811014	XP_003082815.1	unnamed protein product	17895.4	5265.55	33501.4	23337.6	10052.1	98494.4	87631.3	68745.5	18970.2	8164.55	13254.1	26663.1	43266.1	71894.1	46425.5	18010.4	56401.2	40300.6	11114.5	40704.4	22147	0.139998	0.0876332	3.13159	2.23763	[11] Phospho (ST)
no significant up or down regulation	2120	DVDDAEERTTDETDGGAP	70.2	32.0608	2	986.867	0.915858	Ot14g02650	gi|308811496	XP_003083056.1	Predicted membrane protein (ISS)	118492	190383	247404	220442	184707	292572	275560	469171	395362	150311	349077	171470	278990	452763	310467	192286	316595	312553	48315	121855	102503	0.0833766	0.0505791	1.64648	1.62546	[8] Phos(STY)
no significant up or down regulation	8826	NSFIDSDPK	25.18	41.5075	2	551.726	0.180973	Ot03g01130	gi|308801423	XP_003078025.1	uridine monophosphate synthetase (ISS)	52.6833	20837	7394.95	4512.81	1944.58	12320.1	17583	16642.5	4422.49	3106.19	4043.26	22683.1	2793.54	19691	3557.06	6948.4	10814.9	10553.6	8240.34	6751.31	9774.6	0.261909	0.351751	1.55645	1.51885	[6] Phospho (ST)
no significant up or down regulation	6582, 2656	TLAELMSINMGA	23.88	60.4021	2	673.79	0.121172	Ot04g00360	gi|308802482	XP_003078554.1	unnamed protein product	129503	63410.4	17565	9782.93	4602.81	178015	210627	248837	33995.1	2085.41	9017.3	7104.52	424169	575201	68514.8	44972.8	134712	216801	52689	109996	264853	0.4212	0.383074	2.99541	4.82072	[6] Oxidation (M)|[7] Phospho (ST)
no significant up or down regulation	11430, 17111, 11227	RSSSGIALDGMMLDKK	21.78	44.2224	3	607.615	0.479107	Ot07g00130	gi|308805615	XP_003080119.1	ABC transporter family protein (ISS)	22548.5	14073.6	11479.8	7970.96	19085.6	29208.8	34882.7	31034.9	13604.4	270566	7083.99	19089.3	78176.8	68995.9	17074.2	15031.7	75859.4	38084	5837.88	109146	32886.9	0.0795868	0.239878	5.04663	2.53358	[4] Phospho (ST)|[11] Oxidation (M)|[12] Oxidation (M)
no significant up or down regulation	15989	AFAATFER	27.87	47.3025	2	496.715	0.225063	Ot03g03770	gi|308801949	XP_003078288.1	unnamed protein product	4111.8	4006.96	2465.13	1415.14	1920.88	2827.17	3468.73	1616.82	8277.8	6519.13	830.105	17369.8	626.238	2742.47	1837.78	2783.98	4541.93	4681.28	1222.61	2761.99	7143.5	0.287418	0.782897	1.63145	1.68151	[5] Phospho (ST)	True
no significant up or down regulation	12670	APAGAKPGITLPSNPFAAKPATK	30.06	61.9272	3	762.407	0.430674	Ot14g01370	gi|308811240	XP_003082928.1	unnamed protein product	3211.08	74353.8	10463.1	93971.2	74532.7	70941.6	79511.9	297283	291122	7966.94	314929	38531.8	63647.5	6123.54	40404.3	51306.4	149365	92727.2	41449.5	135091	125891	0.284531	0.617616	2.91124	1.80732	[22] Phospho (ST)	True
no significant up or down regulation	35865	LKTSGSDSKSEEVER	34	30.0616	2	866.392	1.29517	Ot16g01320	gi|308812550	XP_003083582.1	OJ1695_H09.29 gene product (ISS)	15.7002	235.213	6311.2	0	19.1245	11991.2	8237.68	687.409	242.137	6.51462	0.0705467	71.6581	40745.4	147.794	2730.06	1316.25	4232.98	8739	2793.95	5535.97	17929.2	0.243192	0.535289	3.21595	6.63933	[8] Phospho (ST)
no significant up or down regulation	15748	MSPSTSGANTPEGSTR	22.4	28.3985	2	870.32	1.19356	Ot10g01000	gi|308808444	XP_003081532.1	unnamed protein product	11902.2	1642.65	1815.72	3800.38	4516.57	45880.6	19915	22055.1	4583.45	4930.65	2598.45	2856.22	62256.5	51508.9	7332.06	4735.51	19473	25310.4	4194.5	16862.7	29131.7	0.0507132	0.182551	4.11212	5.34482	[2] Phospho (ST)|[4] Phospho (ST)
no significant up or down regulation	5159	ISSSGMLLNIGTTSR	76.71	61.6628	2	808.89	0.277773	Ot10g01000	gi|308808444	XP_003081532.1	unnamed protein product	59809.9	8835.91	16190.1	2780.48	7253.99	135621	95156.9	162961	26077.9	4337.68	16632.3	14677	348031	215664	56742.2	18974.1	84830.8	130349	23332.9	68413.4	146964	0.125898	0.0667156	4.47088	6.86985	[2] Phos(STY)
no significant up or down regulation	17934	INSMNAPTNSAGAPIR	36.79	35.3819	2	855.387	0.162845	Ot10g01880	gi|308808622	XP_003081621.1	DNA-directed RNA polymerase subunit E' (ISS)	9138.72	26384.7	7158.49	8469.43	2574.12	10458.3	11996.8	9770.34	3549.23	904.174	6136.54	41657.1	7600.7	26476	10860.8	10745.1	7335.77	18546.2	9110.23	4824.56	15246.8	0.482727	0.331631	0.682708	1.72602	[3] Phospho (ST)|[4] Oxidation (M)
no significant up or down regulation	21293	DASVDDDDAVGAPSVDDLIDSLDALR	20.43	88.2426	3	913.73	4.50801	Ot07g00970	gi|308805783	XP_003080203.1	histone deacetylase HDA110 isoform 2 (ISS)	1713.04	9688.14	8972.17	4246.65	19047.5	3918.15	3356.18	3793.93	4392.09	21261.6	8149.17	50513.2	1396.54	3495.13	2680.57	8733.49	7344.38	13246.9	6647.65	7788.69	20987.7	0.732345	0.833982	0.840944	1.5168	[3] Phospho (ST)
no significant up or down regulation	22652	GASDAEIADLAR	34.07	52.4545	2	634.78	0.88551	Ot13g02290	gi|308810783	XP_003082700.1	GDP-mannose mannosylhydrolase (ISS)	3840.44	2856.81	3140.04	2499.9	1484.81	3812.25	2411.78	5753.87	1702.54	1215.21	2168.77	1020.79	4722.64	6916.51	6270.98	2764.4	2979.13	4219.94	868.159	1834.14	2557.97	0.924978	0.541198	1.07768	1.52653	[3] Phospho (ST)
no significant up or down regulation	14247	RLGDAYLDEASTGQ	53.17	47.7402	2	788.338	0.287715	Ot11g01960	gi|308809377	XP_003081998.1	unnamed protein product	5387.34	12133	9672.81	11885	1599.55	6530.09	9461.78	18611.6	5379.88	2386.15	13322.1	26006.1	7527.17	12738.9	10161.6	8135.56	8473.9	13951.2	4546.26	6208.07	7120.66	0.937668	0.162098	1.04159	1.71484	[11] Phospho (ST)
no significant up or down regulation	5546	ALTTASSVDRPPR	31.96	35.8316	2	725.856	0.451355	Ot13g00600	gi|308810445	XP_003082531.1	Phospholipase/carboxyhydrolase (ISS)	25050.9	67552.9	41723.7	31237.9	32868.6	37361.2	45011.7	65354.2	37366	40932.1	29361.2	113241	42098.2	85616	30556.6	39686.8	45205	60174.6	16679	11696.8	37472.6	0.421082	0.344496	1.13905	1.51624	[7] Phospho (ST)	True
no significant up or down regulation	16293	LGLSIDEDDAPVADDLPALEEEVDEGSR	34.35	77.2257	3	1017.12	0.530161	Ot10g01300	gi|308808506	XP_003081563.1	Molecular chaperone (HSP90 family) (ISS)	3751.27	35049.8	15171.4	9267.4	69479.3	14783.3	9900.73	6785.51	9803.34	67029.7	15611.9	235793	6030.42	10656.7	5760.08	26543.8	21660.5	54770.5	26754	25523.6	101275	0.839598	0.989278	0.816028	2.0634	[4] Phospho (ST)
no significant up or down regulation	13768	IAIEEVESDDSAER	29.67	45.58	2	821.847	1.90822	Ot15g01910	gi|308812053	XP_003083334.1	Chromatin remodeling complex WSTF-ISWI, large subunit (contains heterochromatin localization, PHD and BROMO domains) (ISS)	17062.9	9459.02	11783	23957	9866.15	24155.6	21905	24789.5	18953.9	14942.4	21736.9	12365.9	29420.5	18349.1	31797.3	14425.6	20949.3	22733.9	6128.65	4062.18	7977.65	0.0677564	0.0948984	1.45223	1.57594	[11] Phospho (ST)
no significant up or down regulation	17634	DVGDISFQR	24.57	48.4944	2	558.74	0.140445	Ot02g05090	gi|308800662	XP_003075112.1	COG3781: Predicted membrane protein (ISS)	1086.17	7786.8	3031.64	1766.85	2249.72	1858.6	4204.02	5023.55	3140.87	653.071	1617.92	20932	462.49	3362.29	1611.72	3184.24	2976.02	5597.28	2668.85	1758.71	8634.72	0.92604	0.959959	0.934611	1.75781	[6] Phospho (ST)
no significant up or down regulation	1926	VVLDPAPTSFVK	42.17	57.0892	2	676.847	0.326197	Ot17g01690	gi|308813245	XP_003083929.1	unnamed protein product	85562.2	189628	95271.6	62157.4	126692	77018.3	125741	146029	99332.7	70961.2	77922.6	416603	61164.1	192669	100553	111862	103817	169782	49256.7	31938.7	147031	0.868485	0.576052	0.928076	1.51778	[9] Phospho (ST)	True
no significant up or down regulation	11828	DGDSFGGTSGINDR	29.76	40.5752	2	739.283	0.389002	Ot09g01740	gi|308807707	XP_003081164.1	myc-regulated DEAD/H box 18 RNA helicase-like (ISS)	3382.48	17167.8	9193.67	8720.12	6110.96	10909.1	8803.73	8636.5	7660.35	9810.88	6041.6	29912.6	4919.21	41475.7	6102.76	8915.01	9164.11	17690.4	5164.69	1238.23	16942.5	0.581413	0.453526	1.02794	1.98434	[4] Phospho (ST)
no significant up or down regulation	19948	TSVEEETMGLDESKHGGSAYAMELVAPEPA	20.96	1.75922	3	1083.13	0.712593	Ot20g00200	gi|308814192	XP_003084401.1	ammonium transporter (ISS)	58.3972	17383.1	2793.48	2644.4	105275	32.8379	28943	19136.6	1750.89	39532.2	17114.4	159.355	713767	92353.6	16498.7	25630.8	17879.1	167979	45041.7	17113.3	307195	0.960375	0.403041	0.697563	6.55378	[7] Phospho (ST)|[8] Oxidation (M)|[22] Oxidation (M)
no significant up or down regulation	3664, 1987, 1842	TTAGVEPGELIATMNEADGDYSSFRNR	23.76	57.9301	3	999.769	0.0844852	Ot03g03350	gi|308801865	XP_003078246.1	unnamed protein product	2.87542e+06	2.81989e+06	1.80201e+06	1.96535e+06	1.59637e+06	1.56001e+06	1.6343e+06	1.70548e+06	1.6584e+06	1.19781e+06	1.13074e+06	1.95588e+06	1.78195e+06	1.63574e+06	1.54958e+06	2.21181e+06	1.5512e+06	1.61078e+06	595312	204429	309514	0.0394082	0.0792048	0.701327	0.728263	[14] Oxidation (M)|[23] Phospho (ST)
no significant up or down regulation	684	SASSAEVDASTLTR	91.04	43.4195	2	737.825	0.097997	Ot05g02030	gi|308803975	XP_003079300.1	mitogen-activated protein kinase 2 (ISS)	466748	526564	401637	398865	402155	378410	370339	374829	286659	247557	378163	402844	491997	577924	384009	439194	331559	446988	56572.2	60504.9	86345.3	0.0227825	0.923427	0.754926	1.01775	[3] Phospho (ST)
no significant up or down regulation	306, 439	IGEADDLRSPPSFHD	21.1	49.8886	3	579.249	0.459464	Ot04g01300	gi|308802670	XP_003078648.1	Myosin class II heavy chain (ISS)	3.14253e+06	2.32365e+06	2.07692e+06	1.94811e+06	1.65661e+06	1.58211e+06	1.71472e+06	1.80491e+06	1.49904e+06	1.50655e+06	1.48612e+06	1.78969e+06	2.79757e+06	1.96086e+06	1.24196e+06	2.22957e+06	1.62146e+06	1.85524e+06	564171	134248	594938	0.0299384	0.285893	0.727256	0.832109	[8] Phos(STY)
no significant up or down regulation	698	SVLVQSPTEGAASSDK	107.25	39.3991	2	828.38	0.175063	Ot16g00050	gi|308812296	XP_003083455.1	Glucose-6-phosphate/phosphate and phosphoenolpyruvate/phosphate antiporter (ISS)	854434	741439	578442	816024	748093	549520	482062	649981	538214	344690	677764	941087	683473	789487	711274	747686	512893	760617	105768	111824	110288	0.014492	0.848402	0.685974	1.01729	[6] Phospho (ST)
no significant up or down regulation	2807	METTTTTDASPAR	68.32	20.4269	2	739.297	0.81226	Ot02g06990	gi|308801042	XP_003075302.1	unnamed protein product	249072	171298	208873	355573	234360	202053	133006	164715	208687	133063	180549	103654	241275	233674	329733	243835	168305	217777	69076.8	36299.3	83290.4	0.0482965	0.52453	0.690241	0.893132	[1] Oxidation (M)|[10] Phospho (ST)
no significant up or down regulation	1324	ALPSDDEGEDEAAAR	71.3	35.1558	2	813.32	0.433549	Ot13g00020	gi|308810329	XP_003082473.1	bromodomain protein 103 (ISS)	261076	427226	384004	397130	289326	615233	521426	591094	529109	335122	460968	536299	273503	540839	484476	351752	518397	459217	72309.8	109973	109241	0.0292506	0.145181	1.47375	1.30551	[4] Phospho (ST)
no significant up or down regulation	3850	SDSAPAPALAK	45.68	34.48	2	554.257	0.412699	Ot08g01390	gi|308806798	XP_003080710.1	Beta-transducin family (WD-40 repeat) protein (ISS)	46201.5	27385.2	29097.4	29843.4	28090.9	26659.6	16487.1	25048.1	23664.9	20130.3	24693	27386.4	27209.2	34197.4	31186.8	32123.6	22398	28934.6	7925.59	4088.68	3746.14	0.0260988	0.444759	0.697243	0.900725	[3] Phospho (ST)
no significant up or down regulation	2594	SNSGVFQDESR	72.61	38.4824	2	653.259	0.591318	Ot01g06180	gi|308799803	XP_003074682.1	unnamed protein product	55559.2	68457.7	69487.4	66404.9	55306.5	94312.5	85179.6	96649.7	90292.7	76414	66748.2	75104.8	76927.3	57520.7	74741.4	63043.1	88569.7	70208.5	7035.86	8069.83	8102.72	0.000847001	0.188347	1.40491	1.11366	[3] Phospho (ST)
no significant up or down regulation	4919	DDSPSTASTSPLTFDVIAVDGR	88.23	71.15	2	1166.02	0.0594994	Ot01g03000	gi|308799161	XP_003074361.1	putative queuine tRNA-ribosyltransferase (ISS)	135530	211288	189908	230515	164219	281985	247044	242775	270865	226914	250730	212923	155524	195499	157768	186292	253917	194489	37608.4	22223.6	39908.1	0.0130442	0.747159	1.363	1.044	[3] Phospho (ST)
no significant up or down regulation	5887	TVEEYAALGNSLIEDDDEDSL	27.26	69.3026	2	1189.49	0.647424	Ot01g01370	gi|308798833	XP_003074196.1	basal body protein (ISS)	175753	194327	186573	245482	188127	163952	194786	129571	141275	146181	215717	280646	186876	145652	143579	198053	155153	194494	27345.1	25375.7	56807.7	0.026391	0.760871	0.783393	0.982032	[20] Phospho (ST)
no significant up or down regulation	738	DGDHRRSTSR	23.66	28.2066	2	633.768	3.78227	Ot14g02860	gi|308811534	XP_003083075.1	unnamed protein product	412064	614325	633429	444197	634096	418754	355734	407712	378366	354706	535821	1.10362e+06	385512	570826	441045	547622	383054	607366	109957	29387.6	287058	0.00931087	0.82073	0.699486	1.1091	[11] Phospho (ST) ##-or-## [8] Phospho (ST)
no significant up or down regulation	2243, 1474	SPSGLLLQSSLMSEPHR	72.86	57.4021	2	967.956	0.173701	Ot13g00510	gi|308810427	XP_003082522.1	unnamed protein product	845884	743368	695368	812397	677071	593907	713645	678693	639426	536762	764467	474258	633695	685341	762523	754818	632487	664057	73003.6	69680.6	119558	0.027415	0.193359	0.837933	0.879758	[11] Oxidation (M)|[0] Phos(STY)
no significant up or down regulation	7973	SADHDESPSVTVAEDIQNTPK	26.38	51.2035	3	774.004	0.312526	Ot11g02900	gi|308809565	XP_003082092.1	unnamed protein product	53765.5	53002.7	51900.9	56825.7	97647.1	40511.3	45005.4	49138.1	50676.5	28487.4	53567.8	28421.3	44823.4	46454.9	44961.3	62628.4	42763.7	43645.7	19661.3	8904.47	9236.35	0.0484333	0.0611372	0.682817	0.6969	[1] Phospho (ST)	True
no significant up or down regulation	4525	SPTLGSPK	25	28.5661	2	433.704	0.408954	Ot03g03030	gi|308801801	XP_003078214.1	Arp2/3 complex-interacting protein VIP1/Asp1, involved in regulation of actin cytoskeleton (ISS)	23306	25013.8	22486.1	21632.5	29047	24347.7	15389.2	18308.3	17644.5	13020.6	18229.4	38885.4	18488.1	24350.4	20069.9	24297.1	17742.1	24004.7	2934.14	4236.53	8672.15	0.0213419	0.746737	0.730213	0.987964	[6] Phospho (ST)
no significant up or down regulation	5422	TASSADALTDLFGGATIEPIASPTPMK	32.3	77.7107	3	920.101	0.470788	Ot04g04290	gi|308803268	XP_003078947.1	ADG_USTMA Gamma-adaptin (ISS)	116936	157431	127650	97719.3	93687.9	180825	177258	160196	151414	132454	138045	132978	130548	102920	59095	118685	160429	112717	25734.6	19768.3	32944.2	0.0214943	0.684518	1.35173	0.94972	[0] Phos(STY)|[25] Oxidation (M)	True
no significant up or down regulation	8096	TASSADALTDLFGGATIEPIASPTPMK	71.04	77.7107	2	1379.65	0.630508	Ot04g04290	gi|308803268	XP_003078947.1	ADG_USTMA Gamma-adaptin (ISS)	115493	132356	108972	119924	76783.7	180827	163146	173667	169795	141675	103913	76362.3	111331	117191	81588.5	110706	165822	98077.2	20798.5	14939.3	18155.4	0.00350563	0.372783	1.49786	0.885928	[4] Phospho (ST)|[26] Oxidation (M)	True
no significant up or down regulation	9623	SFSYGDWDPIVPVVDPR	33.23	77.7837	2	1014.96	0.14527	Ot04g02250	gi|308802860	XP_003078743.1	ribonuclease PH (ISS)	94731.3	129846	116429	83975.6	79121.4	81856	89972	59962	61495.1	72821.9	82538	124776	40184.3	109671	40024.6	100821	73221.4	79438.6	21666.7	12928.8	38966	0.0341675	0.239961	0.726254	0.78792	[3] Phospho (ST)
no significant up or down regulation	8782	LQDIDSDDAPSLDELFGDESEDDKQR	66.98	69.133	3	1011.42	1.20376	Ot10g00080	gi|308808266	XP_003081443.1	DNA polymerase theta/eta, DEAD-box superfamily (ISS)	40415.1	118215	73394.8	76536.9	46920.4	121989	96450.4	97098.5	101469	106923	76068.9	21803.9	58913.9	98183.7	59012.2	71096.4	104786	62796.5	30744.3	10489	28009.8	0.0477588	0.629624	1.47386	0.883259	[11] Phospho (ST)	True
no significant up or down regulation	4509	SLQSYENLLALQEAK	39.67	67.4497	3	596.292	0.262852	Ot07g00470	gi|308805683	XP_003080153.1	unnamed protein product	54284.8	72941.5	78380	43287.9	40806.8	36732.9	46217.9	46387.5	38204.3	29257.5	28492.8	112119	25107.8	41704.6	26463.1	57940.2	39360	46777.4	17061.9	7188.77	37120.8	0.0486573	0.272178	0.679322	0.80734	[5] Phospho (Y) ##-or-## [4] Phospho (ST)
no significant up or down regulation	41	GGMTSHAAVVAR	52.47	25.3015	2	626.779	0.281558	Ot09g03780;Ot02g06800	gi|308801004	XP_003075283.1	Pyruvate, phosphate dikinase, chloroplast	8.58364e+06	1.08635e+07	6.99269e+06	7.63661e+06	7.68895e+06	5.39678e+06	5.76859e+06	8.03974e+06	4.94999e+06	4.10079e+06	5.51702e+06	7.63804e+06	7.96829e+06	9.61927e+06	6.37691e+06	8.35307e+06	5.65118e+06	7.42391e+06	1.5133e+06	1.47302e+06	1.57276e+06	0.0167517	0.339538	0.676539	0.888764	[3] Oxidation (M)|[5] Phospho (ST) ##-or-## [3] Oxidation (M)|[4] Phospho (ST)
no significant up or down regulation	6521, 160, 401, 1070	EKIAAGEDSEEEGGVDAEEAEAKDEK	73.15	40.5296	3	939.061	0.0624384	Ot03g02000	gi|308801597	XP_003078112.1	unnamed protein product	4.04506e+06	3.88509e+06	3.61317e+06	4.3394e+06	4.73767e+06	4.78922e+06	4.11078e+06	5.51844e+06	5.46218e+06	4.59107e+06	4.97945e+06	4.73812e+06	4.91044e+06	4.5958e+06	3.55626e+06	4.12408e+06	4.89434e+06	4.55601e+06	432217	597692	578612	0.0469949	0.245951	1.18677	1.10474	[9] Phospho (ST)
no significant up or down regulation	5823, 4306	VRSNGTELTALQEEER	56.31	47.8703	2	956.443	0.566075	Ot10g02170	gi|308808680	XP_003081650.1	Nuclear pore complex, Nup155 component (D Nup154, sc Nup157/Nup170) (ISS)	209601	165132	182149	235526	135063	261787	276366	255078	237900	183177	171860	145729	187418	195356	214141	185494	242862	182901	38901.7	36113.7	25764	0.0496539	0.971885	1.30927	0.986018	[3] Phospho (ST)
no significant up or down regulation	1826, 639	KTPVSPNSPSR	42.1	24.1771	2	625.3	0.430331	Ot13g00540	gi|308810433	XP_003082525.1	putative TAF6 (ISS)	827369	694995	491029	807088	642151	661875	560336	468053	450968	384076	484541	468579	715107	784399	796040	692526	505062	649733	136429	107911	161183	0.0445077	0.638783	0.729303	0.938207	[8] Phospho (ST)
no significant up or down regulation	7565	TYTVCGAAAYMAPEVVR	35.51	52.6608	2	977.925	1.08153	Ot11g00890	gi|308809163	XP_003081891.1	putative PKG-Ib (ISS)	55638.2	72822.7	69195.5	65139.8	67245.7	103883	76136.1	96079	88921.9	67881.5	69398.5	58004	81851	73057.8	93005.4	66008.4	86580.2	75063.3	6450.15	14610	13182.6	0.0188618	0.225874	1.31165	1.13718	[10] Oxidation (M)|[0] Phos(STY)
no significant up or down regulation	1752	SRSPLASDLSK	39.41	38.806	2	620.8	0.145441	Ot10g03060	gi|308808858	XP_003081739.1	Thioredoxin/protein disulfide isomerase (ISS)	180127	132488	139166	155820	181748	131272	107309	131418	136933	113012	164160	164217	146322	134914	166364	157870	123989	155195	22714.7	12985.7	13933.6	0.0183105	0.878699	0.785387	0.98306	[3] Phospho (ST)
no significant up or down regulation	5463	LSSSGEEGASSQSR	73.99	22.6731	2	731.296	1.05153	Ot01g00080	gi|308798575	XP_003074067.1	unnamed protein product	37224.2	41463.9	32574.2	49595.9	43388.3	67688.1	51329.9	51718.1	64450.5	43507.8	35047.1	26373	38573.8	43132.8	43798.5	40849.3	55738.9	37385	6421.56	10048.4	7111.87	0.0213782	0.439873	1.3645	0.915194	[4] Phospho (ST)
no significant up or down regulation	2521	SGAMAETLSDGDRER	31.66	30.4225	2	845.84	0.965719	Ot14g00640	gi|308811094	XP_003082855.1	GDP-mannose dehydratase (ISS)	194932	134143	157372	231267	133828	120643	130260	117032	117727	89265	135455	151681	159593	256947	165635	170309	114985	173862	42214.8	15317.9	47805.5	0.0166929	0.908051	0.67516	1.02086	[4] Oxidation (M)|[9] Phospho (ST)	True
no significant up or down regulation	706	SSVSPSEVPK	45.4	34.5776	2	548.75	0.164086	Ot02g00870	gi|308800054	XP_003074808.1	Cbf5 H/ACA ribonucleoprotein complex subunit, nucleolar pseudour (IC)	382441	187940	170167	228145	206661	435798	261898	399983	321961	291459	186912	157400	228910	212329	215181	235071	342220	200146	85157.2	73369.3	28302.5	0.0465091	0.444498	1.45582	0.851431	[4] Phospho (ST)
no significant up or down regulation	2426	ASPSTPPLEGEQR	35.61	36.3002	2	724.824	0.112802	Ot03g03410	gi|308801877	XP_003078252.1	DNA-binding protein jumonji/RBP2/SMCY, contains JmjC domain (ISS)	181325	105597	133162	152660	116444	104159	99759.8	95570	126937	73572	139389	95211.9	151050	160035	166727	137838	99999.6	142482	30124.1	19111.6	28343.2	0.0405466	0.817858	0.725488	1.0337	[2] Phospho (ST)	True
no significant up or down regulation	4772	SGKGNQEEEDISR	56.7	28.2947	2	764.817	0.219769	Ot01g05370	gi|308799641	XP_003074601.1	calcium-dependent protein kinase, putative (ISS)	112921	88862.3	87101.3	101886	71722.8	83315.8	46976.6	57085.6	81885.6	47568.1	90595.4	53406.8	83855	104145	108155	92498.7	63366.3	88031.4	15646	18018.1	21722.5	0.0271563	0.662907	0.685051	0.951704	[1] Phospho (ST)
no significant up or down regulation	6342	SMNMGSLPGVTVSSR	52.36	42.8191	2	817.85	0.527338	Ot04g05240	gi|308803456	XP_003079041.1	Putative 40S ribosomal protein S17 (ISS)	43781.4	179324	39702.6	12693.9	30961.8	28341.1	48628	51029.5	24778.8	15498.3	10431.4	147250	16190.1	44608.1	17778.1	61292.7	33655.1	47251.5	67055.9	15514.1	57436.6	0.546965	0.581411	0.549088	0.770915	[2] Oxidation (M)|[4] Oxidation (M)|[6] Phospho (ST)
no significant up or down regulation	1539	AVSMSATDGLMR	44.89	34.8524	2	675.775	0.271603	OtCpg00100	gi|113170421	YP_717213.1	AtpB	94963.5	490552	117384	63998.1	76455.6	84764.8	87019.4	113188	45992.2	58823.3	57338	583408	51704	138667	41412.4	168671	77957.5	174506	181060	26256.2	231845	0.247362	0.752495	0.462188	1.0346	[3] Phospho (ST)|[4] Oxidation (M)|[11] Oxidation (M)
no significant up or down regulation	6435	SMNMGSLPGVTVSSR	36.36	44.2965	2	817.85	0.271708	Ot04g05240	gi|308803456	XP_003079041.1	Putative 40S ribosomal protein S17 (ISS)	31245.9	180276	50076.7	22036.8	36634.2	40649.2	43689	45200.3	31268.3	13729.3	14818.4	157466	11646.2	36957.1	20191.4	64054	34907.2	48215.7	65758.4	13017.1	61847.3	0.399584	0.435641	0.544965	0.752736	[1] Phospho (ST)|[2] Oxidation (M)|[4] Oxidation (M)
no significant up or down regulation	9179	GSAAASWSNR	27.56	33.4491	2	543.723	3.00228	Ot05g00280	gi|308803625	XP_003079125.1	unnamed protein product	15022.1	16359.9	15783.1	27787.1	49972.4	7656.07	22021.2	12478.3	10313.4	10710.8	18187.7	31538	10688.4	29376	16076.8	24984.9	12635.9	21173.4	14921	5522.86	8937.73	0.0617821	0.695665	0.505743	0.847447	[8] Phospho (ST)
no significant up or down regulation	19011	MKSGQNDAYAEMMR	35.33	25.9585	2	880.327	1.33458	Ot07g02290	gi|308806047	XP_003080335.1	cytochrome b6 (ISS)	12920.2	28994.3	9668.82	8182.65	6194.32	7114.4	9963.74	4508.85	4123.65	4834.44	7371.17	31057.3	6434.71	22382.5	3466.22	13192.1	6109.01	14142.4	9168.69	2449.31	11971.3	0.0631319	0.850393	0.463083	1.07204	[1] Oxidation (M)|[3] Phospho (ST)|[12] Oxidation (M)|[13] Oxidation (M)
no significant up or down regulation	15622	GNAFTPFTPFAGVSR	29.69	73.5277	2	824.88	0.314194	Ot05g01120	gi|308803793	XP_003079209.1	unnamed protein product	22023.2	48541.6	11323.2	3444.33	9352.37	8808.18	7334.72	11597.8	6607.36	6981.89	14081.5	77477.4	6366.55	20906.2	3987.25	18936.9	8266	24563.8	17859.3	2040.99	30321.8	0.316468	0.910022	0.436502	1.29714	[14] Phospho (ST)
no significant up or down regulation	2134	EGELSIK	24.18	40.7204	2	428.197	0.253204	Ot17g01580	gi|308813223	XP_003083918.1	unnamed protein product	19419.8	95802.2	27777	18161.7	23134	19812	18791.8	25095	12808.6	14972.3	13843.2	82179.5	14480.6	41177.3	12142.4	36858.9	18295.9	32764.6	33162	4741.54	30125.6	0.164877	0.699347	0.496377	0.888919	[5] Phospho (ST)
no significant up or down regulation	18160	VVNGSAPPTPMSK	21.53	23.6732	2	730.798	0.210548	Ot04g05630	gi|308803534	XP_003079080.1	unnamed protein product	4168.35	34071.5	17422.4	20217.7	6112.76	10824.6	6479.7	7434.33	5568.14	2853.44	9993.1	29168.3	5308.65	12374.5	7265.59	16398.5	6632.05	12822	12076.2	2900.62	9522.7	0.146204	0.754504	0.404429	0.7819	[5] Phospho (ST)|[9] Phospho (ST)|[11] Oxidation (M)
no significant up or down regulation	14103	PDEEMRTSNDEAPK	27.13	22.0801	2	857.834	1.55807	Ot09g02140	gi|308807787	XP_003081204.1	putative proteasome regulatory subunit (ISS)	19131.6	20273.6	19707.4	31567.7	7409.43	15974.2	12883.3	13221.2	14471.3	8494.33	18507.3	13384.7	32128.9	25204.3	29699.9	19618	13008.9	23785	8551.6	2800.61	7788.46	0.234871	0.426768	0.66311	1.21241	[5] Oxidation (M)|[8] Phospho (ST)
no significant up or down regulation	1414	SPTGEIIFGGETMR	61.79	55.7247	2	795.848	0.665636	OtCpg00010	gi|193735620	YP_717204.2	PsbC	701023	574809	260095	188422	359549	216346	269452	337692	233542	195954	372565	680312	288572	535296	303273	416779	250597	436003	215488	55657.2	168020	0.152297	0.735877	0.601271	1.04613	[3] Phospho (ST)|[13] Oxidation (M) ##-or-## [1] Phospho (ST)|[13] Oxidation (M)
no significant up or down regulation	41942	LKTSGSDSKSEEVER	26.18	29.3462	2	866.393	0.602864	Ot16g01320	gi|308812550	XP_003083582.1	OJ1695_H09.29 gene product (ISS)	0	8.36212	1333.65	33933.5	688.143	1628.98	0	6688.54	1472.73	962.077	4586.76	1953.24	1280.9	2821	40177.9	7192.74	2150.46	10164	14958.8	2615.44	16824	0.760985	0.155634	0.298977	1.41309	[6] Phospho (ST)
no significant up or down regulation	10709	LLGSVASFLSR	51.57	74.9099	2	615.318	0.025483	Ot01g05920	gi|308799751	XP_003074656.1	unnamed protein product	15026.8	56906.7	31670.2	14808.2	36383.5	25145.2	19577.6	16513.4	13340.8	18606	28459.2	60616.3	18356.7	23088.9	10286	30959.1	18636.6	28161.4	17449.2	4353.22	19331.3	0.198205	0.743127	0.601976	0.909634	[7] Phospho (ST)
no significant up or down regulation	3080	AQLGLAHSYSR	23.24	42.3114	2	641.801	0.383054	Ot08g00460	gi|308806612	XP_003080617.1	SAR DNA binding protein, putative (ISS)	111104	281388	151316	102585	109063	94535.5	97054	103232	79254.1	99345	111898	192127	71789.8	138688	91158.7	151091	94684.2	121132	75325.4	9199.46	46815.8	0.0772169	0.453065	0.626669	0.801716	[8] Phospho (ST) ##-or-## [10] Phospho (ST)
no significant up or down regulation	12813	YESDAKPSTASPTSPVR	34.45	31.3048	2	936.921	1.17671	Ot08g01910	gi|308806900	XP_003080761.1	Chromatin remodeling complex WSTF-ISWI, large subunit (contains heterochromatin localization, PHD and BROMO domains) (ISS)	28406.4	27617.4	26485.9	28652.1	9145.32	7574.94	13597.2	16476.9	16916	2913.79	25660.4	12294.4	29149.1	35574.5	26221.3	24061.4	11495.8	25779.9	8381.02	6075.16	8505.19	0.0703453	0.759178	0.477768	1.07142	[14] Phospho (ST)
no significant up or down regulation	1339	SWSIGGK	26.11	46.3661	2	407.678	0.196299	Ot01g03240	gi|308799207	XP_003074384.1	acetyl-CoA carboxylase (ISS)	81280.6	104129	58815.7	61166.8	11982.8	55672.1	56749.8	40649.2	21552.8	19239	45175	69287.3	18924.6	105615	20921.9	63475	38772.6	51984.7	34089.1	17960.9	36331.1	0.411199	0.695497	0.610833	0.818979	[3] Phospho (ST)
no significant up or down regulation	453	TSVEEETMGLDESKHGGSAYAMELVAPEPA	30.03	55.7614	3	1109.78	0.0537891	Ot20g00200	gi|308814192	XP_003084401.1	ammonium transporter (ISS)	9.09158e+06	3.44063e+06	3.03977e+06	4.77591e+06	3.12759e+06	3.46747e+06	2.73848e+06	3.04771e+06	3.28948e+06	2.3725e+06	3.3231e+06	1.54515e+06	5.17383e+06	2.46289e+06	4.14911e+06	4.6951e+06	2.98313e+06	3.33081e+06	2.55472e+06	437417	1.41494e+06	0.12735	0.293362	0.635371	0.709424	[7] Phospho (ST)|[8] Oxidation (M)|[18] Phospho (ST)|[22] Oxidation (M) ##-or-## [8] Oxidation (M)|[18] Phospho (ST)|[20] Phospho (Y)|[22] Oxidation (M)
no significant up or down regulation	6510, 7303	MPSAVGYQPTLSTEMGSLQER	39.55	49.5403	3	798.684	0.508781	OtCpg00100	gi|113170421	YP_717213.1	AtpB	158776	879685	247834	169962	126146	145453	211577	172404	72960	100340	104570	849062	75634	243064	64009.1	316481	140547	267268	317993	55382.1	333009	0.173608	0.524139	0.444093	0.8445	[1] Oxidation (M)|[3] Phospho (ST)|[15] Oxidation (M)
no significant up or down regulation	6177	IASASGSPTSSPTNGR	87.53	25.3015	2	785.348	0.699983	Ot05g01320	gi|308803833	XP_003079229.1	putative RNA binding protein (ISS)	88143.9	20472.3	24171.7	51493.8	68151.7	41645.8	26520.7	23885.9	29838.6	17351.8	37581.1	11728.5	72241.8	36112.2	79902.8	50486.7	27848.5	47513.3	28829.1	8971.79	28150.3	0.169602	0.824888	0.551602	0.941105	[7] Phospho (ST)
no significant up or down regulation	3818	SVSDKIGDGESEMSK	51.38	31.0397	2	832.839	1.24378	Ot08g01940	gi|308806906	XP_003080764.1	unnamed protein product	143761	174535	146664	122974	103749	93442.7	116178	132407	71417	46908.6	106867	195846	91197.7	180343	107652	138337	92070.7	136381	26652.3	34191.7	47976.1	0.056946	0.796314	0.665555	0.985864	[12] Oxidation (M)|[0] Phos(STY)
no significant up or down regulation	4423	TSTTSPPASLSR	29.51	34.7808	2	642.795	0.140004	Ot07g00540	gi|308805697	XP_003080160.1	unnamed protein product	139062	22481	38460	102348	39799.1	50111.8	31981.7	34120.4	45524.3	30334.1	65173	25462.6	91928.7	62770.5	122224	68430	38414.5	73511.7	49921.3	8838.68	36075.2	0.319284	0.695151	0.561369	1.07426	[5] Phospho (ST)	True
no significant up or down regulation	1545	SFAAPSASAPSLPSFSAPSLPSFSVPSFGSKK	44.73	77.6382	3	1100.85	0.232278	Ot08g04060	gi|308807330	XP_003080976.1	unnamed protein product	238064	2.6656e+06	862731	347749	1.27042e+06	350391	445086	306782	218361	988221	619638	3.53311e+06	351741	1.21078e+06	211023	1.07691e+06	461768	1.18526e+06	980125	305411	1.3672e+06	0.246788	0.951491	0.428789	1.10061	[24] Phospho (ST)|[27] Phospho (ST) ##-or-## [19] Phospho (ST)|[22] Phospho (ST)
no significant up or down regulation	4387, 621	KNLSLVYNR	44.04	46.8725	2	593.802	1.58834	Ot09g01120	gi|308807583	XP_003081102.1	ATPG_CHLRE ATP synthase gamma (ISS)	628806	403733	218760	245710	270815	252927	260355	185394	220083	89091.7	172699	678367	118038	316043	184129	353565	201570	293855	169504	69550.4	226921	0.0829608	0.42135	0.570109	0.831122	[4] Phospho (ST)
no significant up or down regulation	11408	SATEADEVASGR	65.15	26.4986	2	636.759	0.0681558	Ot02g06890	gi|308801022	XP_003075292.1	unnamed protein product	17497.9	14461.9	8884.74	14488.9	6990.67	10388.1	6213.27	9267.08	7201.94	3188.45	8191.12	8254.46	10783.3	21479.5	14581.6	12464.8	7251.76	12658	4364.63	2805.78	5576.23	0.0707162	0.998293	0.581779	1.0155	[10] Phospho (ST)
no significant up or down regulation	21377	SEVKSEDDSPSSEGVTPTK	44.98	29.6925	2	1029.94	0.934134	Ot14g03530	gi|308811668	XP_003083142.1	unnamed protein product	35831.1	388.738	3216.07	18970.1	7346.23	3632.9	4027.36	3735.41	5351.88	5452.88	7935.47	0	35052.7	2135.61	37791.4	13150.4	4440.09	16583	14521.7	891.007	18367.3	0.739662	0.586847	0.337638	1.26102	[9] Phospho (ST)
no significant up or down regulation	10541	SSETVFVPLTVGGGIR	28.29	72.0753	2	849.928	1.0216	Ot11g00080	gi|308809001	XP_003081810.1	glutamine amidotransferase/cyclase (ISS)	13816.3	21907.1	28000.3	36675.8	177401	15714.1	31243	20591	22456.6	70531.6	41709.6	123178	10536.1	14714.3	14089.1	55560.1	32107.2	40845.4	68623	22201.8	47688.6	0.637804	0.626672	0.577883	0.735158	[4] Phospho (ST)
no significant up or down regulation	22329	ASLSTGSTANLFSSMIPDGIANLLGVK	33.47	88.7114	3	920.789	0.172978	Ot04g05180	gi|308803444	XP_003079035.1	unnamed protein product	675.797	14044	13240.7	2199.57	27533.2	2150.71	1025.26	771.379	1517.46	25107.1	5979.39	60027.1	517.128	2557.17	1075.24	11538.7	6114.39	14031.2	10842.3	10630.3	25800.2	0.333873	0.627564	0.529904	1.21602	[8] Phospho (ST)|[15] Oxidation (M)	True
no significant up or down regulation	12060	HQEQLSLAVPSQNAPDQPSP	48.42	51.2035	2	1112.01	0.393773	Ot01g03490	gi|308799257	XP_003074409.1	unnamed protein product	80015.9	137961	27481.3	17744.3	35717.5	18137.5	34152.3	21183.6	19651.6	5087.68	12043.3	155426	6441.59	46377	10294.2	59784	19642.5	46116.5	49776.9	10332.2	63180.3	0.0752075	0.340154	0.328558	0.771385	[6] Phospho (ST)
no significant up or down regulation	4994	DATNVSPVRSPPR	28.11	32.2223	2	778.337	0.505454	Ot04g05190	gi|308803446	XP_003079036.1	unnamed protein product	80242.1	61088.8	62693.1	87339.8	27076.5	48634.7	40652.7	47480	41975.7	23719.7	44245.7	37931.1	54098	73033.5	53796.9	63688	40492.6	52621	23353.8	9983.39	13287	0.132751	0.561239	0.635795	0.826231	[6] Phospho (ST)|[10] Phospho (ST)
no significant up or down regulation	5787	TPEDASPEASISTPAYR	64.51	44.6073	2	936.405	1.23912	Ot10g01480	gi|308808542	XP_003081581.1	unnamed protein product	159545	36896.3	52830	149764	47756.3	70577.8	44084.7	58805.2	69603.8	41812.9	102404	22870	133595	71456.6	105687	89358.3	56976.9	87202.5	59984	13637.5	42165.1	0.405705	0.978658	0.637623	0.975875	[6] Phospho (ST)
no significant up or down regulation	9576	GLSVVGAGPAR	23.33	46.6697	2	532.268	0.352784	Ot11g03090	gi|308809603	XP_003082111.1	cytosolic IMP-GMP specific 5-nucleotidase, putative (ISS)	2199.39	31528.7	6714.93	5160.04	9908.3	3571.28	5061.37	4568.27	2679.66	1837.03	5208.65	20690.2	3851.24	17662.3	1805.81	11102.3	3543.52	9843.64	11752.5	1324.11	8671.47	0.123668	0.858221	0.319171	0.886632	[3] Phospho (ST)
no significant up or down regulation	2206	LRSSVANVTAFATEEPL	56.34	67.6107	2	942.959	0.607474	Ot02g07550	gi|308801154	XP_003075356.1	phosphatidylinositol-4-phosphate 5-kinase (ISS)	542256	883225	603586	406953	415086	269408	385978	499701	365468	371669	346006	837799	214271	468594	271482	570221	378445	427630	194029	81950.1	248235	0.0553197	0.223222	0.663681	0.749938	[3] Phospho (ST) ##-or-## [4] Phospho (ST)	True
no significant up or down regulation	24517	ESPLSFTSDSTPTSSDVLK	27.08	62.8471	2	1039.46	1.75557	Ot02g05090	gi|308800662	XP_003075112.1	COG3781: Predicted membrane protein (ISS)	11600.3	56405	19906.8	20491.2	17932.9	18175.5	17387.4	19571.6	9194.06	12865.5	9678.66	37318.2	21448.3	24127.2	21150.1	25267.3	15438.8	22744.5	17760.1	4300.74	9864.62	0.239074	0.913009	0.61102	0.900156	[5] Phospho (ST)
no significant up or down regulation	18082	ASIFGAQASLK	26.16	56.8862	2	586.789	0.0611336	Ot01g00010	gi|308798561	XP_003074060.1	unnamed protein product	1501.04	24127.2	6377.68	3456.85	5281.94	448.065	5070.96	4617.36	143.836	320.487	1845.6	14918.3	2184.34	7875.02	1470.06	8148.94	2120.14	5658.66	9122.39	2494.18	5805.35	0.0669868	0.589855	0.260174	0.694405	[9] Phospho (ST)
no significant up or down regulation	15328	VVEKPVIEHADDVESESER	29.3	45.1677	3	749.678	0.139301	Ot18g02140	gi|308813878	XP_003084245.1	unnamed protein product	97668.6	2668.26	68357.7	2593.4	5099.1	2461.92	4206.25	4501.05	2646.44	3133.16	1409.72	41252.9	6879.51	90624.8	6139.18	35277.4	3389.77	29261.2	44803.2	919.356	37817.2	0.15107	0.991944	0.0960888	0.82946	[15] Phospho (ST)
no significant up or down regulation	9214	MNSEQLNR	30.73	20.4878	2	544.215	0.378533	Ot20g00090	gi|308814170	XP_003084390.1	GSA_CHLRE Glutamate-1-semialdehyde 2,1-aminomutase, chloro (ISS)	44976.8	274593	170024	156192	82316.1	100125	122533	110626	58941.4	52285.9	77450.9	226368	16416.8	119635	80958.2	145620	88902.3	104166	88710	31493.3	77660.9	0.329392	0.420795	0.610507	0.715324	[1] Oxidation (M)|[3] Phospho (ST)
no significant up or down regulation	2666	SFNDVAGTVTK	48.23	44.0553	2	609.774	0.751066	Ot08g02060	gi|308806930	XP_003080776.1	unnamed protein product	65972.7	139371	48901.2	28260.6	54775	34629.8	37505	76570.5	41867.8	19443.1	44223.1	200500	48744.7	138109	39613.4	67456	42003.2	94238	42471.4	21086	72061.3	0.239392	0.577289	0.622676	1.39703	[1] Phospho (ST)
no significant up or down regulation	10812	HSSIPGSPAR	23.63	26.412	2	584.731	0.0432389	Ot01g03360	gi|308799231	XP_003074396.1	unnamed protein product	35769.8	50575.3	22076.6	23510.4	11718.1	21760.5	19308.1	19571.7	15829.7	11712.5	14035.6	41117.8	17214.2	35887.3	13209.5	28730	17636.5	24292.9	14897.1	3933.99	13187.8	0.180975	0.635016	0.61387	0.845557	[3] Phospho (ST)|[7] Phospho (ST)
no significant up or down regulation	2484	SESALPWNR	21.1	53.6618	2	570.25	4.47452	Ot08g02180	gi|308806954	XP_003080788.1	ftsZ1 (ISS)	84043.8	247362	93787.2	89746.3	38212.6	76756.8	102610	74182.2	48133.9	37038	72347.6	175121	37005.3	135747	44325.9	110630	67744.1	92909.4	79634.3	25815.3	60212.7	0.315973	0.694865	0.612347	0.839819	[3] Phospho (ST)	True
no significant up or down regulation	7033	SVDASASPIR	26.33	31.1263	2	581.731	0.100232	Ot01g02410	gi|308799041	XP_003074301.1	SL-TPS/P (ISS)	18953.9	50750.1	34269.7	24337.3	16177.6	21615.7	22334.4	27127.3	17506	3966.34	20510.3	39295.5	17433.8	47180.3	27224.8	28897.7	18509.9	30329	14034.5	8818.38	12616.4	0.225718	0.819279	0.640533	1.04953	[1] Phospho (ST)|[7] Phospho (ST)
no significant up or down regulation	26669	ANLGDIGSLIK	26.09	66.5258	2	590.804	3.75975	Ot03g03430	gi|308801881	XP_003078254.1	putative calcium dependent protein kinase (ISS)	6008.38	2435.69	2437.91	2044.78	8203.97	2618.59	2303.93	3488.36	3827.77	1326.4	3158.25	11853.5	4975.12	3937.67	6276.2	4226.15	2713.01	6040.15	2745.97	992.825	3453.65	0.335976	0.290606	0.641958	1.42923	[8] Phospho (ST)
no significant up or down regulation	11868	LSSNLEDR	31.45	33.4793	2	507.217	2.7791	Ot08g01390	gi|308806798	XP_003080710.1	Beta-transducin family (WD-40 repeat) protein (ISS)	19498.2	23449.4	13280.8	14144.7	8446.14	8223.55	9040.2	15299.8	9404.74	6670.59	8823.39	23378.8	10424.6	20969.2	11817.4	15763.9	9727.78	15082.7	5816.98	3287.62	6614.65	0.0706332	0.819616	0.617094	0.956787	[3] Phospho (ST)
no significant up or down regulation	20501	GYLESTSVR	24.88	40.6422	2	546.242	0.165558	Ot11g03030	gi|308809591	XP_003082105.1	Dual specificity phosphatase (ISS)	1967.03	3269.47	1601.65	2376.54	1127.88	928.425	1273.53	1880.44	896.801	1829.36	246.349	2173.68	3596.21	5519.41	1700.06	2068.51	1361.71	2647.14	813.975	474.193	2002.22	0.129728	0.884323	0.658305	1.27973	[7] Phospho (ST)
no significant up or down regulation	17930	RGSDGLVNLSAPSQK	25.98	47.2	2	844.872	1.67962	Ot07g02170	gi|308806023	XP_003080323.1	unnamed protein product	5713.54	11655.9	11263.1	4834.07	13797.7	5155.51	4478.58	9450.56	7653.55	4295.36	9048.65	13851.9	8168.85	6967.02	5413.8	9452.86	6206.71	8690.04	3947.27	2256.14	3191.68	0.176286	0.848132	0.656596	0.919302	[3] Phospho (ST)|[13] Phospho (ST)
no significant up or down regulation	4022	SSEGSFAFR	52.45	49.4386	2	534.213	0.601912	Ot16g01420	gi|308812570	XP_003083592.1	unnamed protein product	33263.3	56726	30615.8	24848.1	20502.9	18789.1	26177	27851.4	18057.2	10137.6	14751.5	60630	13029.2	42058.7	20056.7	33191.2	20202.4	30105.2	14063.5	7108.13	20633.4	0.0828999	0.544069	0.608668	0.907023	[5] Phospho (ST)
no significant up or down regulation	9917	TPASASAATVHAAPMTEAER	26.55	35.6865	3	688.973	0.299322	Ot10g02360	gi|308808718	XP_003081669.1	Myosin class II heavy chain (ISS)	6785.07	52245	23297.9	21029.9	20110.5	15504.1	23997.6	20600.1	5819.22	14255.2	17792	52658.7	24597.8	20062.5	14376	24693.7	16035.2	25897.4	16704.6	6929.19	15413.8	0.427969	0.752572	0.649366	1.04875	[4] Phospho (ST)|[15] Oxidation (M)	True
no significant up or down regulation	6269	TSTTSPPASLSR	21.67	32.0993	2	682.778	0.2146	Ot07g00540	gi|308805697	XP_003080160.1	unnamed protein product	60982.8	41257.2	44352.1	48344.9	12894	31341.1	23770.2	23746.1	20448.7	16674.2	25163.3	17533.6	45994.9	48973.6	41147.1	41566.2	23196.1	35762.5	17698.2	5409.61	13719.2	0.131153	0.760298	0.558051	0.860374	[5] Phospho (ST)|[9] Phospho (ST)	True
no significant up or down regulation	7166	RLESLGVSASTK	38.1	44.691	2	704.318	0.135401	Ot03g03150	gi|308801825	XP_003078226.1	Cyclic GMP phosphodiesterase (ISS)	20614	62006	45612.7	49037.2	24574.1	30845.2	28436.5	32731.5	19770.4	21863	46411.2	66920.6	14708.5	23263.1	17197.1	40368.8	26729.3	33700.1	17396.3	5656.61	22400.5	0.176519	0.476433	0.662128	0.834805	[4] Phospho (ST)|[11] Phospho (ST) ##-or-## [4] Phospho (ST)|[10] Phospho (ST)
no significant up or down regulation	6484, 3555	SFNDAAGAASKSFNDAAGTASK	64.31	42.949	2	1084.47	0.407671	Ot08g02060	gi|308806930	XP_003080776.1	unnamed protein product	244144	229713	68846.4	36331.9	89878.3	33496.8	59960.6	63663.1	35744	35468.3	68582.3	241455	84060.5	172164	65195.4	133783	45666.6	126292	96207.1	14821.9	77803.6	0.0563035	0.926324	0.341349	0.944005	[12] Phospho (ST)
no significant up or down regulation	11433	SMEEDIEDGTTTSEGK	71.56	33.2859	2	912.838	2.07195	Ot11g02190	gi|308809423	XP_003082021.1	kinesin, putative (ISS)	22774.3	41647.7	34437.1	43764.8	31007.9	22454.5	32613.9	26103.6	22085.9	10431.8	30427.4	47103.2	42721	46876.3	37736	34726.4	22738	40972.8	8461.12	8074.78	7020.89	0.0739997	0.246171	0.654775	1.17987	[1] Phospho (ST)|[2] Oxidation (M)
no significant up or down regulation	19159	RPSSVDMGSR	21.37	18.493	2	594.247	0.283953	Ot09g00480	gi|308807455	XP_003081038.1	unnamed protein product	786.13	257.214	642.156	3811.35	86955.7	480.103	505.248	1970.51	829.072	457.882	820.325	70641.5	3563.55	2859.82	2521.9	18490.5	848.564	16081.4	38299.6	645.255	30516.7	0.332862	0.590924	0.0458918	0.869712	[4] Phospho (ST)|[7] Oxidation (M)
no significant up or down regulation	4521	SVDLTTHPPFPSDLTQR	21.8	60.4021	2	995.968	1.10893	Ot07g03640	gi|308806317	XP_003080470.1	unnamed protein product	260469	754998	654966	363581	458909	265281	302840	428979	208484	231742	274887	594192	230536	580001	311716	498585	287465	398266	204146	86743.7	174829	0.0572279	0.428016	0.576563	0.798794	[6] Phospho (ST) ##-or-## [1] Phospho (ST)
no significant up or down regulation	4031	SESPVQPTGSAISYASELLDQAAER	33.12	80.7165	3	896.08	0.189214	Ot07g00090	gi|308805607	XP_003080115.1	putative nodule inception protein (ISS)	30422.3	235243	146513	95924.4	517174	137564	156788	135551	123021	107960	143544	803021	87788.2	153442	61142	205055	132177	249787	189844	18141.2	311636	0.905228	0.856919	0.644592	1.21815	[3] Phospho (ST) ##-or-## [14] Phospho (Y)	True
no significant up or down regulation	16601	ATTDTARPVPK	21.43	24.0766	2	618.802	0.594958	Ot18g00400	gi|308813530	XP_003084071.1	unnamed protein product	7883.07	11342.2	12980.2	8546.33	18373.3	6327.79	6393.12	12649.5	8636.46	5004.38	7132.85	7307.92	11096.4	10380.8	7880.13	11825	7802.25	8759.63	4205.27	3007.47	1845.01	0.0922542	0.167899	0.659807	0.740769	[3] Phospho (ST)	True
no significant up or down regulation	8135	ADADVGPGITVGQVMSAGPER	21.95	66.5667	2	1053.98	3.38692	Ot05g04030	gi|308804375	XP_003079500.1	pentatricopeptide (ISS)	136349	20431.8	63005.2	114342	62637.3	42433.6	30072.7	29721.1	47515.8	55270.3	105344	59483.2	83493	71643.1	54279.4	79352.9	41002.7	74848.5	46073.5	11121.7	20458.3	0.190633	0.791876	0.516713	0.943236	[16] Phospho (ST)
no significant up or down regulation	4208	KGGELGSFR	20.77	43.4363	2	515.739	0.0035448	Ot05g03620	gi|308804293	XP_003079459.1	peptidyl-prolyl cis-trans isomerase C (ISS)	92930.7	45200.9	53391.7	51574.1	52222.6	47600.5	47296.9	38601.3	31189.4	16174.6	64222.4	99927.1	49338.2	61871.5	58040.7	59064	36172.5	66680	19197.8	13086.2	19428.8	0.0567564	0.482769	0.61243	1.12894	[7] Phospho (ST)
no significant up or down regulation	7493	VFCESSGALVPK	28.85	51.5917	2	687.312	0.0591693	Ot02g05170	gi|308800678	XP_003075120.1	ribosomal protein S26, cytosolic (ISS)	31391.7	74442	39967.4	10431.8	32587.3	26838.9	33238.6	35878.2	19255.6	8705.84	8179.6	75676.8	13169.6	36618.6	10382.6	37764	24783.4	28805.4	23262.6	11043.7	28580.1	0.409886	0.403168	0.656271	0.762774	[6] Phospho (ST)
no significant up or down regulation	485, 5933	SFAAPSASAPSLPSFSAPSLPSFSVPSFGSK	46.99	79.6019	3	1031.49	0.232642	Ot08g04060	gi|308807330	XP_003080976.1	unnamed protein product	248559	5.44607e+06	2.04892e+06	1.15421e+06	2.9506e+06	929144	1.57651e+06	945096	837461	2.60813e+06	2.42773e+06	9.04929e+06	1.0645e+06	3.59606e+06	813372	2.36967e+06	1.37927e+06	3.39019e+06	1.99255e+06	747274	3.3557e+06	0.698354	0.57664	0.58205	1.43066	[22] Phospho (ST) ##-or-## [24] Phospho (ST)
no significant up or down regulation	9648	ATTGSEVSPAVSGR	56.98	27.8408	2	739.8	0.317504	Ot05g00260	gi|308803621	XP_003079123.1	cryptochrome-like protein 1 (ISS)	19642.8	73336.8	39494.2	35490.4	14380.8	36731.6	31059.9	25061.4	10272.3	11872.4	18035.6	69098.8	7475.47	50368.1	18481.4	36469	22999.5	32691.9	23132	11657.4	25935.1	0.301418	0.634792	0.63066	0.89643	[8] Phospho (ST)|[12] Phospho (ST)
no significant up or down regulation	6734	DFSLDDDDDSTR	34.99	46.4863	2	740.759	0.140895	Ot16g02500	gi|308812786	XP_003083700.1	Predicted membrane protein (ISS)	30034	21745.7	24146.7	35308.2	21568.6	17682.3	18069.5	23675	13280.1	3291.1	27738.6	17472.2	33644.9	24285.6	28783.2	26560.6	15199.6	26384.9	5969.01	7611.33	6002.83	0.0830655	0.944905	0.57226	0.993383	[3] Phospho (ST)
no significant up or down regulation	144	TLAELMSINMGA	62.15	53.2335	2	681.788	0.750696	Ot04g00360	gi|308802482	XP_003078554.1	unnamed protein product	1.13535e+06	2.84515e+06	2.01824e+06	1.6251e+06	1.80248e+06	2.99905e+06	3.13549e+06	3.85121e+06	3.00559e+06	1.20638e+06	1.46649e+06	3.3708e+06	1.17043e+06	2.75657e+06	1.49161e+06	1.88526e+06	2.83954e+06	2.05118e+06	627689	978684	957820	0.163601	0.866034	1.50618	1.08801	[5] Oxidation (M)|[0] Phos(STY)|[9] Oxidation (M)	True
no significant up or down regulation	13720	ADAPGPSSDADASAATDPR	60.32	31.9953	2	926.373	0.578687	Ot01g02000	gi|308798959	XP_003074259.1	unnamed protein product	3704.98	15612.3	13632.9	14094.9	941.384	16600.6	21068.3	20142.9	17027.8	2845.54	11659.7	6158.76	12912.6	20685.8	12660.9	9597.28	15537	12815.6	6751.64	7352.5	5187.08	0.324755	0.309314	1.6189	1.33533	[8] Phospho (ST)	True
no significant up or down regulation	9952	AFEDLGADDVASALESFSEEDTR	77.15	76.2758	2	1277.53	0.311265	Ot01g05060	gi|308799579	XP_003074570.1	FOG: PPR repeat (ISS)	13547.7	144187	86072.9	53382	32015.3	109989	147253	135860	61685.5	72903.3	56321.6	91482.8	18649.8	97063.9	38459.5	65841	105538	60395.5	51433.1	37641.3	33732.3	0.148051	0.932677	1.60293	0.917293	[16] Phospho (ST)
no significant up or down regulation	5838, 869	ASRDDDDVSMR	22.35	18.568	3	454.838	0.217386	Ot07g01150	gi|308805819	XP_003080221.1	methyltransferase-related (ISS)	1.51305e+06	1.6497e+06	1.38777e+06	2.07156e+06	2052.5	2.28075e+06	1.9301e+06	1.94722e+06	2.34405e+06	1.85854e+06	961352	11525.9	1.05615e+06	1.38981e+06	1.46493e+06	1.32483e+06	2.07213e+06	976753	782988	222967	580330	0.275319	0.954405	1.56408	0.737268	[2] Phospho (ST)|[10] Oxidation (M)	True
no significant up or down regulation	2311	AAAAAEAPAETEASAESEELR	96.28	45.7868	2	1077.46	0.616686	Ot07g04280	gi|308806445	XP_003080534.1	chloroplast inner envelope protein-related (ISS)	168855	171629	321645	172782	321811	268044	255876	583684	469328	220400	395355	213797	229088	283617	173717	231344	359466	259115	82521	158722	85746.5	0.127961	0.57449	1.55382	1.12004	[14] Phospho (ST)	True
no significant up or down regulation	163	ISSSGMLLNIGTTSR	84.92	55.0129	2	816.887	0.798667	Ot10g01000	gi|308808444	XP_003081532.1	unnamed protein product	4.48679e+06	2.02228e+06	2.94131e+06	3.84121e+06	2.9083e+06	5.56625e+06	4.27856e+06	6.56734e+06	5.73915e+06	2.48209e+06	3.4946e+06	1.72125e+06	4.47246e+06	3.51172e+06	4.62201e+06	3.23998e+06	4.92668e+06	3.56441e+06	948423	1.5935e+06	1.15628e+06	0.104946	0.742413	1.52059	1.10013	[2] Phospho (ST)|[6] Oxidation (M) ##-or-## [4] Phospho (ST)|[6] Oxidation (M) ##-or-## [3] Phospho (ST)|[6] Oxidation (M)
no significant up or down regulation	12392	EKGLFLDDSDSDDDGDNPAADFEW	28.32	80.7735	2	1377.02	0.645119	Ot07g01030	gi|308805795	XP_003080209.1	unnamed protein product	86398	48245.8	68530	71222.3	13862.5	150321	97937.8	37070.3	89879.5	102111	121413	6558.11	31329.6	77314.8	48666.3	57651.7	95464	57056.4	27994.7	40313.3	44256.6	0.190472	0.723361	1.65587	0.989675	[11] Phospho (ST)
no significant up or down regulation	24308	LLDYLANTAEGGAHSPR	39.21	60.4361	2	932.933	0.0300111	Ot17g02390	gi|308813385	XP_003083999.1	Vesicle coat complex COPII, subunit SEC23 (ISS)	9266.37	65645.5	31755	53844.6	10707.4	106784	48322.2	92303.7	81457.9	14882.7	62570.3	7927.96	28659.3	12272	22269	34243.8	68750.2	26739.7	25270	37019.8	21625.8	0.182807	0.706115	2.00767	0.780864	[15] Phospho (ST)
no significant up or down regulation	6176	ALGSLCASPSK	38.56	40.2653	2	585.765	0.271756	Ot09g04120	gi|308808183	XP_003081402.1	putative AGC family protein kinase (ISS)	6863.9	18854.7	18558.6	10554.8	7968.61	25805.7	25453.7	34529.5	19247.8	7302.47	5719.25	28753.8	10605.3	23725.9	12539.9	12560.1	22467.9	16268.8	5769.61	10073.5	9601.52	0.143854	0.612817	1.78883	1.29528	[8] Phospho (ST)
no significant up or down regulation	12806, 8107, 9134	SRSVDDVVEQVETTQKK	41.06	51.3353	3	676.66	0.00619506	Ot15g02340	gi|308812139	XP_003083377.1	unnamed protein product	60784.7	75423.6	53495.9	77266.3	50893.1	110617	128090	123982	96689.1	24245.9	61469.5	40936.3	76646.6	61565.9	49755.7	63572.8	96724.8	58074.8	12227.5	42346.5	13523.6	0.398194	0.49438	1.52148	0.913517	[3] Phospho (ST)
no significant up or down regulation	44355, 15409	RGSVLGLEDVSTLIDGAK	37.7	76.639	3	637.326	0.189729	Ot07g01980	gi|308805985	XP_003080304.1	CAM kinase (ISS)	42215	109456	17961.7	95416.7	14910.5	72642.9	88153.8	68835.9	94253	150848	118901	17609.8	98412.3	43732.3	58829.5	55992	94946.6	67497	43978.7	32980.2	41008.3	0.104668	0.58812	1.69572	1.20548	[3] Phospho (ST)
no significant up or down regulation	5864	LSDASDASLLER	36.32	46.4324	2	718.789	0.378465	Ot09g02100	gi|308807779	XP_003081200.1	ACA11_ARATH Potential calcium-transporting ATPase 11, plasma membrane-type (ISS)	16594.4	26997.2	32832.4	15819.1	20402.2	46031.7	41647.9	51101.9	35936.1	14819.1	26338.1	19602.2	27005.1	45537.9	15264.9	22529	37907.3	26749.6	7261.03	14062.8	11578.2	0.105723	0.553509	1.6826	1.18734	[5] Phospho (ST)|[8] Phospho (ST)
no significant up or down regulation	17991	ADGVAETGATETPNK	48.29	27.1881	2	770.829	1.10735	Ot08g01230	gi|308806766	XP_003080694.1	FAT domain-containing protein / phosphatidylinositol 3-and 4-kinase family protein (ISS)	7054.55	11016.2	7166.36	7645.49	1296.87	15707.7	14673.5	14442.3	11468.8	4831.55	5610.54	7544.14	8407.21	8796.87	9650.83	6835.9	12224.8	8001.92	3498.88	4423.68	1536.5	0.144592	0.404504	1.78832	1.17057	[12] Phospho (ST)
no significant up or down regulation	6252	SPAPAPSSANDDGVRPR	24.51	30.0832	2	887.398	1.69979	Ot01g04200	gi|308799399	XP_003074480.1	Cyclin dependent kinase type-C (IC)	15282.9	89465.5	47735.1	60157.1	21506.3	78846.5	104623	108454	69210.6	41000.4	43424.1	113525	33774	110112	49850.2	46829.4	80426.9	70137	30136.1	27630.2	38496.4	0.104729	0.28054	1.71744	1.49771	[1] Phospho (ST)
no significant up or down regulation	4388, 1558	VLSVECMTSQLGESKR	33.82	45.9879	2	960.433	0.762929	Ot03g04400	gi|308802073	XP_003078350.1	unnamed protein product	208431	527175	426212	377526	181716	460617	718097	857065	351272	236175	320491	426153	241636	436054	240325	344212	524645	332932	146757	257536	95381	0.239343	0.953518	1.52419	0.96723	[3] Phospho (ST)|[7] Oxidation (M)
no significant up or down regulation	9413	AVTEDECDGARDESEDESDDDDDGR	32.42	28.8727	3	961.328	0.35232	Ot01g01660	gi|308798891	XP_003074225.1	putative nucleic acid binding protein (ISS)	46385.7	16312	27145.8	49153.4	9079.86	69598.7	43018.6	28293.5	73051.3	22341.8	49825.6	9624.61	54919.1	50027.1	42010.5	29615.3	47260.8	41281.4	17802.8	23253.2	18290.4	0.209899	0.455627	1.59582	1.39392	[18] Phospho (ST)
no significant up or down regulation	1747	SAGTSFDELDPEHNTHFGSSDEGK	24.01	54.2838	3	908.676	0.399726	Ot17g01520	gi|308813211	XP_003083912.1	putative polyprenyl diphosphate synthase (ISS)	240651	349976	308745	258537	190715	500352	492722	436501	389068	231478	239334	196105	327723	430684	299614	269725	410024	298692	61595.1	109564	89879.1	0.0505497	0.621921	1.52016	1.1074	[4] Phospho (ST)|[19] Phospho (ST) ##-or-## [5] Phospho (ST)|[19] Phospho (ST)
no significant up or down regulation	21562	SLVGASLEVLAK	29.11	70.2654	2	633.839	0.266873	Ot15g03000	gi|308812271	XP_003083443.1	unnamed protein product	842.081	6834.78	7340.98	7929.64	1499.58	1616.79	4111.72	4970.4	10029.8	31908.9	5431.88	117.658	11383.9	15846.5	1649.45	4889.41	10527.5	6885.88	3424.53	12337.5	6630.77	0.398786	0.851328	2.15313	1.40832	[1] Phospho (ST)
no significant up or down regulation	5184	LRETKTLAELMSINMGA	39.56	58.3986	3	663.984	0.229915	Ot04g00360	gi|308802482	XP_003078554.1	unnamed protein product	18868.1	259764	5869.14	113882	36833.7	153257	173260	300856	180212	144030	145898	11726.7	105882	13447.1	74951	87043.4	190323	70380.9	105251	63497.6	58450.4	0.0591203	0.924862	2.18653	0.808573	[6] Phospho (ST)|[11] Oxidation (M)|[15] Oxidation (M) ##-or-## [4] Phospho (ST)|[11] Oxidation (M)|[15] Oxidation (M)
no significant up or down regulation	19168	RVASPDTNPK	34.35	21.1123	2	582.774	0.604896	Ot10g02380	gi|308808722	XP_003081671.1	unnamed protein product	5749.21	7221.99	4672.38	671.647	2081.44	12797.9	9474.02	5235.48	1369.71	9026.62	3915.31	3449.92	4462.81	7466.93	670.996	4079.33	7580.74	3993.19	2674.9	4386.65	2430.31	0.285369	0.97202	1.85833	0.978884	[4] Phospho (ST)
no significant up or down regulation	9843	DGHFLKTSCGSPNYAAPEVISGK	26.7	55.6747	3	839.049	0.375431	Ot06g03970	gi|308805396	XP_003080010.1	Snf1 related kinase 1 (ISS)	34364	192811	22149.2	140540	39047.4	203271	135821	225941	161079	18620.9	173618	21816.4	136579	22969	74915.6	85782.3	148946	85979.4	76371.9	80906.6	67916	0.343559	0.974494	1.73633	1.0023	[11] Phospho (ST) ##-or-## [8] Phospho (ST) ##-or-## [7] Phospho (ST)
no significant up or down regulation	8828	LSASPPESDASGDAGER	48.91	33.6927	2	863.351	0.397547	Ot01g05660	gi|308799699	XP_003074630.1	DNA polymerase sigma (ISS)	44840.8	10089.7	25994.8	55297	13732.9	49561.8	41468.1	64896.6	48403.5	20823.4	37521.4	18091.2	45733.8	22172.7	66601.5	29991	45030.7	38024.1	19604	16009.7	19525.3	0.191026	0.442825	1.50147	1.26785	[4] Phospho (ST)
no significant up or down regulation	17997	SVHGVIFDDKDVANATEIK	32.82	58.1916	3	713.345	1.9127	Ot04g02440	gi|308802898	XP_003078762.1	cAMP-dependent protein kinase catalytic subunit (ISS)	416.564	2453.44	598.077	573.129	1605.92	1170.79	1076.54	3155.55	1905.9	98647.1	632.161	1276.06	3094.28	741.374	786.36	1129.43	21191.2	1306.05	877.501	43307.1	1029.77	0.150796	0.680894	18.7628	1.15638	[1] Phospho (ST)
no significant up or down regulation	8798	AQSPIEIYDQVLDERPSSTIPDSPR	41.59	71.2446	3	965.125	0.134001	Ot02g05090	gi|308800662	XP_003075112.1	COG3781: Predicted membrane protein (ISS)	68068.5	118115	130688	125906	35122.1	148749	155055	172062	132638	156209	156498	17397	71171.1	103402	76198.5	95579.8	152943	84933.4	42047.8	14235	50718.4	0.055193	0.632947	1.60016	0.888612	[23] Phospho (ST)
no significant up or down regulation	805	ISSNGDLKGELGK	46.15	40.3777	2	699.337	0.242838	Ot07g00470	gi|308805683	XP_003080153.1	unnamed protein product	575126	607792	479548	384549	375053	457989	581966	670024	436573	255906	342320	831261	323192	621083	395375	484413	480492	502646	106545	157396	218764	0.846806	0.949521	0.991904	1.03764	[3] Phospho (ST)
no significant up or down regulation	5379	MSPSTSGANTPEGSTR	39.01	20.167	2	878.317	1.16153	Ot10g01000	gi|308808444	XP_003081532.1	unnamed protein product	163602	111850	144819	231965	136820	180576	127557	161165	162201	107043	120945	60048.5	150317	141273	196793	157811	147708	133875	45426.2	29711.6	49752.6	0.73786	0.406946	0.935981	0.848326	[1] Oxidation (M)|[6] Phospho (ST)|[10] Phospho (ST)
no significant up or down regulation	5785, 4813	VDDANADVASEKDQAIEAK	36.13	36.1897	3	690.307	0.859974	Ot03g00030	gi|308801203	XP_003077915.1	ABC transporter C family protein (ISS)	110812	227414	147333	79264	120783	77664.8	147219	106337	84558	55609.4	122403	266930	35312.9	222635	71272.7	137121	94277.7	143711	56043.7	34691.3	98569	0.162872	0.754935	0.687552	1.04806	[10] Phospho (ST)
no significant up or down regulation	2132	AAAGDKGGADTPGRPGTPAGAQVSSTELTK	28.63	39.1159	3	976.776	0.0311117	Ot03g04830	gi|308802159	XP_003078393.1	unnamed protein product	136754	325004	223531	202333	239687	211890	163481	280325	196042	170108	225805	360882	218932	250682	127045	225462	204369	236669	68041.7	46746.4	83778.7	0.652236	0.883741	0.906446	1.04971	[11] Phospho (ST)|[17] Phospho (ST)	True
no significant up or down regulation	1834	DTAGSSGEDDGASELMR	84.86	34.926	2	897.33	0.368585	Ot17g00090	gi|308812925	XP_003083769.1	putative syntaxin-related protein Nt-syr1 (ISS)	266658	210151	239200	252780	189394	235095	198020	301934	230328	121707	188311	266257	201340	200971	247134	231637	217417	220803	31531	65496.3	33864.7	0.566331	0.605087	0.938612	0.953228	[5] Phospho (ST)|[16] Oxidation (M)	True
no significant up or down regulation	157	LDTLATEGSVR	75.14	41.1599	2	621.293	0.448169	Ot01g05810	gi|308799729	XP_003074645.1	Dehydrogenases with different specificities (related to short-chain alcohol dehydrogenases) (ISS)	1.2951e+06	1.95251e+06	1.18865e+06	1.20964e+06	1.20396e+06	1.29874e+06	1.03947e+06	1.5749e+06	1.25175e+06	672718	998135	1.52178e+06	1.16809e+06	1.2379e+06	1.24117e+06	1.36997e+06	1.16752e+06	1.23341e+06	328290	335967	188982	0.330194	0.439072	0.852219	0.900321	[9] Phospho (ST)
no significant up or down regulation	436	VPSESETEFAR	67.42	40.9348	2	666.28	0.426997	Ot08g00170	gi|308806554	XP_003080588.1	ZIK1 protein (ISS)	928207	2.09906e+06	1.40039e+06	1.25032e+06	993005	1.30131e+06	1.13923e+06	1.64123e+06	1.07644e+06	788602	1.06705e+06	1.77753e+06	1.20296e+06	1.55022e+06	1.17973e+06	1.3342e+06	1.18936e+06	1.3555e+06	468422	313286	297234	0.613534	0.816063	0.891445	1.01596	[3] Phospho (ST)
no significant up or down regulation	3032	SDVSDGEADPHAVEESDAR	39.67	34.7234	3	689.271	0.656506	Ot13g00190	gi|308810363	XP_003082490.1	unnamed protein product	77406.2	80528.7	76574.6	96783.3	67403	100957	66521	115676	89422.1	49460.6	81117	74962.5	102119	81882	75929.7	79739.2	84407.5	83202.1	10709.4	26542.4	11008.3	0.907191	0.608362	1.05854	1.04343	[4] Phospho (ST)
no significant up or down regulation	2867	MDSPIRDDGNDGDHGEDGAWAMNAK	27.34	40.4039	3	929.356	3.24861	Ot06g04040	gi|308805410	XP_003080017.1	Far upstream element binding protein 2 (ISS)	403732	448092	357480	559191	153391	453273	417041	393646	402499	332612	491122	340109	177552	511714	350556	384377	399814	374211	149225	43920.5	135067	0.6203	0.977837	1.04016	0.973551	[1] Oxidation (M)|[3] Phospho (ST)|[22] Oxidation (M)
no significant up or down regulation	15946	DGYQSESEGGPEASVAER	29.22	35.3093	2	1014.37	0.527501	Ot07g03120	gi|308806213	XP_003080418.1	auxin efflux carrier family protein (ISS)	22524.9	22982.8	26720.6	24367.2	8751.17	26769.4	18079.1	19495.7	18144.1	13340.4	20023.5	14754.2	23582	25824	28249.7	21069.3	19165.8	22486.7	7076.9	4849.83	5277.52	0.831584	0.654978	0.909652	1.06727	[3] Phospho (Y)|[14] Phospho (ST)
no significant up or down regulation	425	SDEEYSEDEYVSSEGEGAEGR	133.88	42.949	2	1202.43	0.277171	Ot03g03860	gi|308801967	XP_003078297.1	TOC34_PEA Translocase of chloroplast 34 (ISS)	5.13251e+06	2.85823e+06	2.32885e+06	3.90546e+06	2.02167e+06	3.62872e+06	4.10557e+06	3.41727e+06	3.86259e+06	2.11829e+06	2.97915e+06	1.8779e+06	4.17566e+06	3.34817e+06	3.73833e+06	3.24934e+06	3.42649e+06	3.22384e+06	1.27321e+06	775196	874291	0.685561	0.943132	1.05452	0.992152	[1] Phospho (ST)
no significant up or down regulation	9768	TPSDTSQQAIDIESGDR	70.15	43.7011	2	950.402	0.127845	Ot05g01190	gi|308803807	XP_003079216.1	kinesin K39, putative (ISS)	60187.8	43706	61503.2	68790.2	54753.6	69541.1	68807.9	89750.2	73142.8	56815.4	81313	48850.4	52744.4	76720.4	41515.3	57788.2	71611.5	60228.7	9329.01	11857.8	17693.2	0.0762725	0.907517	1.23921	1.04223	[3] Phospho (ST)
no significant up or down regulation	9736	SSTVFTDASPVLLR	65.31	66.6264	2	786.887	0.190867	Ot03g05520	gi|308802297	XP_003078462.1	tipC protein-like (ISS)	31890.7	47621.5	28691	23200.3	23781.5	29881	25152.9	35964.5	29550.9	24444.8	25787.8	79387.3	15461.1	36216.4	16593	31037	28998.8	34689.1	9941.5	4613.39	26347.1	0.785245	0.889238	0.934331	1.11767	[3] Phospho (ST)
no significant up or down regulation	5780	ASAPTLYGSPGSR	28.06	40.8201	2	672.303	0.0320995	Ot05g04450	gi|308804459	XP_003079542.1	glutathione S-transferase (ISS)	28563.6	51111.9	28569.5	31012.4	16868	32971.3	23409.7	28774.4	26489	18867	23350.1	47729	22889.9	29586.4	29853.7	31225.1	26102.3	30681.8	12407.6	5340.27	10086.6	0.517914	0.977405	0.835939	0.982603	[9] Phospho (ST)
no significant up or down regulation	5640	TSLGGSDGGGGSFFDAPIVR	61.19	66.1757	2	988.941	0.266274	Ot04g05180	gi|308803444	XP_003079035.1	unnamed protein product	124470	227523	86662.3	81733.9	71752.9	97058.9	89605.9	103944	82782.8	86929.8	70852.3	261592	63759.4	141751	70583.3	118428	92064.3	121708	64172.3	8435.46	84450.3	0.475792	0.911514	0.777384	1.02769	[12] Phospho (ST)
no significant up or down regulation	8877	RENNSDDDDDDDF	46.63	37.2532	2	826.255	0.250131	Ot11g01740	gi|308809333	XP_003081976.1	unnamed protein product	31141.2	31724.5	33373.9	31757.8	14562.2	30709.5	25497.1	25012.3	31777.6	18129.7	24471.4	23077.1	31083.6	32221.8	29606.4	28511.9	26225.3	28092.1	7842.24	5442.35	4079.11	0.755318	0.915606	0.9198	0.985274	[5] Phospho (ST)
no significant up or down regulation	1700, 20996, 823	STLTAEEEALRQQLAALEDSDDED	45.07	76.0474	3	910.394	0.33706	Ot03g01560	gi|308801509	XP_003078068.1	unnamed protein product	602747	3.78522e+06	3.02691e+06	2.13208e+06	3.14042e+06	2.09035e+06	2.15108e+06	1.86927e+06	2.09412e+06	2.92331e+06	2.93284e+06	4.27341e+06	1.77911e+06	2.25368e+06	1.30654e+06	2.53748e+06	2.22563e+06	2.50912e+06	1.23161e+06	404630	1.15506e+06	0.95141	0.861444	0.877102	0.988823	[20] Phospho (ST)	True
no significant up or down regulation	10266	MSPDNTADAGHFGVMPQENLPSHETK	27.21	45.6034	3	974.74	0.144179	Ot12g01310	gi|308809934	XP_003082276.1	protein kinase family protein (ISS)	68622.9	63093.7	67416.6	77074.5	54837.1	92040.6	74262.3	83834.4	78881.4	33943.1	45235.6	20458.5	61953.6	89993.8	87310.1	66209	72592.4	60990.3	8129.72	22587.2	29265.6	0.822761	0.48934	1.09641	0.921179	[1] Oxidation (M)|[2] Phospho (ST)|[15] Oxidation (M)
no significant up or down regulation	7673	SGSLLDAMEDACPVPR	42.88	49.939	2	907.38	1.53485	Ot18g01400	gi|308813730	XP_003084171.1	unnamed protein product	89770.3	41648	42673.7	53895.3	30855	60839.6	55418.3	79080.2	85031.3	29477.4	37164.2	94293.3	56425.7	44373.7	38596.5	51768.5	61969.4	54170.7	22755.1	21934.9	23678.4	0.495508	0.848224	1.19705	1.0464	[3] Phospho (ST)|[8] Oxidation (M) ##-or-## [1] Phospho (ST)|[8] Oxidation (M)
no significant up or down regulation	3621	GVEEAESDEEMDLGETAR	35.46	43.2414	2	1031.89	0.264097	Ot15g00760	gi|308811825	XP_003083220.1	Tuftelin-interacting protein TIP39, contains G-patch domain (ISS)	173991	247568	182061	158673	149536	171678	191783	179874	174962	100495	131939	196731	137393	228791	118735	182366	163759	162718	38602.8	36178.6	47554.5	0.450758	0.4201	0.897968	0.892261	[7] Phospho (ST)|[11] Oxidation (M)
no significant up or down regulation	615	VVAPPAGFLGSSSFGGGTGSPSFNK	79.05	65.1012	2	1203.06	0.271618	Ot04g01300	gi|308802670	XP_003078648.1	Myosin class II heavy chain (ISS)	2.41035e+06	7.40242e+06	4.20426e+06	3.5359e+06	2.45016e+06	4.19169e+06	3.70045e+06	5.54617e+06	4.14867e+06	2.79697e+06	2.95454e+06	6.58209e+06	3.3058e+06	8.26092e+06	3.00021e+06	4.00062e+06	4.07679e+06	4.82071e+06	2.04711e+06	994612	2.45098e+06	0.723395	0.566232	1.01904	1.20499	[13] Phospho (ST)
no significant up or down regulation	5257	EDSSPTAVVPVSSLLR	29.53	66.7435	2	868.926	0.708862	Ot07g01820	gi|308805953	XP_003080288.1	Phosphatidylinositol 4-kinase (ISS)	63394.8	80110.6	95890.3	103491	69053.7	94629.9	87608.1	109171	112368	63410.7	91913.2	99820.6	91207	120376	102927	82388	93437.5	101249	17112.6	19639.9	11818.3	0.399892	0.0733902	1.13412	1.22892	[3] Phospho (ST) ##-or-## [4] Phospho (ST)
no significant up or down regulation	3938	VLGGAVSDSEYVSDDQLGSPR	94.61	52.2235	2	1116	0.0355429	Ot05g04390	gi|308804447	XP_003079536.1	unnamed protein product	359989	278452	331110	347392	216225	347263	313360	398690	279074	199843	246230	126282	286951	375819	337434	306634	307646	274543	59319.2	74714.4	96370.3	0.969219	0.481119	1.0033	0.895346	[19] Phospho (ST)
no significant up or down regulation	4271	TGAGSSLGSDR	22	24.6355	2	544.224	0.827608	Ot18g00370	gi|308813524	XP_003084068.1	RNA-binding protein La (ISS)	46708.3	59982.6	47590.6	43246.2	21648.1	45421.9	41245.8	38964.4	25007.2	17286.8	23239.3	39439.6	38536.8	66581.8	38166.8	43835.2	33585.2	41192.9	13925.8	11905.3	15702	0.30485	0.790086	0.766171	0.939722	[6] Phospho (ST)
no significant up or down regulation	10635, 1101	SGSAVPASPERGSNK	33.21	24.2934	2	762.346	0.740369	Ot11g00310	gi|308809047	XP_003081833.1	unnamed protein product	236667	255333	186829	249950	149531	210056	147649	172901	141611	102232	143210	166322	216854	247059	255187	215662	154890	205726	45813.1	39903.8	49344.7	0.0636996	0.743437	0.718208	0.95393	[8] Phospho (ST)
no significant up or down regulation	1944, 1170	LVQDDGNDSDDSETHANVR	36.2	29.8773	3	749.613	0.220332	Ot03g03590	gi|308801913	XP_003078270.1	putative polyamine oxidase (ISS)	805393	726709	746039	1.00613e+06	509519	1.09952e+06	751190	648316	874238	606300	745350	564025	839011	965020	934535	758757	795913	809588	177957	198778	162068	0.764919	0.644457	1.04897	1.06699	[9] Phospho (ST)|[12] Phospho (ST)
no significant up or down regulation	1657	AGSGDVSPTRPSPMQSPSQPTPAPSAAEMSR	74.8	34.8038	3	1065.14	0.58915	Ot08g00170	gi|308806554	XP_003080588.1	ZIK1 protein (ISS)	793332	242580	417369	809945	341409	510483	349777	387343	497805	217609	613305	235915	569905	557601	637107	520927	392604	522766	263706	119841	163547	0.464474	0.858834	0.753663	1.00353	[7] Phospho (ST)|[14] Oxidation (M)|[29] Oxidation (M)
no significant up or down regulation	4803	MSPSTSGANTPEGSTR	84.37	21.7948	2	838.334	1.31307	Ot10g01000	gi|308808444	XP_003081532.1	unnamed protein product	160918	114970	121882	189060	152427	147140	128442	83937.7	154778	122409	155534	98978.2	129970	133417	177666	147852	127341	139113	30188.5	27632.1	29507.8	0.307086	0.651482	0.861278	0.940896	[1] Oxidation (M)|[10] Phospho (ST)
no significant up or down regulation	3333	TIASDGESDEDLLDDDR	106.29	51.5264	2	973.382	0.763766	Ot10g02040	gi|308808654	XP_003081637.1	unnamed protein product	204845	52234.1	146563	127020	162675	132018	110850	136017	190306	61935.3	160136	52934.6	153947	93599.5	141856	138667	126225	120495	56179.4	46382.6	45919.7	0.834031	0.700974	0.910273	0.868947	[8] Phospho (ST)	True
no significant up or down regulation	5792	TESLTGGGNSTPR	46.41	27.1579	2	718.776	1.04792	Ot03g02540	gi|308801703	XP_003078165.1	Mitotic phosphoprotein (ISS)	62846.6	52173.4	50344.2	58356.1	25236.5	48524.2	46153.4	45665.5	31149.3	21050.5	30883.1	46786.2	40649.4	57549.8	53397.2	49791.4	38508.6	45853.1	14600.7	11926.1	10556.7	0.292904	0.770094	0.773399	0.920906	[3] Phospho (ST)|[11] Phospho (ST)
no significant up or down regulation	3034	VAASDEDEDVAPLLER	86.45	59.1109	2	904.902	0.667345	Ot02g06090	gi|308800862	XP_003075212.1	Pyridoxal-5'-phosphate-dependent enzyme, beta sub (ISS)	259576	295109	280835	194506	131656	247877	289610	320697	249168	169459	156350	180531	205120	228472	243401	232336	255362	202775	68195	56822.6	35236.4	0.556755	0.545488	1.0991	0.872764	[4] Phospho (ST)	True
no significant up or down regulation	3598	AVSVTDARK	20.06	24.4909	2	513.752	1.29522	Ot06g03110	gi|308805224	XP_003079924.1	thylakoid lumenal 17.4 kDa protein, chloroplast (ISS)	20653.2	98980.3	43146.3	37988.2	37938.6	54349.1	51792.7	70397.4	39062	28380	40803.2	57678.3	22839	62567.6	32562.9	47741.3	48796.2	43290.2	29881.2	15953.1	16719.3	0.72046	0.926262	1.0221	0.906766	[3] Phospho (ST)
no significant up or down regulation	7215	QLSAASTLER	30.73	43.2625	2	578.273	0.66746	Ot12g00640	gi|308809816	XP_003082217.1	unnamed protein product	13165.3	17000.1	11355.2	7004.54	6210.99	10410.1	20029.5	16008.7	13347.5	8890.43	10288.3	26548.7	9870.71	16598.2	8480.18	10947.2	13737.2	14357.2	4463.73	4457.17	7497.96	0.317999	0.409641	1.25486	1.31149	[3] Phospho (ST) ##-or-## [7] Phospho (ST)
no significant up or down regulation	9137, 8547	AVVDGSSHDVDADEAAPR	27.88	35.8174	3	630.934	0.460661	Ot08g02250	gi|308806968	XP_003080795.1	putative ABC transporter, 5'-partial (ISS)	37271.8	79627.4	82569.1	83059.2	166882	72718	71484.9	100271	69780.3	125685	81064.5	74840.8	75654.5	75902.5	54732.4	89881.8	87987.9	72438.9	47175	24540.7	10198.4	0.82795	0.652854	0.978929	0.805936	[7] Phospho (ST)
no significant up or down regulation	17242	AAASEGDSETSGIEQR	27.66	29.6925	2	884.327	0.168889	Ot03g05510	gi|308802295	XP_003078461.1	unnamed protein product	6756.57	17250.8	11800.9	10874.9	7959.51	11581.3	9493.8	10729.3	9700.9	8118.73	6562.33	6460.05	9391.07	8413.45	8536.3	10928.5	9924.8	7872.64	4091.33	1312.34	1299.13	0.78259	0.150853	0.908154	0.720374	[8] Phospho (ST)|[11] Phospho (ST)
no significant up or down regulation	2080	ELYDVHAEDSEDESAVSSSAPR	21.2	45.5065	3	825.006	0.157233	Ot01g00720	gi|308798703	XP_003074131.1	CLPB1_SYNEL Chaperone clpB 1 dbj|BAC08941.1| ClpB protein (ISS)	448084	898236	507119	431256	265144	594800	548166	618959	477439	395294	495046	432987	469169	659023	328441	509968	526931	476933	234907	91246.9	119923	0.655892	0.952163	1.03326	0.935223	[3] Phospho (Y) ##-or-## [10] Phospho (ST)
no significant up or down regulation	14053	GTSEEGENDRPR	26.92	20.5557	2	713.783	0.946077	Ot06g02390	gi|308805080	XP_003079852.1	Molecular chaperone (DnaJ superfamily) (ISS)	15682.5	13995.7	13912.8	31136.8	188.878	24031	18926.7	16966.7	25406.8	14650	14046.4	11.0421	14598.6	20839.8	32848.7	14983.3	19996.2	16468.9	10982	4595.04	11912.5	0.304232	0.787946	1.33456	1.09915	[3] Phospho (ST)	True
no significant up or down regulation	3315	LAQSPLSR	48.9	31.7524	2	476.236	0.253104	Ot03g05170	gi|308802227	XP_003078427.1	unnamed protein product	21282.4	26513.7	25177.3	20690.4	9168.8	28296.6	30062.9	32862.1	26829.1	15619.6	14695.5	13881.1	23370	32882.2	26395.6	20566.5	26734	22244.9	6838.56	6607.11	8040.39	0.242305	0.745624	1.29988	1.08161	[4] Phospho (ST)
no significant up or down regulation	2654	SQTPGGSSSINFEGMFLPASDDEGDAPDDDEDEEPDEGETR	20.01	61.519	3	1480.9	0.218342	Ot06g02940	gi|308805190	XP_003079907.1	unnamed protein product	1.0232e+06	1.4278e+06	1.52922e+06	1.42253e+06	600581	1.39379e+06	1.24166e+06	1.38283e+06	1.06939e+06	711233	1.22813e+06	1.00854e+06	1.29744e+06	1.14634e+06	808609	1.20066e+06	1.15978e+06	1.09781e+06	387414	283098	194163	0.965771	0.804471	0.965948	0.914337	[15] Oxidation (M)|[20] Phospho (ST)
no significant up or down regulation	6158	IGELAYAGATDYAR	27.69	54.9654	2	775.848	0.664733	Ot18g01050	gi|308813660	XP_003084136.1	regulator of chromosome condensation (ISS)	51499.3	93829.6	64331.2	72065.1	84601.3	51285.5	100362	82654	41843	50506.6	82508.5	150960	86350.6	67224	66280.4	73265.3	65330.3	90664.6	16631.4	24980.1	34873.6	0.468509	0.339672	0.891695	1.23748	[10] Phospho (ST)
no significant up or down regulation	6258	TVEDANDSPAAAER	89.83	27.2525	2	763.312	0.416072	Ot17g01960	gi|308813299	XP_003083956.1	26S proteasome regulatory complex, ATPase RPT1 (ISS)	75721	46571.1	38025.8	54041.4	27723.7	53612.1	55629.3	40875.7	38326.3	23711.4	35400.6	42129.7	52980.8	67136.6	64908.4	48416.6	42431	52511.2	18143.4	12931.6	13859.7	0.61513	0.619775	0.876372	1.08457	[8] Phospho (ST)
no significant up or down regulation	6660	LGSGPHELR	30.68	35.3302	2	523.245	0.601998	Ot16g00070	gi|308812300	XP_003083457.1	unnamed protein product	24583.6	28907.9	28310.8	38342.2	36151.3	33360.9	23776.2	32792.5	25039.2	18452.3	43482.7	30831.5	30555.2	20149.1	36918.4	31259.2	26684.2	32387.4	5763.82	6340.64	8648.53	0.255869	0.91041	0.853645	1.03609	[3] Phospho (ST)
no significant up or down regulation	11396	RGDKSDDEEFEDEDEEEER	40.55	40.5752	3	813.298	0.755433	Ot08g02140	gi|308806946	XP_003080784.1	putative GTP-binding protein; 106556-109264 (ISS)	40280.4	88897	101099	83823.2	144605	101003	99486.6	71910.7	114019	120105	129691	84432.2	111499	110768	85041.2	91741	101305	104286	37420.5	18591.1	19390.7	0.494363	0.416802	1.10425	1.13675	[5] Phospho (ST)
no significant up or down regulation	5724	NFTQHASGGTSPSR	58.72	28.0857	2	763.822	0.856191	Ot07g01260	gi|308805841	XP_003080232.1	CDK activating kinase/cell cycle dependent kinase D (IC)	75389.2	59992.5	61520.3	60982.1	51477.1	76220.5	46341	56110	57167.8	49363.7	56552	34996.6	55970.5	69857.6	93559.7	61872.2	57040.6	62187.3	8590.92	11642.2	21522.1	0.420959	0.832794	0.92191	1.00509	[11] Phospho (ST)
no significant up or down regulation	518	APSPATAVKPK	40.38	29.2444	2	573.8	0.140542	Ot06g01920	gi|308804986	XP_003079805.1	kinase associated protein phosphatase-maize (ISS)	765511	558717	459809	624603	536882	613466	561608	756064	620307	374746	570471	456643	630582	645056	620936	589104	585238	584738	114834	137907	76912.6	0.908262	0.996611	0.993437	0.992587	[3] Phospho (ST)
no significant up or down regulation	397	GTFQDRPISPASK	36.99	37.2323	2	742.351	0.0844947	Ot07g00080	gi|308805605	XP_003080114.1	Translation initiation factor 3, subunit b (eIF-3b) (ISS)	1.04989e+06	771591	901447	935956	866110	1.04514e+06	882883	1.04107e+06	987333	777670	1.06954e+06	723194	888096	883800	968572	904998	946819	906641	101579	114990	127368	0.576823	0.987382	1.04621	1.00182	[9] Phospho (ST)
no significant up or down regulation	594, 65, 52036	RNESFNQLAR	24.65	42.2555	3	438.87	0.0953844	Ot10g01000	gi|308808444	XP_003081532.1	unnamed protein product	5.90663e+06	7.58142e+06	5.49881e+06	5.83134e+06	4.20044e+06	8.30724e+06	9.3849e+06	1.17599e+07	6.65097e+06	5.7772e+06	5.34337e+06	6.24324e+06	4.04799e+06	6.0516e+06	4.13042e+06	5.80373e+06	8.37604e+06	5.16332e+06	1.20779e+06	2.35599e+06	1.03665e+06	0.0545239	0.404285	1.44322	0.889657	[4] Phospho (ST)
no significant up or down regulation	1359, 3202	ASSGLPMPSAGVGMTAPR	40.54	41.7617	2	899.897	0.299469	Ot06g00360	gi|308804676	XP_003079650.1	putative CCR4-NOT transcription comp (ISS)	490257	1.75378e+06	1.01338e+06	760374	691147	773526	1.05187e+06	997269	571356	514470	598947	1.91918e+06	357958	1.01708e+06	590039	941789	781697	896639	490936	242478	619050	0.626099	0.738036	0.830014	0.95206	[13] Oxidation (M)|[6] Oxidation (M)|[2] Phos(STY)
no significant up or down regulation	3271	YGYDSEVDELSDDTR	73.88	48.5509	2	922.349	0.328964	Ot16g00600;Ot03g05090	gi|308802211	XP_003078419.1	unnamed protein product	129050	60429.6	81566.6	167585	90658.2	169257	130889	153596	196062	105647	152875	37507.4	122854	118076	145822	105858	151090	115427	42523.3	34755.9	45988.8	0.0921645	0.888828	1.42729	1.0904	[11] Phospho (ST)
no significant up or down regulation	3370	EGSILGSVMSEADSQTGLK	65.61	57.6675	2	1002.95	0.637029	Ot16g02880	gi|308812860	XP_003083737.1	unnamed protein product	170549	179223	162513	179983	171968	167623	163337	166703	180216	85587.2	178823	183141	164365	206448	183969	172847	152693	183349	7148.82	38056.5	15123.2	0.29284	0.201687	0.883402	1.06076	[9] Oxidation (M)|[14] Phospho (ST)
no significant up or down regulation	12841	GAFGMSLITGLFAGSDDDEGK	48.46	78.7835	2	1092.47	2.27268	Ot03g05630	gi|308802319	XP_003078473.1	unnamed protein product	39455.6	112598	91579.9	60629.5	82906	88596.7	78078.9	73432.3	103279	99876.6	102776	105490	62980	91365.7	61690.6	77433.9	88652.7	84860.4	28245.9	13070.6	21239.4	0.361827	0.576741	1.14488	1.09591	[5] Oxidation (M)|[15] Phospho (ST)
no significant up or down regulation	5486	EAAAPVNIPSNDAQNDIRKSPDSVK	21.14	43.9341	3	906.103	0.0873056	Ot14g03290	gi|308811620	XP_003083118.1	unnamed protein product	84750.5	42581.7	51405.4	147034	49589.9	132660	90447	110098	126009	86031.6	154921	22701.3	88172.2	63576.5	138127	75072.3	109049	93499.5	43408.6	20749	54084	0.0889184	0.743624	1.45259	1.24546	[20] Phospho (ST)
no significant up or down regulation	5974	TPPSALPDLPSLAHAGSWADFDETAMEEDEEER	28.14	76.2549	3	1237.19	0.23389	Ot02g07490	gi|308801142	XP_003075352.1	unnamed protein product	44938.2	666693	310799	218370	74831.3	311477	393072	272531	136118	315525	269165	300330	54578.4	302038	91446.4	263126	285745	203512	250102	94380.7	120552	0.412816	0.943103	1.08596	0.773437	[16] Phos(STY)|[25] Oxidation (M)
no significant up or down regulation	22987	SLDSFAFSQSAER	54.84	60.5942	2	762.823	0.787526	Ot06g03420	gi|308805290	XP_003079957.1	unnamed protein product	8493.89	20952	5025.2	4906.44	3941.87	7082.09	3624.94	9374.35	6371.54	3786.14	8208.98	3289.65	4295.26	10952.7	6778.57	8663.88	6047.81	6705.04	7083.12	2409.66	3073.36	0.552807	0.716656	0.698049	0.773907	[4] Phospho (ST)
no significant up or down regulation	7209	VDAAEPPSSPR	22.36	27.3405	2	603.263	1.61678	Ot03g03680	gi|308801931	XP_003078279.1	APETALA2-like protein 2 (ISS)	30980	47221.6	29070.6	31458.3	18441.1	28426.1	29547.7	30720.7	17621.5	10775.7	23827.6	44110.3	29316.8	46886.9	41322.2	31434.3	23418.3	37092.8	10293.9	8795.04	9993.63	0.235278	0.399642	0.744993	1.18001	[9] Phospho (ST)
no significant up or down regulation	2187	DVELTSALGSPTRR	24.7	51.0209	2	791.385	0.464175	Ot15g02590	gi|308812189	XP_003083402.1	unnamed protein product	126075	229599	183246	211167	159110	238995	283215	303882	291518	154302	183317	189229	171771	212009	218522	181839	254382	194970	41138.3	61060.3	19697.2	0.0794611	0.470573	1.39894	1.07221	[10] Phospho (ST)	True
no significant up or down regulation	567	AIAEENGSDVGSPR	83.6	31.1849	2	741.317	0.0572196	Ot10g01900	gi|308808626	XP_003081623.1	protein kinase, putative (ISS)	809307	339184	530460	484208	341267	552034	549387	729640	656536	219420	531081	330192	612051	610489	659763	500886	541403	548715	192290	195281	130597	0.838807	0.581323	1.08089	1.09549	[12] Phospho (ST)
no significant up or down regulation	8138	SSIGGEDDSDGEAPEQFFETEYVLEER	40.92	74.0972	3	1039.09	0.472631	Ot07g02380	gi|308806065	XP_003080344.1	unnamed protein product	116978	212844	154887	165271	95225.9	149970	140961	120777	115767	122250	174882	133996	140023	121605	86038.4	149041	129945	131309	45531.6	14719.2	32114.4	0.504496	0.547666	0.871873	0.881023	[9] Phospho (ST)
no significant up or down regulation	7147	QSSLSMVDVDAR	40.14	40.3485	2	702.298	0.736417	Ot02g05100	gi|308800664	XP_003075113.1	glutathione peroxidase (ISS)	36753.2	35435.1	22675.6	23611.4	22284.3	12992.4	20483.6	27916.1	24501.4	22745.4	21185.5	53933.1	11887.4	36760.5	21432.1	28151.9	21727.8	29039.7	7281.19	5587.45	16530.7	0.163801	0.798339	0.771804	1.03154	[3] Phospho (ST)|[6] Oxidation (M)
no significant up or down regulation	1338	SALDAFISK	41.38	57.833	2	516.244	0.261726	Ot08g00170	gi|308806554	XP_003080588.1	ZIK1 protein (ISS)	39650.6	181286	86096.8	46041.6	105690	68325.6	100911	139740	60874	34472.2	49954.7	222191	42133.8	149399	59201.6	91753.2	80864.5	104576	57111	40550	78714.4	0.832969	0.886257	0.881326	1.13975	[1] Phospho (ST)
no significant up or down regulation	14372	RITSEEAEALSR	47.01	45.4482	2	721.337	0.862653	Ot08g03240	gi|308807166	XP_003080894.1	unnamed protein product	15251.7	31632.8	23812.6	20835	25061.8	19002.9	26180.2	33447.4	20473.1	19656.6	27158.1	16232.9	28889.3	21304.2	18986.6	23318.8	23752	22514.2	5992.72	6123.21	5375.23	0.894732	0.85511	1.01858	0.965498	[4] Phospho (ST)
no significant up or down regulation	9813	MSDDEEGVGR	35.2	21.9761	2	595.705	0.432694	Ot06g04490	gi|308805500	XP_003080062.1	unnamed protein product	2562.08	52222.4	22672.1	21111	8433.83	25243.2	21952.2	24196.6	14444.8	11949.9	9765.84	34880.4	2966.68	41307.9	12607.8	21400.3	19557.3	20305.7	19201	5991.64	16766.8	0.601269	0.994288	0.913882	0.948853	[1] Oxidation (M)|[2] Phospho (ST)
no significant up or down regulation	9965, 9181, 5941	VQKVPSSGNVSSSEAMR	30.87	31.3048	3	620.284	0.573183	Ot09g00740	gi|308807507	XP_003081064.1	unnamed protein product	76603.1	85117.3	76835.4	87805.4	38265.6	85846.2	76949	69474.8	88395.2	51660.1	97710.7	64351.6	66661.7	97823.1	81912.8	72925.4	74465.1	81692	20001.1	14787.8	16151.3	0.815238	0.459623	1.02111	1.12021	[6] Phospho (ST)|[16] Oxidation (M)	True
no significant up or down regulation	7214	FGIVDGSASTETPETFVK	72.25	60.828	2	982.948	0.284847	Ot08g03890	gi|308807296	XP_003080959.1	unnamed protein product	110563	77918.6	87073.2	91385	49177.5	113149	77334.2	112275	101631	73446.5	83113.4	57549.4	94766.2	86703.7	108853	83223.4	95567.2	86197	22450.7	19018.5	18822.5	0.370963	0.78895	1.14832	1.03573	[12] Phospho (ST)	True
no significant up or down regulation	2827	APSPDSTIAR	23.96	32.787	2	547.747	0.696044	Ot02g06290	gi|308800902	XP_003075232.1	unnamed protein product	139486	100396	94934.4	120371	82132.4	99656.2	94715.2	111914	97376.7	61025.5	105416	90764.8	113892	136617	137422	107464	92937.4	116822	22586.8	19016.3	20210.6	0.319935	0.488166	0.864824	1.08708	[3] Phospho (ST)
no significant up or down regulation	2720	VDTPASPELSYDDDSIIEEEMR	83.92	58.2525	2	1304.04	0.0025006	Ot18g00630	gi|308813576	XP_003084094.1	unnamed protein product	660589	414053	477149	390614	341853	403837	315165	405455	373508	258827	444427	327711	425637	420091	468433	456852	351358	417260	123859	63330.6	53511.7	0.115068	0.593039	0.769086	0.913338	[10] Phospho (ST)|[21] Oxidation (M)
no significant up or down regulation	4650	RTTPAPSAR	23.12	26.8919	2	518.75	0.299244	Ot01g05890	gi|308799745	XP_003074653.1	unnamed protein product	67244.9	53784.4	37232.5	43155.6	68461.1	45917.5	46350.8	54964.8	43523.6	28560.3	38161.1	51957.1	44834.6	62528.4	53461.9	53975.7	43863.4	50188.6	13994.1	9590.97	9211.93	0.249909	0.700777	0.81265	0.929837	[1] Phos(STY)
no significant up or down regulation	16580	GMIEGLPSPR	24.36	46.2762	2	576.76	0.0624367	Ot05g01250	gi|308803819	XP_003079222.1	Sulfotransferase (ISS)	10719.8	7046.4	6768.15	8621.12	2956.42	10349.1	8204.7	10608.9	8919.36	6151.38	6420.32	1743.43	10271.6	7952.38	6121.04	7222.39	8846.67	6501.75	2855.89	1805.85	3126.87	0.298435	0.665404	1.2249	0.900222	[2] Oxidation (M)|[8] Phospho (ST)
no significant up or down regulation	3931	KTVVVPVSTDLVSSDSADDDDKMK	36.12	52.0553	3	883.074	0.679483	Ot01g04060	gi|308799371	XP_003074466.1	unnamed protein product	881818	575006	793724	721103	788312	635402	730195	839437	765656	254273	781974	81026.8	713493	720552	709395	751992	644993	601288	114230	230424	292327	0.364333	0.334075	0.857712	0.799593	[16] Phospho (ST)|[23] Oxidation (M) ##-or-## [13] Phospho (ST)|[23] Oxidation (M)
no significant up or down regulation	535, 2027	TIDTSMMDDLESEGDEDTKR	22.72	37.659	3	800.642	0.195544	Ot08g01220	gi|308806764	XP_003080693.1	P0016F11.32 gene pro (ISS)	2.45916e+06	2.33836e+06	2.41148e+06	3.1643e+06	2.52297e+06	2.32729e+06	1.87427e+06	2.69212e+06	2.09811e+06	1.94816e+06	2.80409e+06	2.29252e+06	1.95562e+06	1.49673e+06	2.29306e+06	2.57925e+06	2.18799e+06	2.1684e+06	333933	330745	482562	0.0844729	0.147775	0.848303	0.84071	[6] Oxidation (M)|[7] Oxidation (M)|[12] Phospho (ST)
no significant up or down regulation	1107	AIAEENGSDVGSPR	62.03	29.4933	2	781.3	0.243538	Ot10g01900	gi|308808626	XP_003081623.1	protein kinase, putative (ISS)	296557	423590	290726	353999	231285	348751	240781	269274	208427	206976	221047	378859	244363	397594	279994	319231	254842	304371	72733.7	58460.1	79650.8	0.148703	0.734513	0.798298	0.95345	[8] Phospho (ST)|[12] Phospho (ST)
no significant up or down regulation	5470	TATTEADANEAAYGTPPASPR	68.4	37.2532	2	1085.97	0.180633	Ot06g00620	gi|308804728	XP_003079676.1	unnamed protein product	139711	59577.8	70751.5	121588	84916.7	91915.8	90990.4	116400	137727	79648.2	82549.9	56929.7	143146	110802	118502	95309.1	103336	102386	34095.2	23437.9	33360.5	0.565854	0.751028	1.08422	1.07425	[19] Phospho (ST)
no significant up or down regulation	11038	SGRDDSDDDDDDFVDPLAALGGGNKK	41.71	75.4849	3	925.386	0.0825234	Ot10g02760	gi|308808798	XP_003081709.1	zinc knuckle (CCHC-type) family protein (ISS)	730585	768076	413391	720123	104648	872480	728646	637275	619546	104497	796454	159245	835314	677664	616676	547364	592489	617070	285515	290606	270686	0.884713	0.713646	1.08244	1.12735	[1] Phospho (ST)	True
no significant up or down regulation	5644	SLSEDEILPLSQAAPR	61.8	65.1012	2	903.438	0.116309	Ot01g03100	gi|308799179	XP_003074370.1	Predicted E3 ubiquitin ligase (ISS)	22299.1	106405	74882.3	76816.1	24956.8	74302.1	85451.7	117637	68029.8	56878.9	53282.9	83750.2	44377.8	91424	55870.9	61071.9	80459.8	65741.2	36405.2	23213.8	20572.8	0.247385	0.550163	1.31746	1.07646	[3] Phospho (ST)
no significant up or down regulation	1319	SAEEGSGPGTPTEAAPMR	82.68	29.026	2	920.874	0.73662	Ot03g02170	gi|308801631	XP_003078129.1	3-phosphoinositide-dependent protein kinase-1 (ISS)	504060	515509	372118	489211	324877	508727	420849	530835	506210	255196	412472	407644	301992	511637	304358	441155	444364	387621	86720.4	113779	87554.8	0.957257	0.360835	1.00727	0.87865	[10] Phospho (ST)|[17] Oxidation (M)	True
no significant up or down regulation	4403	ALDEESEDELESTRR	37.41	39.6896	2	929.889	0.229426	Ot06g04000	gi|308805402	XP_003080013.1	unnamed protein product	69816.1	59628.5	97456.4	81266	103872	65243.8	66769.3	144423	140574	71853.2	116443	36749.6	64337	55226.1	64169.4	82407.8	97772.7	67385	18479.2	40924.8	29634	0.571133	0.26992	1.18645	0.817702	[6] Phospho (ST)
no significant up or down regulation	696	ALGSIGSSGVLPSPEK	85.69	56.0126	2	789.893	0.569689	Ot04g05180	gi|308803444	XP_003079035.1	unnamed protein product	1.06286e+06	913261	713662	750428	977499	776929	775521	905533	685415	450164	785531	936313	764324	930516	831376	883542	718712	849612	148698	169370	80273.7	0.156843	0.730661	0.813445	0.961598	[4] Phospho (ST)
no significant up or down regulation	9385	VCDFGSAMFDGDNELTPYLVSR	21.86	65.4955	3	863.693	0.610198	Ot01g05560	gi|308799679	XP_003074620.1	U4/U6-associated splicing factor PRP4 (ISS)	82374.5	67400.6	51494.8	74014.7	23935.2	70310.5	52038.2	67342.9	66941.7	36062.8	73802.5	26362.1	75888.8	52895.3	58210.3	59844	58539.2	57431.8	23047.2	14440.6	19969.8	0.902936	0.943108	0.978197	0.959692	[8] Oxidation (M)|[18] Phospho (Y) ##-or-## [8] Oxidation (M)|[21] Phospho (ST)
no significant up or down regulation	470	SLQSYENLLALQEAK	77.03	67.4497	2	893.935	0.749469	Ot07g00470	gi|308805683	XP_003080153.1	unnamed protein product	1.11283e+06	1.75437e+06	1.53505e+06	1.04118e+06	916954	918983	1.01225e+06	1.3848e+06	934738	786175	724567	1.90556e+06	639958	1.25539e+06	746889	1.27208e+06	1.00739e+06	1.05447e+06	355859	226106	533848	0.188798	0.331058	0.791926	0.828937	[4] Phospho (ST)
no significant up or down regulation	538	FQGGAGIGGTHNAVMSSQDYLSAGMK	38.43	48.2682	3	899.388	0.0272309	Ot04g02690	gi|308802948	XP_003078787.1	RuBisCO activase (IC)	3.801e+06	8.63886e+06	7.62743e+06	5.27002e+06	5.61529e+06	4.67748e+06	5.13408e+06	8.71047e+06	8.15144e+06	4.90012e+06	7.45843e+06	5.58561e+06	3.38942e+06	8.51257e+06	3.47808e+06	6.19052e+06	6.31472e+06	5.68482e+06	1.93308e+06	1.94864e+06	2.30707e+06	0.906328	0.644433	1.02006	0.918311	[15] Oxidation (M)|[17] Phospho (ST)|[25] Oxidation (M) ##-or-## [15] Oxidation (M)|[16] Phospho (ST)|[25] Oxidation (M)
no significant up or down regulation	946	IQREPSPQPR	33.94	24.8821	2	644.314	0.26496	Ot06g03610	gi|308805328	XP_003079976.1	5'-3' exoribonuclease 1 (ISS)	457580	487662	373471	491490	333776	509414	372715	458143	408496	258392	356751	303590	460662	429955	564869	428796	401432	423165	71263.6	95146.2	100301	0.584881	0.859438	0.936184	0.986869	[6] Phospho (ST)
no significant up or down regulation	3838	AFDASGTPGIDPR	34.63	46.7263	2	692.301	0.251776	Ot17g00640	gi|308813035	XP_003083824.1	putative RING zinc finger protein (ISS)	59141.8	91710.2	80583.1	71758.4	50138.4	60670.9	57832.2	63218.1	50569.5	24642.2	69964.4	77865.7	63786.9	93004.2	58826.7	70666.4	51386.6	72689.6	16557.4	15681.7	13400.9	0.128923	0.784463	0.727172	1.02863	[5] Phospho (ST) ##-or-## [7] Phospho (ST)
no significant up or down regulation	1761	ANSVAYSK	51.91	18.0626	2	460.2	0.180118	Ot03g03770	gi|308801949	XP_003078288.1	unnamed protein product	768743	594770	525286	514279	526955	568396	452181	370216	526126	377532	435919	426168	197597	614928	716499	586007	458890	478222	106991	88090.2	199195	0.062422	0.270165	0.78308	0.81607	[3] Phospho (ST)
no significant up or down regulation	1604	ADAEASYDDLTGAALTGIEAR	45.75	64.6907	3	730.658	0.484157	Ot17g01970	gi|308813301	XP_003083957.1	Swi2/Snf2-related protein DDM1; decrease in DNA methylation 1; CHR1 (ISS)	346681	378351	312514	398795	126470	430763	381826	449225	337758	264539	321351	183289	357847	313222	251720	312562	372822	285486	109040	74549.4	68695	0.347038	0.8618	1.19279	0.913372	[10] Phos(STY)
no significant up or down regulation	13767	LDVEFSSPR	55.89	49.2972	2	565.25	0.279453	Ot06g03680	gi|308805342	XP_003079983.1	P-type ATPase (ISS)	10022.4	9882.21	7810.79	8296.08	3557.49	11534.2	13660.2	13920.4	10693.4	2836.55	4743.56	11588.2	4742.02	11038.5	9918.6	7913.79	10529	8406.18	2619.87	4514.35	3397.89	0.563011	0.876925	1.33046	1.06222	[7] Phospho (ST)
no significant up or down regulation	8327	GEVSGGSAPTSPSRPR	23.13	26.6662	2	811.369	1.09476	Ot06g00430	gi|308804690	XP_003079657.1	anaphase promoting complex subunit 3 / cell division cycle prote (IC)	75394.8	12594.1	20792.1	45641.5	14457.7	40378.9	25621.1	25123.6	31949	19822.6	35917.8	3585.42	47344.6	31718.3	45905.7	33776.1	28579	32894.4	26755.2	7873.36	17661	0.901063	0.900757	0.846133	0.973896	[11] Phospho (ST)
no significant up or down regulation	2883	IEEDFLAYEASDDENDEVAGK	80.35	60.6532	2	1219.99	0.121316	Ot16g00680	gi|308812422	XP_003083518.1	Daxx-interacting protein MSP58/p78, contains FHA domain (ISS)	536602	486870	457703	574074	230115	489229	404847	537302	522008	347424	435084	239111	492520	528089	416249	457073	460162	422211	134548	81224.9	111670	0.83342	0.762219	1.00676	0.923728	[11] Phospho (ST)	True
no significant up or down regulation	3176	ETSLLGTR	25.99	42.7775	2	478.726	0.180555	Ot19g00520	gi|308813983	XP_003084297.1	unnamed protein product	49250.6	19137.9	16742.9	27132.8	24411	34894.9	38386.6	40569.1	30464.7	21169.2	32954.2	35278.6	39966	32786.6	39647.8	27335	33096.9	36126.6	12925.5	7685.15	3502.81	0.303365	0.104711	1.21079	1.32162	[3] Phospho (ST)
no significant up or down regulation	6340	SLSIDAISQVSR	64.48	57.6675	2	678.332	0.161457	Ot07g01800	gi|308805949	XP_003080286.1	Serine/threonine protein phosphatase (ISS)	8986.68	82524.8	38823.7	30474.6	58605.4	29842.2	42861.7	42127.8	26871.2	34503.7	28350.5	73017.5	18897.9	41845.6	18846.8	43883	35241.3	36191.7	27986.9	7163.22	22635.7	0.988568	0.829218	0.803073	0.82473	[3] Phospho (ST)
no significant up or down regulation	5224	SISSASGMSAPEGPAPIVVLSQIPGNDK	32.33	68.962	3	935.784	0.0486472	Ot13g02900	gi|308810905	XP_003082761.1	68 kDa protein HP68 (ISS)	106268	267333	199167	187767	122498	165345	148737	167704	112425	113215	129427	274724	95385	204757	94745.9	176607	141485	159808	64691.6	27170.9	78314.3	0.367701	0.627618	0.801133	0.90488	[4] Phospho (ST)|[8] Oxidation (M) ##-or-## [3] Phospho (ST)|[8] Oxidation (M) ##-or-## [6] Phospho (ST)|[8] Oxidation (M)
no significant up or down regulation	3145	VITNTSSPGASTIGVSASPR	45.58	42.9198	2	991.483	0.269098	Ot03g03400	gi|308801875	XP_003078251.1	Zn-binding protein Push (ISS)	159906	179524	318591	330240	109092	159907	108688	236509	283456	297060	174545	74037.9	210783	107471	184057	219471	217124	150179	99274.5	80928.1	57087	0.97328	0.244704	0.989308	0.684278	[7] Phospho (ST)
no significant up or down regulation	3393, 2800	ADRIGSAASLNA	31.54	42.2959	2	613.282	0.142743	Ot01g00530	gi|308798665	XP_003074112.1	COG5265: ABC-type transport system involved in Fe-S cluster assembly, permease and ATPase components (ISS)	191150	66790.4	73969.9	66393.5	59370.6	106837	71544.8	98232.4	74010.8	61142.3	80509.8	51896.7	64170.3	50007.1	68507.9	91534.8	82353.5	63018.4	55925.2	19286.8	12553.8	0.940767	0.261854	0.899695	0.688463	[6] Phospho (ST)
no significant up or down regulation	1814	YNERPSFQMGMSLDADSEDDGDSNGMVQALTGMFANMMNQGDER	40.93	57.5157	3	1679.98	0.0825323	Ot09g00150	gi|308807389	XP_003081005.1	unnamed protein product	3.51753e+06	2.77501e+06	2.87221e+06	3.70004e+06	1.63113e+06	3.1741e+06	2.47711e+06	2.59368e+06	3.69071e+06	2.1203e+06	3.92669e+06	1.54792e+06	1.4813e+06	1.77481e+06	3.1019e+06	2.89918e+06	2.81118e+06	2.36652e+06	813609	620786	1.09302e+06	0.948255	0.34583	0.969645	0.816273	[9] Oxidation (M)|[11] Oxidation (M)|[17] Phospho (ST)|[26] Oxidation (M)|[33] Oxidation (M)|[37] Oxidation (M)|[38] Oxidation (M)
no significant up or down regulation	36834, 16136, 653	VLRDPGGGSSFIFGGESPPKR	25.42	64.2	4	560.777	0.582913	Ot06g02940	gi|308805190	XP_003079907.1	unnamed protein product	1.03365e+06	765611	1.0398e+06	645311	672832	679065	757955	797222	599267	698729	812393	926778	665090	1.20546e+06	702885	831440	706448	862522	192637	76141.4	217207	0.234346	0.822214	0.849667	1.03738	[17] Phospho (ST)
no significant up or down regulation	6978	ADSDDGGEEEKFVSASTGHK	60.85	44.6521	3	715.959	0.439416	Ot02g06990	gi|308801042	XP_003075302.1	unnamed protein product	31701.7	99728	49988	105527	60391.1	85593.7	82486.3	107240	79884.5	41329.5	100015	7052.75	65667.2	102939	69874.5	69467.2	79306.9	69109.7	32031.6	23835.5	38610.4	0.527684	0.697496	1.14165	0.994853	[3] Phospho (ST)
no significant up or down regulation	4593	KTVVVPVSTDLVSSDSADDDDKMK	24.13	50.2448	3	909.729	0.314173	Ot01g04060	gi|308799371	XP_003074466.1	unnamed protein product	130495	175651	234822	181911	246071	176145	226848	303533	280420	124901	238625	25769.5	124464	167699	119170	193790	222369	135145	47152.2	73509.1	77621	0.583112	0.203172	1.14748	0.69738	[13] Phospho (ST)|[14] Phospho (ST)|[23] Oxidation (M) ##-or-## [13] Phospho (ST)|[16] Phospho (ST)|[23] Oxidation (M)
no significant up or down regulation	944	EAMETGEGSDAEAAAEAEAAAR	100.66	44.093	2	1116.93	0.136115	Ot07g01710	gi|308805931	XP_003080277.1	U3 snoRNP-associated-like protein (ISS)	690440	887180	791883	1.1017e+06	751652	918320	834488	992281	986774	395389	727185	858790	725252	1.07109e+06	804714	844571	825451	837406	160544	248755	142180	0.760234	0.959162	0.977361	0.991516	[2] Oxidation (M)|[8] Phos(STY)	True
no significant up or down regulation	13068	AGEVSGDDAVFEQYAR	61.48	57.4504	2	897.373	0.832777	Ot11g01950	gi|308809375	XP_003081997.1	unnamed protein product	16432.1	42300.5	20030.6	25709	21454.7	20994.8	28471.5	28832.7	17120.4	16588.2	24767	46656.4	18794.6	25787.7	18198.3	25185.4	22401.5	26840.8	10128.1	5955.44	11592.1	0.66403	0.814232	0.889465	1.06573	[5] Phospho (ST)
no significant up or down regulation	8748	SALGLPQIQEEENKQEK	32.73	53.311	2	1010.98	0.265327	Ot03g03350	gi|308801865	XP_003078246.1	unnamed protein product	91419.3	111263	62404.6	48541.7	59515.9	63954.3	70258.8	100351	93946.2	33485.2	36225	113259	31844.3	87529.8	44916.7	74629	72399.1	62755.1	25895.8	26626	35853.9	0.840491	0.409377	0.970121	0.840894	[1] Phospho (ST)
no significant up or down regulation	1001	VVAPPAGFLGSSSFGGGTGSPSFNKSPTGR	25.75	63.9946	3	968.462	0.304999	Ot04g01300	gi|308802670	XP_003078648.1	Myosin class II heavy chain (ISS)	1.89162e+06	3.24893e+06	2.74263e+06	2.33816e+06	1.64374e+06	2.11821e+06	2.09038e+06	2.50357e+06	2.12851e+06	1.98985e+06	2.04464e+06	2.60567e+06	2.31049e+06	2.7579e+06	1.58608e+06	2.37301e+06	2.16611e+06	2.26096e+06	645877	196463	466500	0.630657	0.820201	0.912808	0.952779	[22] Phospho (ST) ##-or-## [20] Phospho (ST) ##-or-## [13] Phospho (ST)
no significant up or down regulation	3622	ETSIDDVDATMDVINEQTEQMR	36.19	52.7121	2	1326.54	0.472491	Ot17g02290	gi|308813365	XP_003083989.1	B1008E06.13 gene product (ISS)	264524	333772	219357	285052	267365	287298	219392	279225	362116	230144	238696	336564	282948	456371	316791	274014	275635	326274	41275.3	56702	81651.8	0.991296	0.241988	1.00592	1.19072	[2] Phospho (ST)|[11] Oxidation (M)|[21] Oxidation (M) ##-or-## [3] Phospho (ST)|[11] Oxidation (M)|[21] Oxidation (M)
no significant up or down regulation	2171, 549	ANASDDEEEDEDDKMR	26.33	21.2351	3	655.561	0.254648	Ot01g03900	gi|308799339	XP_003074450.1	Histone deacetylase complex, SIN3 component (ISS)	920360	1.92619e+06	1.24471e+06	1.54785e+06	1.1439e+06	1.62031e+06	1.6034e+06	1.84796e+06	1.4518e+06	1.04076e+06	1.07347e+06	1.82223e+06	1.13268e+06	2.01154e+06	1.42722e+06	1.3566e+06	1.51285e+06	1.49343e+06	390216	299433	414561	0.460696	0.598704	1.11517	1.10086	[4] Phospho (ST)|[15] Oxidation (M)	True
no significant up or down regulation	16762	AFEDLGADDVASALESFSEEDTR	42.98	76.3539	3	852.022	0.232006	Ot01g05060	gi|308799579	XP_003074570.1	FOG: PPR repeat (ISS)	3085.56	42806.9	21713.5	9301.48	9277.03	28329.2	32450.7	28382.4	12992.9	12653.2	15892.2	21284	2996.21	18074.6	4967.37	17236.9	22961.7	12642.9	15815	9405.81	8165.51	0.277805	0.744247	1.33212	0.733478	[15] Phos(STY)
no significant up or down regulation	9982, 2260	SPRSPAITPR	20.29	30.5523	2	581.291	1.77635	Ot03g00050	gi|308801207	XP_003077917.1	Cytoskeleton-associated protein and related proteins (ISS)	162678	158169	124905	135648	124940	121787	102279	142783	92011.7	62043.6	103590	134396	125401	143773	136588	141268	104181	128749	18096.4	30526.1	15518	0.0587517	0.283372	0.737471	0.911385	[4] Phospho (ST)	True
no significant up or down regulation	10192	SGLFSFGTTKPTVK	24.31	66.3592	2	775.386	0.559944	Ot01g04060	gi|308799371	XP_003074466.1	unnamed protein product	48282.6	17980	30294.2	5845.94	45956.7	9617.21	26211.1	16538.4	12069.4	37748.7	9723.31	38710.6	19383.3	56432.6	18975.8	29671.9	20437	28645.1	18140.5	11568.5	18780.1	0.586058	0.968647	0.688765	0.965396	[9] Phospho (ST)
no significant up or down regulation	7588	AQVAPASTSDASPSSSAR	91.73	27.7272	2	885.388	1.17125	Ot14g01670	gi|308811300	XP_003082958.1	EZ2_MAIZE Polycomb protein EZ2 (ISS)	76380.3	49350.5	36523.2	55261	26329.8	77408.6	59479	45853	44634.8	30168.4	42408.8	34638	50601.8	86926.3	70284.2	48769	51508.8	56971.8	19094.1	17811.4	21365.5	0.778202	0.525413	1.05618	1.1682	[12] Phospho (ST)
no significant up or down regulation	1723	SASVGSALNLPGVILPANPSGSETLR	64.61	73.0157	3	863.109	0.41156	Ot05g02360	gi|308804041	XP_003079333.1	Homoserine O-acetyltransferase (ISS)	131990	756096	508845	317761	380275	351983	424689	388363	181442	228161	328103	1.12291e+06	162893	361898	118904	418993	314928	418943	232287	105072	407022	0.590405	0.73055	0.75163	0.999879	[2] Phos(STY)
no significant up or down regulation	3373	LNSGADYR	32.8	26.3632	2	488.2	1.38004	Ot16g00330	gi|308812352	XP_003083483.1	putative Sm protein F (ISS)	53490.9	56322.6	42999.6	57218	40879.3	51625	31333.8	37087.5	40914.7	24669.3	41912.3	37435.8	43554.6	56252.4	51421.3	50182.1	37126.1	46115.3	7685.86	10164.8	7590.63	0.0544805	0.425083	0.739827	0.918959	[3] Phospho (ST)
no significant up or down regulation	422, 551	REEPSDDEDDDIEAIQAAAR	48.63	54.5901	3	775.656	0.739407	Ot06g04220	gi|308805446	XP_003080035.1	unnamed protein product	3.40275e+06	2.71347e+06	2.85092e+06	2.91488e+06	2.39807e+06	4.10677e+06	3.0013e+06	3.62047e+06	3.89041e+06	1.9325e+06	2.77895e+06	2.09291e+06	2.87605e+06	3.36818e+06	3.658e+06	2.85602e+06	3.31029e+06	2.95482e+06	364843	874773	601114	0.440482	0.843907	1.15906	1.03459	[5] Phospho (ST)
no significant up or down regulation	5984	LYTASSTASSVEDLDDFFSAGAAK	101.89	72.6898	2	1267.05	0.0557031	Ot03g05640	gi|308802321	XP_003078474.1	auxilin-like protein (ISS)	145416	165395	192068	177231	123528	168824	141831	185441	206836	162058	206378	90492.2	183187	204758	106455	160727	172998	158254	26900.9	24537.3	55621.5	0.463432	0.758299	1.07634	0.984612	[9] Phospho (ST) ##-or-## [10] Phospho (ST)
no significant up or down regulation	1756	AALEASAPVAGDDADSR	51.12	38.6842	2	848.364	1.38524	Ot05g05150	gi|308804599	XP_003079612.1	putativ (ISS)	158705	255477	256617	235308	225270	230617	195920	171201	149479	202131	245748	300400	143348	435319	260414	226275	189869	277046	40067.6	30932.2	105744	0.175467	0.459745	0.839108	1.22437	[16] Phospho (ST)
no significant up or down regulation	4114	VGMFSAR	33.47	34.2705	2	432.178	0.0708128	Ot11g00900	gi|308809165	XP_003081892.1	K+-channel ERG and related proteins, contain PAS/PAC sensor domain (ISS)	35422.3	44569.6	41246.1	33979	17476.3	27473.5	21617.1	37753.9	15801.7	13473.2	26074.7	41991.7	17303	29454.7	19635.7	34538.6	23223.9	26892	10462.2	9771.49	9744.7	0.131426	0.300598	0.672403	0.778605	[3] Oxidation (M)|[5] Phospho (ST)
no significant up or down regulation	7085	ETSPVPETPEELAFLPK	20.72	69.2874	2	982.468	0.745658	Ot11g00560	gi|308809097	XP_003081858.1	FOG: TPR repeat (ISS)	106612	88154.6	80608.6	104393	75561.2	127029	116467	81923.7	105130	70987.3	95369.9	101668	88921	80170.1	101975	91065.9	100308	93620.7	13942.1	23431.2	9227.82	0.537914	0.69818	1.10148	1.02805	[3] Phospho (ST) ##-or-## [2] Phospho (ST)
no significant up or down regulation	2189	TTGEAAAGSPSSATAFTSYFTNIFGGK	48.87	86.5384	3	907.741	0.285136	Ot05g02800	gi|308804129	XP_003079377.1	RNA binding protein (ISS)	162132	444360	332720	330445	318547	349951	362022	295998	307943	371670	356180	441271	274126	320291	211861	317641	337517	320746	100788	33615.2	86329.9	0.555829	0.890634	1.06257	1.00977	[12] Phospho (ST) ##-or-## [14] Phospho (ST) ##-or-## [9] Phospho (ST)	True
no significant up or down regulation	3568	EVVSPIAESSETDR	58.04	42.6828	2	799.852	0.950856	Ot06g03680	gi|308805342	XP_003079983.1	P-type ATPase (ISS)	60948.9	123973	101650	87190.8	67729.2	100066	133893	151218	99527.6	47099.8	88083.5	121502	87381.3	185145	105108	88298.5	106361	117444	25609	39900.9	40366.5	0.556396	0.181113	1.20456	1.33008	[9] Phospho (ST)
no significant up or down regulation	473	VVAPPAGFLGSSSFGGGTGSPSFNK	21.3	64.9918	3	802.378	0.440739	Ot04g01300	gi|308802670	XP_003078648.1	Myosin class II heavy chain (ISS)	1.82511e+06	5.11867e+06	2.79766e+06	2.41565e+06	1.57784e+06	2.87085e+06	2.54493e+06	3.27303e+06	2.27708e+06	1.65657e+06	2.12792e+06	4.71793e+06	2.25212e+06	4.59126e+06	1.54891e+06	2.74699e+06	2.52449e+06	3.04763e+06	1.41014e+06	611391	1.49144e+06	0.934818	0.75952	0.919004	1.10944	[10] Phos(STY)
no significant up or down regulation	4633	TLSEGSVEEEETPGIVGR	38.47	48.9948	2	984.947	3.81434	Ot01g06110	gi|308799789	XP_003074675.1	OSJNBa0004F07.8 gene product (ISS)	129226	92692.8	88186.3	150741	57835.3	100061	103878	80652.9	98804.3	76710.4	93345.9	25324.9	158631	108287	122825	103736	92021.3	101683	36502.8	12398.5	49075.7	0.687059	0.742957	0.88707	0.980204	[6] Phospho (ST) ##-or-## [1] Phospho (ST)
no significant up or down regulation	2936, 5676, 5898	QRDEGEAPISDSEEDPGATQK	48.56	34.8524	3	780.327	0.0133062	Ot08g02170	gi|308806952	XP_003080787.1	unnamed protein product	403487	269977	293428	425787	233631	344583	303681	375595	363419	152833	331024	282667	368916	344801	347273	325262	308022	334936	84691.3	90931.4	32216.2	0.721438	0.684782	0.946996	1.02974	[10] Phospho (ST)
no significant up or down regulation	1974	GDSASGLASFLGASEPTATR	102.24	68.5486	2	987.946	1.88011	Ot02g07330	gi|308801110	XP_003075336.1	unnamed protein product	650186	992320	650578	521135	501817	722042	815543	713465	506810	392583	397357	1.09026e+06	419616	752735	360044	663207	630089	604003	196771	174217	314161	0.771856	0.534549	0.950064	0.910731	[3] Phospho (ST) ##-or-## [5] Phospho (ST)
no significant up or down regulation	924, 1149	AASLAALDEAAMDDDVDFNSPEYK	54.19	64.7507	3	885.368	1.38489	Ot06g02160	gi|308805034	XP_003079829.1	GlsA-related protein (ISS)	1.89026e+06	4.32597e+06	2.95623e+06	2.78831e+06	994409	2.51254e+06	2.38937e+06	3.31934e+06	2.0044e+06	1.56305e+06	2.46042e+06	2.83603e+06	2.2414e+06	2.98063e+06	1.91761e+06	2.59104e+06	2.35774e+06	2.48722e+06	1.24726e+06	653075	433221	0.960586	0.831237	0.909961	0.959932	[3] Phospho (ST)|[12] Oxidation (M)	True
no significant up or down regulation	6075	SALASASTATAGGGTNERPER	43.59	34.3131	2	1042.47	0.0595381	Ot17g00640	gi|308813035	XP_003083824.1	putative RING zinc finger protein (ISS)	72182.7	107627	46475	46090.7	37930.8	41259.1	47430.1	59818.6	57738.2	39124.8	36140.8	146528	53477.3	98087	49736.4	62061.3	49074.2	76793.9	28543.6	9397.84	45400.2	0.425531	0.632798	0.790737	1.23739	[7] Phospho (ST)
no significant up or down regulation	6922, 1543	SHSPQLTELQSAK	27.08	42.762	3	502.571	0.120556	Ot04g02440	gi|308802898	XP_003078762.1	cAMP-dependent protein kinase catalytic subunit (ISS)	229769	254574	201645	263305	250670	227777	265002	237351	193796	180093	242883	199141	231045	259606	249285	239993	220804	236392	24724.3	34141.9	23256.5	0.326668	0.830035	0.920043	0.984996	[3] Phospho (ST)
no significant up or down regulation	5057	STDASAPSHPPSPPSSPR	31.88	33.2423	3	618.939	0.325685	Ot07g04250	gi|308806439	XP_003080531.1	unnamed protein product	125155	80662.6	75746.8	94544.5	63792	70251.6	70273.2	69984.3	65469.2	47603.8	92497.6	82176.6	110264	99593.9	119325	87980.2	64716.4	100771	23523.1	9781.02	14576.9	0.0656536	0.274428	0.735579	1.14539	[12] Phospho (ST) ##-or-## [16] Phospho (ST)
no significant up or down regulation	18911	GDSASGLASFLGASEPTATR	26.02	68.5332	3	658.965	0.355962	Ot02g07330	gi|308801110	XP_003075336.1	unnamed protein product	7871.76	19175.3	8797.51	4523.84	1833.86	12340.4	14100.6	10068.9	5069.63	2253.27	4951.56	25878.4	3211.31	8134.78	3213.95	8440.45	8766.57	9078	6608.21	4975.22	9604.37	0.82333	0.993333	1.03864	1.07554	[3] Phospho (ST)
no significant up or down regulation	850	IFGSPDR	27.85	38.6842	2	436.189	0.0610228	Ot07g01260	gi|308805841	XP_003080232.1	CDK activating kinase/cell cycle dependent kinase D (IC)	92896.6	129849	128436	110969	97409.8	163175	120712	132601	105779	71979.7	110394	109452	108575	145495	126564	111912	118849	120096	17084.8	33633.9	16024.4	0.82753	0.436121	1.06199	1.07313	[4] Phospho (ST)
no significant up or down regulation	1094	TNSAPGGLDELDTTR	79.07	49.3886	2	813.854	0.156976	Ot01g01760	gi|308798911	XP_003074235.1	putative calcium-dependent protein kinase (ISS)	488052	366155	371538	528544	300094	385577	393019	325675	309337	212145	346598	263521	312327	402959	451866	410877	325150	355454	94369.1	72935.1	74064	0.158586	0.341983	0.791358	0.865112	[3] Phospho (ST)
no significant up or down regulation	1662, 798, 980	TKDAAEASDEDVVATR	25.67	34.5098	3	586.591	0.230891	Ot01g02280	gi|308799015	XP_003074288.1	unnamed protein product	1.1389e+06	1.46388e+06	1.20323e+06	1.03302e+06	1.77542e+06	1.24285e+06	1.23796e+06	1.58239e+06	1.34121e+06	1.23275e+06	1.15884e+06	1.6506e+06	1.10583e+06	1.71621e+06	1.0087e+06	1.32289e+06	1.32743e+06	1.32803e+06	298688	149432	329661	0.871791	0.994958	1.00343	1.00389	[8] Phospho (ST)	True
no significant up or down regulation	13475, 11303	RAEDGSTPEEVPVPVIK	23.33	52.8893	3	634.979	0.0781785	Ot15g02340	gi|308812139	XP_003083377.1	unnamed protein product	73080.2	35838.1	39071.3	51988.6	37751.9	54621.1	55534.4	55316.7	57302.3	10661.5	61603.9	12209.6	78045	45482.4	71491.6	47546	46687.2	53766.5	15624.9	20163.2	26271	0.715903	0.978483	0.981937	1.13083	[7] Phospho (ST)
no significant up or down regulation	2611	VSTGGATLSR	32.99	29.3013	2	514.742	0.190724	Ot06g03550	gi|308805316	XP_003079970.1	myosin class 11-1 (ISS)	24874.7	110105	38519.3	35620.7	42226.1	44741.1	44152.6	57211.8	26463.6	25383.7	24747.1	102576	16988.2	54210.7	26917	50269.2	39590.6	45087.8	34068.3	13527.8	35077.1	0.630641	0.660109	0.78757	0.896926	[9] Phospho (ST)
no significant up or down regulation	4038	MIPEGGVSPSPSR	48.02	34.7808	2	705.308	3.07602	Ot11g00980	gi|308809181	XP_003081900.1	unnamed protein product	526123	323895	331828	356521	291827	374126	309866	394162	356667	184809	324006	411010	358319	349009	373504	366039	323926	363170	92427.4	83779.9	32223.2	0.456419	0.920941	0.88495	0.992162	[1] Oxidation (M)|[10] Phospho (ST) ##-or-## [1] Oxidation (M)|[8] Phospho (ST)	True
no significant up or down regulation	6470	GKETLTDDDDADNR	71.74	28.8727	2	822.822	1.51817	Ot10g01730	gi|308808592	XP_003081606.1	putative zinc finger protein (ISS)	69068.9	112648	51017.5	44519.6	28789.7	51248.9	45009.7	48412.9	42358.8	24921	35530.5	66369.8	20338	65843.8	39250.2	61208.8	42390.3	45466.5	32176.1	10329.4	20130.8	0.296284	0.39839	0.692552	0.742809	[6] Phospho (ST)
no significant up or down regulation	7018	DPSSTLEDIER	50.95	53.3591	2	671.283	1.57656	Ot08g02330	gi|308806984	XP_003080803.1	COG0402: Cytosine deaminase and related metal-dependent hydrolases (ISS)	20942.1	45236.8	30351.4	24605.4	16697.9	14424.6	18468.7	28118.4	21011.7	18764.6	26227.3	20052.4	37955.6	52699.2	31118.4	27566.7	20157.6	33610.6	11076.7	5043.89	12528	0.20586	0.412746	0.73123	1.21925	[3] Phospho (ST)
no significant up or down regulation	4490	EFSDDDSEGEFVVVR	43.72	59.6237	2	945.349	1.6465	Ot12g01380	gi|308809948	XP_003082283.1	unnamed protein product	156556	167668	147417	161838	113184	169035	179832	123331	172310	77138	158982	133524	108247	179325	127388	149333	144329	141493	21535.5	43615.7	27860.7	0.697157	0.608013	0.966495	0.947503	[3] Phospho (ST)|[7] Phospho (ST)
no significant up or down regulation	854	AGSGGIFGEDAR	67.32	49.8886	2	608.754	0.309093	Ot06g02940	gi|308805190	XP_003079907.1	unnamed protein product	170343	260168	232571	227037	174111	289877	321474	383632	289446	184183	229010	250666	232212	318603	157285	212846	293723	237555	39168.8	72259.7	57631.4	0.0698321	0.503815	1.37998	1.11609	[3] Phospho (ST)
no significant up or down regulation	2460	DFAASFR	33.03	49.2619	2	447.181	0.0815114	Ot16g01420	gi|308812570	XP_003083592.1	unnamed protein product	37013.5	60581.3	33247.7	32214.1	28067.1	26379.6	40651.7	36309.2	22659.2	9205.48	24025.1	63572.3	18132.8	34488	25847.1	38224.7	27041	33213.1	12897.3	12337.9	17954.1	0.188028	0.446322	0.707423	0.86889	[5] Phospho (ST)
no significant up or down regulation	3414	APVAPKSPPR	33.27	28.5874	2	550.286	0.271346	Ot15g01440	gi|308811961	XP_003083288.1	Serine/threonine protein kinase (ISS)	53542.5	57630.2	45458.7	51374.9	37304.9	67990.9	50741.2	49363.5	65397.5	36194	51818.7	43548.6	43628.3	69049.2	48047.3	49062.3	53937.4	51218.4	7906.5	12988.4	10545	0.570038	0.741578	1.09937	1.04395	[7] Phospho (ST)
no significant up or down regulation	3439, 3636, 2420	TSSSDEEVPDTPRGEQR	47.49	30.5098	3	657.275	1.269	Ot08g02910	gi|308807100	XP_003080861.1	Zinc transporter ZIP (ISS)	624812	352325	357704	634134	267937	424829	480899	372461	373703	302915	365944	333028	440283	609747	498754	447382	390961	449551	170026	66385.2	110383	0.651468	0.849387	0.873886	1.00485	[11] Phospho (ST)
no significant up or down regulation	7431	AFGTPAISASAEGGGSDRG	43.91	46.8947	2	894.383	0.459567	Ot15g02590	gi|308812189	XP_003083402.1	unnamed protein product	77421.2	117367	84892.3	69628.2	33848.7	72948.8	93029.9	94502	86949.1	58077.3	67675.4	109920	87857.3	152691	59666.1	76631.5	81101.4	95562.1	30031.9	15432.4	37401.3	0.621187	0.397836	1.05833	1.24703	[16] Phospho (ST)
no significant up or down regulation	8109	FIDWLEDSDDDEDSD	53.37	70.6172	2	988.306	0.312141	Ot07g03860	gi|308806361	XP_003080492.1	eukaryotic initiation factor 5 (ISS)	73128.2	38909.4	67954.3	93011	19560.4	170378	94668	5661.19	66004.2	68721.1	145354	129417	28533.8	92917.5	28069.4	58512.7	81086.5	84858.3	29131	59638.1	55017.2	0.961005	0.562897	1.38579	1.45026	[8] Phospho (ST)|[14] Phospho (ST)	True
no significant up or down regulation	4513	STAPIDVAPETTTAGGASSDSGGERPATR	23.14	43.0775	3	947.096	0.0591859	Ot13g00020	gi|308810329	XP_003082473.1	bromodomain protein 103 (ISS)	198042	61019	80355.5	143851	66265	107450	124847	115911	138730	70604.2	83911.7	45245	218642	75367.6	168125	109906	111508	118258	59346.2	25631.6	72308.1	0.709223	0.946043	1.01457	1.07599	[18] Phospho (ST)
no significant up or down regulation	207	LSDASDASLLER	95.64	47.4674	2	678.806	0.536511	Ot09g02100	gi|308807779	XP_003081200.1	ACA11_ARATH Potential calcium-transporting ATPase 11, plasma membrane-type (ISS)	940410	1.57756e+06	1.20962e+06	652428	606742	961808	1.52405e+06	1.86809e+06	1.09834e+06	366235	797278	1.77977e+06	1.14974e+06	2.39189e+06	716411	997352	1.1637e+06	1.36702e+06	405120	571620	709898	0.799931	0.377463	1.16679	1.37065	[8] Phospho (ST)
no significant up or down regulation	2108	GGGFLGSFR	38.87	62.3499	2	489.216	0.21944	Ot08g02180	gi|308806954	XP_003080788.1	ftsZ1 (ISS)	19183.5	147111	54252.4	49291.1	31935	44741.1	53460.5	63579.6	23936.5	16497.9	34993.2	123360	28346.3	103738	26723.5	60354.7	40443.1	63432.1	50470.6	19805.7	46376.6	0.529655	0.888539	0.670091	1.05099	[7] Phospho (ST)
no significant up or down regulation	601	SASTASIESFK	48.35	46.8057	2	604.266	0.322933	Ot01g04530	gi|308799471	XP_003074516.1	Multidrug/pheromone exporter, ABC superfamily (ISS)	343330	330382	278341	303670	186854	339313	399383	387656	341101	141574	229069	288609	247326	333334	294386	288515	321805	278545	62100.1	104303	41159.9	0.761496	0.867493	1.11538	0.965443	[3] Phospho (ST) ##-or-## [4] Phospho (ST)
no significant up or down regulation	2890, 2792	VDDTAETSPSSPSSHAFAR	60.24	37.3837	2	1021.43	0.409484	Ot09g03820	gi|308808123	XP_003081372.1	Ypt/Rab GTPase activating protein (ISS)	391771	291578	277384	304740	327218	288511	263064	362214	314448	279973	281744	354338	264460	269119	336566	318538	301642	301245	44859.1	38610.9	41328	0.532261	0.530839	0.946957	0.945711	[11] Phospho (ST)
no significant up or down regulation	10392	DGGAQFDASGSR	31.3	29.715	2	624.238	0.749824	Ot01g03260	gi|308799211	XP_003074386.1	unnamed protein product	25367.7	10975.2	11761.9	25535.8	21371.2	12537.1	15374.7	16284.7	24544.5	14385.6	16131.5	19069.8	28626	15657.1	34668.4	19002.4	16625.3	22830.6	7170.69	4640.13	8429.15	0.672659	0.445387	0.874907	1.20146	[11] Phospho (ST)
no significant up or down regulation	10367	ALDASDAEVDADVVR	62.54	50.8004	2	813.356	0.167672	Ot03g00850	gi|308801367	XP_003077997.1	putative cycloartenol synthase (ISS)	46326.5	30636.2	21860	44873.9	29892.4	47799.3	49461.4	46232.3	45199.4	20954.8	42280.6	14255.7	47606.7	28602.1	44899.3	34717.8	41929.4	35528.9	10525.9	11835.7	13962.4	0.421187	0.929203	1.20772	1.02336	[5] Phospho (ST)
no significant up or down regulation	9470	SVVSASSATTR	68.63	28.2947	2	573.263	0.809956	Ot17g01290	gi|308813165	XP_003083889.1	putative clathrin-adaptor medium chain apm 4 (ISS)	3216.17	21511.9	16507.4	4177.66	12622.9	11661	9262.39	15489.4	11503.7	3968.01	11602.6	14901.4	3487.84	11107.7	3547.88	11607.2	10376.9	8929.48	7885.98	4224.1	5150.89	0.917743	0.715551	0.894005	0.769304	[7] Phospho (ST) ##-or-## [9] Phospho (ST)	True
no significant up or down regulation	6559	FIDWLEDSDDDEDSD	34.75	71.1298	2	948.323	0.102791	Ot07g03860	gi|308806361	XP_003080492.1	eukaryotic initiation factor 5 (ISS)	244931	19569.6	83826.4	177927	30758.7	152158	96085.5	24992.4	89789.5	64143.8	179136	21088.1	56148	64603.8	88327.2	111403	85433.9	81860.7	97407.1	46612.8	59490.8	0.988158	0.846868	0.766893	0.734819	[8] Phospho (ST)	True
no significant up or down regulation	2622	RGSDGLVNLSAPSQK	77.94	47.4674	2	804.891	0.253327	Ot07g02170	gi|308806023	XP_003080323.1	unnamed protein product	160652	152799	154847	143167	98484.1	87963.8	118418	159590	102250	39441.1	96106.6	139915	103455	118617	86753.2	141990	101532	108969	25122.5	43862.6	20857.3	0.136046	0.0632461	0.715068	0.767445	[3] Phospho (ST)
no significant up or down regulation	3026	TLSSSLPTSPIER	20.39	49.1258	2	734.359	1.59748	Ot11g01280	gi|308809241	XP_003081930.1	unnamed protein product	139297	88735.6	78678.4	123180	67173.5	89629.4	100586	96670.7	79824.3	52345.4	67272.5	69187.2	121648	91602.5	102030	99412.9	83811.1	90348	30573.4	19278.2	22901.8	0.405699	0.649903	0.84306	0.908816	[9] Phospho (ST)
no significant up or down regulation	1993	SASYDSLLGAVPASTFPRPIPLAEMVR	45.22	75.3259	3	981.156	0.121821	Ot15g00280	gi|308811727	XP_003083171.1	unnamed protein product	328229	856484	689747	677311	769070	772717	576049	561834	568453	820459	1.01432e+06	648407	668610	663379	591006	664168	659902	717145	201042	126013	168964	0.882417	0.595776	0.993577	1.07976	[3] Phospho (ST)|[25] Oxidation (M) ##-or-## [1] Phospho (ST)|[25] Oxidation (M)	True
no significant up or down regulation	7965	LASSSRPSSPGGTSTASR	20.92	24.4469	2	933.392	1.29573	Ot14g00240	gi|308811014	XP_003082815.1	unnamed protein product	31400.4	84078.8	39347.6	40931.3	23100.9	45244.3	45439.7	40198.8	22399.4	20745.7	22932	40579.3	19831.9	50562	30583.4	43771.8	34805.6	32897.7	23625.4	12275.3	12712.4	0.51474	0.395273	0.79516	0.751573	[8] Phospho (ST)|[9] Phospho (ST)
no significant up or down regulation	19659	GSIFGSLFGK	29.51	78.0136	2	546.76	0.361325	Ot08g03770	gi|308807272	XP_003080947.1	unnamed protein product	3755.7	14991.5	4633.87	2612.41	3375.15	4987.44	6876.33	5872.66	3743.01	3321.22	3168.22	9862.92	4537.7	11515	1449.75	5873.72	4960.13	6106.72	5148.69	1472.47	4362.99	0.960699	0.99093	0.844462	1.03967	[6] Phospho (ST)
no significant up or down regulation	1613	ALEDESPVAVVK	29.34	45.2948	2	668.823	0.0230206	Ot01g02950	gi|308799151	XP_003074356.1	unnamed protein product	218542	144417	124466	160218	114776	143847	124077	154863	113141	74323.4	130339	133824	176019	162546	160226	152484	122050	152591	40912.7	31277.5	19708	0.22122	0.876774	0.800416	1.0007	[6] Phospho (ST)	True
no significant up or down regulation	9381	TSTTSPPASLSR	24.8	32.5783	2	642.795	0.55341	Ot07g00540	gi|308805697	XP_003080160.1	unnamed protein product	39152.7	35708.8	13017.3	15565.2	3378.4	28425	41010.8	36941.9	21429.2	13249.6	10767.7	25734.3	18973.5	28678.1	18303.4	21364.5	28211.3	20491.4	15402.8	11291	7002.72	0.325689	0.666658	1.32048	0.959135	[11] Phospho (ST)	True
no significant up or down regulation	310	GAGGGGFGQPMSPR	24.6	33.4206	2	686.279	0.189962	Ot02g05380	gi|308800720	XP_003075141.1	Predicted membrane protein (ISS)	1.5535e+06	867998	949077	1.1401e+06	707149	942306	1.02698e+06	1.03361e+06	1.09943e+06	535223	784010	706053	1.07765e+06	1.12183e+06	977256	1.04357e+06	927509	933359	324916	226283	181824	0.56581	0.58634	0.888789	0.894394	[11] Oxidation (M)|[12] Phospho (ST)
no significant up or down regulation	1725	ANSAFLER	56.06	43.5614	2	494.218	0.021493	Ot02g06890	gi|308801022	XP_003075292.1	unnamed protein product	97757.9	115602	90228	69741.3	68720.4	76340.2	100492	116000	60524.7	33737.2	70645.9	162346	44291.5	94175.5	64220.6	88410	77418.8	87136	19788.3	32463.7	45658.6	0.43248	0.707568	0.87568	0.98559	[3] Phospho (ST)
no significant up or down regulation	2057	SAGTSFDELDPEHNTHFGSSDEGK	21.6	54.0099	3	882.021	0.427629	Ot17g01520	gi|308813211	XP_003083912.1	putative polyprenyl diphosphate synthase (ISS)	722462	777755	642967	907454	449803	1.12402e+06	917606	925928	971820	635880	711790	284786	883861	897260	927496	700088	915050	741039	169881	176742	268604	0.103554	0.993256	1.30705	1.05849	[4] Phos(STY)
no significant up or down regulation	13581	VMAANSPGGSNGSAFVR	28.16	39.2154	2	859.371	0.940529	Ot18g02130	gi|308813876	XP_003084244.1	unnamed protein product	23700.5	10856.5	14154	19489.2	15617.7	22931.4	14290.5	22128.4	20476.2	20034.5	17720.9	13032.9	12512.4	18242	14363.3	16763.6	19972.2	15174.3	4964.03	3389.16	2656.37	0.247135	0.635623	1.1914	0.905194	[2] Oxidation (M)|[10] Phospho (ST)
no significant up or down regulation	11537	AGSPGSQSEEGTPR	53.65	22.1915	2	720.293	1.03757	Ot06g04640	gi|308805530	XP_003080077.1	aberrant pollen transmission 1 (ISS)	29072.2	21076.2	15740.2	29670.6	11749.5	23994.9	19605.1	16422.9	20652.2	12592.6	15924.2	15167	18157.6	23344.8	30370.6	21461.8	18653.5	20592.8	7945.38	4334.16	6331.37	0.637073	0.945231	0.869152	0.959513	[3] Phospho (ST)
no significant up or down regulation	219	SSSGIALDGMMLDKK	22.26	44.7876	2	832.868	0.590844	Ot07g00130	gi|308805615	XP_003080119.1	ABC transporter family protein (ISS)	4.05955e+06	1.98851e+06	1.71382e+06	3.03048e+06	1.87765e+06	2.5672e+06	2.48386e+06	3.25214e+06	2.51796e+06	1.70597e+06	2.37185e+06	1.84032e+06	2.57142e+06	2.3286e+06	2.68191e+06	2.534e+06	2.50542e+06	2.35882e+06	996849	547986	323847	0.901832	0.898779	0.988723	0.930867	[3] Phospho (ST)|[10] Oxidation (M)|[11] Oxidation (M) ##-or-## [1] Phospho (ST)|[10] Oxidation (M)|[11] Oxidation (M)
no significant up or down regulation	6530	LSELGSR	22.91	37.5217	2	421.195	0.455048	Ot01g03570	gi|308799273	XP_003074417.1	chloroplast ascorbate peroxidase (ISS)	3697.5	14205.7	17222.6	11151.8	1587.98	17465.7	13666.5	18415.2	4249.55	2632.48	8758.88	11394.6	3217.04	9429.98	7777.06	9573.11	11285.9	8115.51	6722.21	7400.59	3041.52	0.720623	0.882592	1.17891	0.84774	[2] Phospho (ST)
no significant up or down regulation	1648	TTSGAAIPKPR	33.04	32.4622	2	589.8	0.214811	Ot09g02870	gi|308807933	XP_003081277.1	S-M checkpoint control protein CID1 and related nucleotidyltransferases (ISS)	221786	252194	154043	155388	96695.2	187453	199159	188299	85960.9	101310	96701	248629	108899	247328	134803	176021	152437	167272	61436.9	54148.4	74949.9	0.557405	0.770889	0.866012	0.950295	[3] Phospho (ST)
no significant up or down regulation	1516	GIPGVSYDAHADQPPPPPGSPPSEAATGK	57.77	47.8211	3	959.775	0.00733082	Ot14g02780	gi|308811522	XP_003083069.1	unnamed protein product	1.06523e+06	649018	669435	906105	462519	705429	698593	777197	803050	425648	605503	497801	744295	781813	707331	750462	681983	667348	236152	150213	115318	0.681757	0.605588	0.908752	0.88925	[20] Phospho (ST)
no significant up or down regulation	155	ILAPTEPNISYICSR	34.11	56.8445	2	907.432	0.838412	Ot04g00510	gi|308802512	XP_003078569.1	glycogen synthase kinase 3 (ISS)	4.63078e+06	3.45338e+06	4.07912e+06	4.85045e+06	3.84361e+06	5.08256e+06	4.81336e+06	5.00428e+06	4.78344e+06	2.58728e+06	4.18869e+06	3.95318e+06	5.83394e+06	4.68888e+06	5.59604e+06	4.17147e+06	4.45418e+06	4.85215e+06	570887	1.05121e+06	835502	0.766406	0.174825	1.06777	1.16317	[11] Phospho (Y) ##-or-## [10] Phospho (ST)
no significant up or down regulation	5136	RLDELSGDELGMFEDDSDDDDDPK	53.56	59.4991	3	942.028	0.699649	Ot11g00900	gi|308809165	XP_003081892.1	K+-channel ERG and related proteins, contain PAS/PAC sensor domain (ISS)	316791	370712	272821	412189	173491	298282	362250	340776	428958	207935	353605	74252.7	349107	237572	384399	309201	327640	279787	92450.5	81894.7	127695	0.720122	0.57271	1.05964	0.904873	[12] Oxidation (M)|[17] Phospho (ST)
no significant up or down regulation	1385	DLLEGEDSDSEEGRDPVEVLAMAIAK	43.04	85.5172	3	988.754	0.293359	Ot04g02930	gi|308802996	XP_003078811.1	putative RNA helicase (ISS)	575173	1.96188e+06	2.04724e+06	2.03658e+06	2.47708e+06	1.55421e+06	1.28315e+06	753704	1.38592e+06	2.3161e+06	2.4777e+06	2.76887e+06	1.09375e+06	1.29141e+06	1.09983e+06	1.81959e+06	1.45862e+06	1.74631e+06	724573	565109	811058	0.596669	0.958512	0.801618	0.959727	[8] Phospho (ST)|[10] Phospho (ST)|[22] Oxidation (M)
no significant up or down regulation	4831, 867	AHGTAVGLPTDADMGNSEVGHNALGAGK	23.67	48.4717	4	686.559	0.506974	Ot08g02410	gi|308807000	XP_003080811.1	phosphoglyceromutase (ISS)	2.08077e+06	2.50023e+06	2.12594e+06	2.86461e+06	1.81645e+06	3.15212e+06	2.63886e+06	2.80051e+06	3.11734e+06	1.47521e+06	2.52469e+06	1.19194e+06	2.22191e+06	2.09417e+06	2.31226e+06	2.2776e+06	2.63681e+06	2.06899e+06	408825	684208	514800	0.462768	0.479389	1.15771	0.90841	[14] Oxidation (M)|[17] Phospho (ST)
no significant up or down regulation	2759	ASPSVFRQDSSANGVK	43.97	40.6422	2	865.399	0.101704	Ot16g00050	gi|308812296	XP_003083455.1	Glucose-6-phosphate/phosphate and phosphoenolpyruvate/phosphate antiporter (ISS)	434209	205046	202503	245373	242644	196210	134289	217072	207300	164762	189077	202105	263583	222696	261082	265955	183927	227709	96193.4	34011	33815.2	0.0726163	0.455192	0.69157	0.856192	[10] Phospho (ST)
no significant up or down regulation	1894	DVSPALAR	23.86	34.1026	2	454.715	0.051884	Ot09g03940	gi|308808147	XP_003081384.1	ras-related protein RAB-5 (ISS)	57619.5	62583.4	50120.9	36871.1	40783	53046.2	41224.7	55673.4	37764.1	34125.3	29246	66664.3	34785.9	53119.6	41105.8	49595.6	44366.7	44984.3	10873.3	9506.98	15024.6	0.450063	0.514265	0.894571	0.907023	[3] Phospho (ST)
no significant up or down regulation	19658	TGSDSEILLNVFAEDLSK	77.34	86.9567	2	1009.47	1.27079	Ot12g00210	gi|308809730	XP_003082174.1	Amidophosphoribosyl transferase (ISS)	6144.76	20759.9	20348.2	19051.7	22043.5	17032.4	19452.8	14967.7	20185.4	37769	19308	21123.3	14516.2	11507.5	9261.92	17669.6	21881.4	15143.4	6530.46	9117.33	5032.59	0.416224	0.713522	1.23837	0.857029	[0] Phos(STY)
no significant up or down regulation	10066	LPSSLVGTR	24.12	48.1446	2	505.257	0.228278	Ot15g01610	gi|308811993	XP_003083304.1	A96521 protein F21D18.22 (ISS)	8372.51	9032	5530.67	7862.24	5873.68	4954.43	6891.27	8729.3	5952.58	1828.91	6710.76	10692.5	3926.86	13293.8	8986.25	7334.22	5671.3	8722.04	1551.23	2559.14	3601.83	0.249121	0.646217	0.773265	1.18923	[3] Phospho (ST)
no significant up or down regulation	3126	AMGFLTDDEREGASDGEADADGFAFAR	51.11	64.2604	3	973.059	0.507512	Ot06g00820	gi|308804768	XP_003079696.1	putative KH domain containing protein (ISS)	317983	359474	314115	361827	142244	437090	343034	420309	471031	353374	301794	47410.3	301542	324351	261649	299129	404967	247349	90506.2	55066.4	114029	0.0986928	0.45025	1.35382	0.8269	[2] Oxidation (M)|[14] Phospho (ST)
no significant up or down regulation	1138	SYELPSSSPR	28.64	40.3485	2	601.758	0.185775	Ot04g05120	gi|308803432	XP_003079029.1	unnamed protein product	246792	119582	104557	161603	89440.3	124862	145792	142764	136962	97969.5	108403	151134	131930	133292	155936	144395	129670	136139	63253.6	19445.9	18787.2	0.805972	0.994091	0.898022	0.942825	[8] Phospho (ST)
no significant up or down regulation	27088	KRDEDSLEEISPFVGIEK	24.8	89.4634	3	724.351	5.24734	Ot02g04460	gi|308800536	XP_003075049.1	CopG Coatomer gamma subunit (IC)	25141.6	105909	40343.9	122608	32656.1	19864.7	85713.4	91807.9	23410.7	4713.26	116168	18367	73654.5	13863.1	17368.6	65331.7	45102	47884.2	45371.8	40526	45515.6	0.33985	0.392387	0.690353	0.73294	[6] Phospho (ST)
no significant up or down regulation	6286	SSVEGGSDGIDEVVEGGTSGTPK	82.38	51.8586	2	1122.48	0.28633	Ot01g03740	gi|308799307	XP_003074434.1	unnamed protein product	182089	70092.3	86792	151033	73738.5	91186.9	102323	66828.9	76360.2	51187.2	110630	37147.6	108966	98199.6	115901	112749	77577.2	94168.7	50717.1	20068.7	32518.7	0.195331	0.559807	0.688053	0.835207	[7] Phospho (ST)
no significant up or down regulation	9428	VMSTASSSETNER	58.01	18.8391	2	747.792	1.07044	Ot01g05160	gi|308799599	XP_003074580.1	peroxin Pex14 (ISS)	110664	165874	91784.2	84824.5	96855.6	97810.7	100655	82017.6	63968.6	61757.8	63736.6	152762	31005.9	114844	85135	110001	81241.9	89496.8	32637.4	18234.5	46767.4	0.0979743	0.330701	0.738559	0.813603	[2] Oxidation (M)|[4] Phospho (ST) ##-or-## [2] Oxidation (M)|[6] Phospho (ST) ##-or-## [2] Oxidation (M)|[3] Phospho (ST)
no significant up or down regulation	7867	MYASSPPPSPK	28.53	28.7795	2	629.265	0.345253	Ot13g01030	gi|308810531	XP_003082574.1	putative phosphoprotein (ISS)	157909	110428	124140	202346	92084.6	189244	144547	155392	175181	86874.2	171264	78510.7	218490	196931	178046	137381	150248	168648	43575.8	39425.7	53628.4	0.639537	0.43533	1.09365	1.22759	[1] Oxidation (M)|[9] Phospho (ST)
no significant up or down regulation	2246	ASSASILQAK	56.87	39.8569	2	528.26	0.0731503	Ot13g00270	gi|308810379	XP_003082498.1	Kv3.1 potassium channel (ISS)	68486.3	69569.1	39772.3	42027.7	56274.7	28243.9	42724.8	54033.8	40155	27708.7	51089.6	72098.3	38109.2	63175.5	52762	55226	38573.2	55446.9	14103.8	10994.3	12882.1	0.0696896	0.95837	0.698461	1.004	[3] Phospho (ST)	True
no significant up or down regulation	8514	AVTPTPTVSGVK	20.55	36.8206	2	618.816	0.182101	Ot01g05050	gi|308799577	XP_003074569.1	unnamed protein product	1529.97	21670.4	20073.7	22723.7	15519.6	12610	16803.7	25364.3	10314.9	10006.7	14214.4	31388.2	6941.07	11646.1	5617.45	16303.5	15019.9	13961.4	8705	6388.77	10344.4	0.760189	0.96196	0.921272	0.856349	[3] Phospho (ST)
no significant up or down regulation	5451, 10831	ATSFKVDEETQTAVNEIEQEQR	43.99	62.4839	3	878.065	1.34397	Ot02g05980	gi|308800840	XP_003075201.1	unnamed protein product	254678	428782	304007	348513	71881.5	186243	249357	286274	265350	279942	314696	21275.2	293266	260834	234403	281573	253433	224895	133556	40169.4	117879	0.918342	0.538652	0.900064	0.79871	[3] Phospho (ST)
no significant up or down regulation	976	YASEAEESEDELEK	51.66	37.7439	2	894.811	0.491606	Ot06g04490	gi|308805500	XP_003080062.1	unnamed protein product	147964	859607	498092	486155	281697	539989	684732	610563	347711	284096	312803	1.0467e+06	271557	567569	262645	454703	493418	492254	269647	171420	334182	0.596899	0.837508	1.08514	1.08258	[1] Phospho (Y)|[8] Phospho (ST) ##-or-## [3] Phospho (ST)|[8] Phospho (ST)
no significant up or down regulation	789	SDSVKPGGSPGLAR	35.44	32.1425	2	704.335	0.428696	Ot08g00430	gi|308806606	XP_003080614.1	mitogen-activated protein kinase, putative / MAPK, putative (ISS)	636364	371323	459094	537461	291589	575932	509605	617623	601573	281862	546666	304305	689129	632813	698546	459166	517319	574292	135395	137926	162564	0.570932	0.321332	1.12665	1.25073	[9] Phospho (ST)
no significant up or down regulation	4235	LGVEEYDSDEQEESPR	50.36	40.5296	2	1021.37	0.39526	Ot01g04000	gi|308799359	XP_003074460.1	putative WD-40 repeat protein (ISS)	285406	175973	131998	207618	71499.9	188587	144876	169234	176415	89596	142960	147047	199677	201170	243648	174499	153741	186901	80334.4	39247.8	42149.2	0.830992	0.579426	0.881046	1.07107	[8] Phospho (ST)|[14] Phospho (ST)
no significant up or down regulation	3490, 4960, 298	ANKFGSLAPPDLYPEFGTYPGGGESPVIPFGSEK	39.22	77.4692	3	1202.57	1.83434	Ot01g04850	gi|308799535	XP_003074548.1	prasinophyte specific LHC (IC)	1.47992e+06	8.88228e+06	5.43957e+06	3.48057e+06	6.87805e+06	3.75023e+06	4.78488e+06	4.01131e+06	5.55379e+06	5.08885e+06	9.1315e+06	1.33991e+07	4.95942e+06	5.84557e+06	3.79914e+06	5.23208e+06	4.63781e+06	7.42694e+06	2.88196e+06	749062	3.88337e+06	0.917518	0.31676	0.886418	1.4195	[6] Phospho (ST)
no significant up or down regulation	3530	ESNSDDASGGEQDVEKSYDEVEQR	60.85	37.9412	3	918.36	1.36592	Ot11g00160	gi|308809017	XP_003081818.1	Myosin class II heavy chain (ISS)	116479	188226	155592	175563	108230	155835	119019	210013	156726	108426	164693	107403	147334	125317	92530	148818	150004	127456	35381.3	39903.2	29190	0.979794	0.34355	1.00797	0.856452	[17] Phospho (ST)
no significant up or down regulation	11262	AANASEDDAMAPAEPGRVPEKK	27.66	33.4206	3	784.017	0.528896	Ot01g02530	gi|308799065	XP_003074313.1	mini-chromosome maintenance protein MCM6 (ISS)	51481.2	126452	93838.4	103109	68109.1	76473	81097.4	80262.9	99127.9	71574.7	87364.8	87055.1	108616	91862.9	94034.2	88597.8	81707.2	93786.5	29446.5	10440.3	8806.5	0.822724	0.55206	0.922226	1.05856	[5] Phospho (ST)|[10] Oxidation (M)	True
no significant up or down regulation	2773	ERAPEDEGEPSEDEDDESDAK	80.54	28.9607	2	1214.94	0.676948	Ot16g01920	gi|308812670	XP_003083642.1	heat shock protein, DnaJ (ISS)	407968	288236	288940	447284	151462	470766	374428	417873	563333	212846	344755	197111	426466	505476	403042	316778	407849	375370	116476	129786	115128	0.316525	0.471803	1.28749	1.18496	[11] Phospho (ST)
no significant up or down regulation	8833	GVSDADIDDYVDDADSIGR	86.92	63.5078	2	1039.42	1.37178	Ot17g00620	gi|308813031	XP_003083822.1	putative tyrosine kinase-like (ISS)	51024.4	45823.2	48828.2	42840.8	35590.9	55160.6	39675	57458	58785.6	45943.2	56512.1	43027.7	67281.6	50940.2	46603.1	44821.5	51404.5	52872.9	6013.73	8255.93	9497.76	0.211764	0.148087	1.14687	1.17963	[3] Phospho (ST)
no significant up or down regulation	9772	GDLESVDGGDVVDALR	63.41	62.4839	2	848.876	1.4554	Ot14g01260	gi|308811218	XP_003082917.1	unnamed protein product	25591.2	18760.2	65081.5	30284	53684.9	30436.2	29079	82288.5	69393.3	33988	64603.4	22108.8	26392.5	38201.6	26666.9	38680.3	49037	35594.6	19753.5	24954.1	17281.2	0.468308	0.856842	1.26775	0.920225	[5] Phospho (ST)
no significant up or down regulation	15873	AASAEIASDYVATPGGSR	49.49	43.8813	2	941.885	0.0327885	Ot15g02430	gi|308812157	XP_003083386.1	Armadillo/beta-Catenin/plakoglobin (ISS)	27728.6	47741.8	29748.6	16451.7	12885.1	50962.5	29612.9	46909.4	50475.3	12988.2	22980.8	32970.9	28224.8	57291.2	32957.3	26911.2	38189.6	34885	13681.8	16574	13186.1	0.354502	0.287111	1.4191	1.2963	[3] Phospho (ST)|[13] Phospho (ST)	True
no significant up or down regulation	10927	GVNSDDESSDDDGPQGGYAAR	61.17	32.2516	2	1096.4	1.1588	Ot10g00090	gi|308808268	XP_003081444.1	Nucleolar protein involved in 40S ribosome biogenesis (ISS)	46485.8	11380.5	22703.5	57665.1	6349.08	55447.9	41641.3	27884.6	52754.3	23102.8	24353.7	9663.4	65548.2	56475.4	44492.3	28916.8	40166.2	40106.6	22307.9	14458.2	22964	0.236965	0.446507	1.38903	1.38697	[8] Phospho (ST)
no significant up or down regulation	10282	SAEAVATTPR	20.29	28.1619	2	541.746	1.925	Ot07g01830	gi|308805955	XP_003080289.1	ribulose-bisphosphate carboxy (ISS)	13103.4	8469.57	8081.63	7448.46	11964.2	13874.3	9133.09	11027	9063.28	6359.94	7689.18	6615.64	8303.06	9427.99	12397.5	9813.46	9891.51	8886.67	2542.05	2778.71	2210.83	0.993071	0.550923	1.00795	0.90556	[1] Phospho (ST)
no significant up or down regulation	3419	AAASEGDSETSGIEQR	86.89	32.1425	2	844.344	0.480758	Ot03g05510	gi|308802295	XP_003078461.1	unnamed protein product	102317	68774.9	82442.8	97537	25779.5	64565.4	69172.4	83353.9	52861	25265.4	75963.7	58853.3	104189	107343	97836.7	75370.3	59043.6	88837.2	30701.2	21813.2	20760	0.528277	0.408059	0.783381	1.17868	[4] Phospho (ST)
no significant up or down regulation	1621	FSSGLER	28.59	35.9032	2	438.187	0.197338	Ot06g02260	gi|308805054	XP_003079839.1	calcium channel alpha-1 chain homolog-Fugu rubripes (ISS)	87327.3	49509.7	72252.7	73497.2	47041.2	60654.7	41567.9	73019.5	64974.3	35123.5	61287.2	50666.4	91396.5	59620.4	84152.3	65925.6	55068	69424.6	17186.5	16059.6	17420.4	0.336356	0.744884	0.835305	1.05307	[3] Phospho (ST)
no significant up or down regulation	8187	ALSPADIEAASR	28.39	49.6681	2	640.798	0.642246	Ot02g04700	gi|308800584	XP_003075073.1	IF38_MEDTR Eukaryotic translation initiation factor 3 subunit 8 (ISS)	29623.2	25670.4	24163.7	31760.7	17726.3	28317.8	29782.9	26992.7	29457.4	17218.7	28387.4	24549.5	24461.1	28489.8	26577.4	25788.9	26353.9	26493.1	5431.95	5222.69	1967.82	0.882893	0.689177	1.02191	1.02731	[3] Phospho (ST)
no significant up or down regulation	121	VLSIPSTPR	24.92	46.5302	2	525.273	0.313988	Ot10g03620	gi|308808970	XP_003081795.1	U4/U6-associated splicing factor PRP4 (ISS)	1.10792e+06	957004	974933	1.05727e+06	1.06477e+06	1.12535e+06	990866	1.2106e+06	1.04025e+06	547272	1.12199e+06	984806	1.26043e+06	1.01407e+06	1.1105e+06	1.03238e+06	982866	1.09836e+06	63947.2	257517	108366	0.581353	0.280763	0.952039	1.06391	[6] Phospho (ST) ##-or-## [7] Phospho (ST)
no significant up or down regulation	1968	DADAFTAPASPTSPFATDDDAR	89.03	56.2361	2	1159.98	0.299954	Ot01g05620	gi|308799691	XP_003074626.1	unnamed protein product	487341	338653	336874	398892	422213	397488	409310	551104	461686	247814	329456	275605	444177	302820	426899	396795	413480	355791	62889	110660	75494.5	0.906206	0.347605	1.04205	0.896663	[10] Phospho (ST)
no significant up or down regulation	11744, 925	RSMDSEQAAALR	23.34	30.8526	2	715.808	0.079218	Ot12g02770	gi|308810228	XP_003082423.1	unnamed protein product	397274	418850	246462	246828	172206	219808	213098	299217	225114	110201	193831	364530	186838	283300	256335	296324	213488	256967	106706	67440.3	72745.9	0.205724	0.58024	0.720453	0.867181	[2] Phospho (ST)|[3] Oxidation (M)
no significant up or down regulation	3186	SVNETMASATGESVK	68.87	30.8526	2	803.836	0.604875	Ot01g06530	gi|308799873	XP_003074718.1	CAC1H_MOUSE Voltage-dependent T-type calcium channel alpha-1H subunit (ISS)	97147.7	165839	103169	77546.8	139545	111698	123680	150962	83037.9	53255.6	82658.8	175281	59410.1	160421	59713.7	116649	104527	107497	35478.5	37633.1	56143	0.570802	0.580684	0.896076	0.921538	[1] Phospho (ST)|[6] Oxidation (M)
no significant up or down regulation	972	QSSGGVGFGTQAPGR	39.88	40.3777	2	743.329	2.12802	Ot06g00360	gi|308804676	XP_003079650.1	putative CCR4-NOT transcription comp (ISS)	364748	365373	328284	418311	258146	379119	360007	486806	414695	325366	377375	395237	355116	379388	400607	346973	393199	381544	59125.2	61493.3	17828.1	0.259448	0.23656	1.13323	1.09964	[3] Phospho (ST) ##-or-## [2] Phospho (ST)
no significant up or down regulation	774	PVLSSSDDEIPLAQR	52.49	55.3388	2	853.904	0.568522	Ot12g02020	gi|308810078	XP_003082348.1	putative DNA topoisomerase I (ISS)	1.00665e+06	217754	408410	753837	520881	662982	484861	520831	706106	378859	570155	196981	986734	421892	930837	581507	550728	621320	306758	133711	336073	0.869906	0.916683	0.947069	1.06846	[6] Phospho (ST) ##-or-## [5] Phospho (ST)	True
no significant up or down regulation	2357	AFLNEHFESGPRDR	26.91	30.2619	2	877.891	5.30686	Ot05g04440	gi|308804457	XP_003079541.1	putative trehalase (ISS)	259676	225699	214125	325615	335994	236056	239872	260063	224829	184243	195309	177134	238956	221564	248558	272222	229013	216304	56157.3	28077.9	29816.8	0.174066	0.0836121	0.841272	0.794588	[12] Phospho (ST) ##-or-## [9] Phospho (ST) ##-or-## [10] Phospho (ST)
no significant up or down regulation	10986	VGSHSDGVGQDDDADGESR	52.9	27.589	2	991.87	1.43641	Ot09g01740	gi|308807707	XP_003081164.1	myc-regulated DEAD/H box 18 RNA helicase-like (ISS)	67798.7	39926	30158.6	58150.5	16083.7	44531.7	29260.5	31789.5	36653.8	21612.9	27583.1	20223	45706.9	67833.7	65968.1	42423.5	32769.7	45462.9	20866.8	8532.03	21666.3	0.566994	0.824557	0.772442	1.07165	[3] Phospho (ST) ##-or-## [5] Phospho (ST)
no significant up or down regulation	694, 491	AVAAEGMKPSASNESLSER	37.31	33.4491	3	677.302	0.498952	Ot08g00170	gi|308806554	XP_003080588.1	ZIK1 protein (ISS)	2.38926e+06	1.02898e+06	1.66336e+06	2.26375e+06	1.36595e+06	1.73671e+06	1.38104e+06	1.41841e+06	1.68718e+06	923194	1.616e+06	889009	1.95798e+06	1.4389e+06	1.98179e+06	1.74226e+06	1.42931e+06	1.57674e+06	580336	323880	448032	0.395429	0.683148	0.820376	0.904995	[7] Oxidation (M)|[12] Phospho (ST)
no significant up or down regulation	576	AASLPGGDNDAVYR	50.7	43.4859	2	743.325	4.07233	Ot01g02410	gi|308799041	XP_003074301.1	SL-TPS/P (ISS)	379495	1.05157e+06	604386	457398	390428	463385	634976	689676	361686	262062	446916	1.10274e+06	508813	830215	468826	576655	482357	671503	280218	180087	286855	0.552806	0.546954	0.836474	1.16448	[3] Phospho (ST)
no significant up or down regulation	6215	SSGDLSAQSGASETRGDR	41.3	29.2301	2	930.889	0.99629	Ot12g02420	gi|308810158	XP_003082388.1	trehalose-6-phosphate synthase (ISS)	158494	80633.2	65359.3	136021	76790.5	73366.7	64648.3	83620.9	85745.7	62655	92397	43868.8	111868	91615.4	121796	103460	74007.3	92309.1	41148.9	10572.2	29995.8	0.165421	0.674621	0.715326	0.892224	[12] Phospho (ST) ##-or-## [14] Phospho (ST)
no significant up or down regulation	4899	EDVHDADSEFFGDTNGSASPRPSVTPTK	36.03	52.5129	3	1015.1	0.705115	Ot04g02260	gi|308802862	XP_003078744.1	from A. thaliana. (ISS)	575942	440136	427930	415659	380015	533172	487059	614920	495895	346662	385286	72632.6	606281	511476	489430	447936	495542	413021	75002.9	97345.1	205861	0.445618	0.500641	1.10628	0.922053	[18] Phos(STY)
no significant up or down regulation	990	LKSLEGK	29.81	28.6941	2	427.723	0.199453	Ot02g00500	gi|308799980	XP_003074771.1	Nup62 nuclear pore complex glycoprotein p62-related protein (IC)	287347	231346	191476	195986	212371	235780	146773	176180	160770	136057	202643	206199	172553	203014	231456	223705	171112	203173	38872.2	39165.8	20898.6	0.0509834	0.334142	0.764899	0.908219	[3] Phospho (ST)
no significant up or down regulation	565, 11193, 215	TSVEEETMGLDESK	33.18	40.0274	3	550.887	0.386907	Ot20g00200	gi|308814192	XP_003084401.1	ammonium transporter (ISS)	1.79008e+08	1.07696e+08	9.00023e+07	1.25133e+08	1.15856e+08	1.11173e+08	1.2342e+08	1.29012e+08	1.28357e+08	7.23537e+07	9.12044e+07	8.88257e+07	1.57894e+08	1.21001e+08	1.52655e+08	1.23539e+08	1.12863e+08	1.22316e+08	3.35936e+07	2.37496e+07	3.27012e+07	0.603553	0.941957	0.913582	0.990098	[8] Oxidation (M)|[13] Phospho (ST)
no significant up or down regulation	2983	VNSAEWLGK	58.61	49.0365	2	542.247	0.0576334	Ot18g01200	gi|308813690	XP_003084151.1	Nucleolar GTPase/ATPase p130 (ISS)	52199.9	33343	48644.1	83006.8	11214.8	54050.3	72424.4	29281.1	25490.4	35301.1	62668.1	26036.8	3371.89	48536.7	37474.4	45681.7	43309.5	35617.6	26384.8	19630.9	22548.1	0.89361	0.525725	0.948071	0.779691	[3] Phospho (ST)
no significant up or down regulation	2466	SLSFDAGR	28.8	45.0058	2	466.697	0.22175	Ot13g02470	gi|308810819	XP_003082718.1	RAS signaling inhibitor ST5 (ISS)	47926.8	52403.4	30908.3	26485.9	29286.9	32325.4	26951.8	35618	22091.6	16908.5	30651.6	51657.7	34261.1	47750.2	26601.7	37402.3	26779.1	38184.5	11863.8	7555.09	10946.8	0.125525	0.889666	0.715975	1.02091	[3] Phospho (ST)
no significant up or down regulation	8087	GYASDSNPSNGSLLDESHFPSVK	39.25	59.6461	3	830.028	1.1158	Ot01g05660	gi|308799699	XP_003074630.1	DNA polymerase sigma (ISS)	25128.9	131540	61673.3	61293	22733.1	43829	65204	59411.7	38237	22200.3	39555.2	51350.2	33815.7	71899.3	35955.4	60473.6	45776.4	46515.2	43949.1	17174.2	15723.9	0.728237	0.797105	0.756965	0.769181	[4] Phospho (ST)
no significant up or down regulation	10061	AESPASQPEPVSPK	44.77	30.5098	2	752.339	0.861011	Ot10g02300	gi|308808706	XP_003081663.1	unnamed protein product	28272.4	14733.9	17606.5	35748.5	8240.22	42258.6	41731.5	22912.6	24005.4	10974.6	19035.5	14294.6	25979	34109.7	25915.4	20920.3	28376.5	23866.8	10999.6	13443	7558.82	0.397427	0.495326	1.35641	1.14085	[12] Phospho (ST)
no significant up or down regulation	1935, 500	KPVVDDSDEDESAPR	32.3	32.0993	3	580.244	0.0893941	Ot17g00370	gi|308812981	XP_003083797.1	unnamed protein product	1.61581e+06	888618	1.06708e+06	1.26087e+06	637933	1.30362e+06	1.13575e+06	1.18789e+06	1.16121e+06	561389	968490	820875	1.37844e+06	1.6056e+06	1.29514e+06	1.09406e+06	1.06997e+06	1.21371e+06	371159	291464	316937	0.949151	0.554334	0.977981	1.10936	[7] Phospho (ST)
no significant up or down regulation	2962	SSTPPTFER	27.45	38.213	2	551.234	0.315403	Ot12g00540	gi|308809796	XP_003082207.1	putative adapter-related protein complex 4 epsilon 1 subunit (ISS)	52267.9	62926.5	68578.3	42870.9	66187.5	43360.4	46733.5	89349.9	61958	30364.9	54448.6	55011.1	49137.1	45049.2	36552.3	58566.2	54353.4	48039.7	10762.8	22566.2	7612.19	0.548099	0.131272	0.928067	0.820262	[3] Phospho (ST)
no significant up or down regulation	1531	AGSGDVSPTRPSPMQSPSQPTPAPSAAEMSR	65.69	35.4351	3	1065.14	0.474421	Ot08g00170	gi|308806554	XP_003080588.1	ZIK1 protein (ISS)	525416	1.07134e+06	829836	776987	660482	708695	726878	872926	579819	437147	692723	1.62627e+06	535588	730193	564528	772812	665093	829860	203846	164426	452771	0.399628	0.975481	0.860613	1.07382	[9] Phospho (ST)|[14] Oxidation (M)|[29] Oxidation (M) ##-or-## [3] Phospho (ST)|[14] Oxidation (M)|[29] Oxidation (M)
no significant up or down regulation	631	GTTPDDDIGDAAAAHAPNVAVAETHV	47.88	55.0433	3	865.717	0.464097	Ot13g00540	gi|308810433	XP_003082525.1	putative TAF6 (ISS)	785264	823658	673082	805159	626751	880726	900628	1.08231e+06	772782	554220	850308	663867	862094	921054	850206	742783	838134	829506	87404.1	193792	97134.4	0.429561	0.1957	1.12837	1.11675	[3] Phospho (ST)
no significant up or down regulation	12706	VVDDPSTHARPR	41.76	27.9792	2	715.333	0.41259	Ot20g00370	gi|308814226	XP_003084418.1	SOH1-like protein (ISS)	5546.7	94919.7	53835.7	59824.3	79907.2	70332.9	38709.3	57474.6	61118.4	53120.3	78781.9	50454.4	62526.8	7722.58	64523.6	58806.7	56151.1	52801.9	33955	11629.2	27132	0.629705	0.979272	0.954841	0.897888	[6] Phospho (ST)
no significant up or down regulation	7436	ASRDDQESIEAIEQR	21.99	45.4912	2	913.899	0.336954	Ot18g00910	gi|308813632	XP_003084122.1	unnamed protein product	49917.6	39317.6	40013.8	48284.3	37132.5	45732.8	44437.2	64945.9	51109.3	31099.9	43787.5	35053.7	46643.8	55036.7	47143.1	42933.2	47465	45533	5758.91	12235.7	7193.9	0.565723	0.572221	1.10556	1.06055	[2] Phospho (ST)
no significant up or down regulation	3362	EAFSVDSDEDMDSDDDGNPFMIR	32.24	64.6515	3	933.651	0.526701	Ot16g01220	gi|308812530	XP_003083572.1	enhancer of polycomb-like protein (ISS)	255577	167757	207712	276456	97624.7	323119	207248	166429	233992	177891	263744	191425	216430	191770	188005	201025	221736	210275	71604.6	62489.5	31978.7	0.567123	0.629578	1.10302	1.04601	[7] Phospho (ST)|[11] Oxidation (M)|[13] Phospho (ST)|[21] Oxidation (M)
no significant up or down regulation	1134, 4145	VLSVIDESPVFALDAGDPNYDSTEEPFSLR	48.34	82.9262	3	1121.52	0.593959	Ot05g02440	gi|308804057	XP_003079341.1	putative MA3 domain-containing protein (ISS)	72909.7	2.75329e+06	1.8198e+06	849562	3.82413e+06	647150	821848	599050	997211	3.27331e+06	1.76535e+06	6.66039e+06	477879	1.05166e+06	230425	1.86394e+06	1.26771e+06	2.03714e+06	1.4893e+06	1.1321e+06	2.65118e+06	0.973586	0.976722	0.680126	1.09292	[21] Phos(STY)
no significant up or down regulation	2765	FQGGAGIGGTHNAVMSSQDYLSAGMK	54.05	47.8211	2	1348.58	0.377082	Ot04g02690	gi|308802948	XP_003078787.1	RuBisCO activase (IC)	191151	594431	363465	333205	185780	289370	378640	431148	421792	352406	332674	370361	185221	656011	230295	333606	374671	354912	166634	57440.6	184200	0.403878	0.850697	1.12309	1.06387	[14] Oxidation (M)|[16] Phos(STY)|[24] Oxidation (M)
no significant up or down regulation	4701	VVDLEAELSSPTNQR	68.23	55.9303	2	869.407	0.543835	Ot10g03660	gi|308808978	XP_003081799.1	unnamed protein product	66892.6	58272.8	65278.2	63424.1	104873	83567	79798.3	86055.1	72068.8	64996.1	92000.4	62587	65639.8	62929	71157.6	71748.2	77297.1	70862.8	18798.8	8673.52	12304.4	0.446507	0.999949	1.07734	0.987659	[10] Phospho (ST)
no significant up or down regulation	9538, 524	ISSSGMLLNIGTTSREPSVR	50.8	61.7373	3	729.028	0.261707	Ot10g01000	gi|308808444	XP_003081532.1	unnamed protein product	3.71509e+06	1.678e+06	2.39216e+06	2.7284e+06	2.59159e+06	2.16236e+06	1.64483e+06	3.10909e+06	2.59402e+06	1.52301e+06	2.14073e+06	1.16229e+06	3.30921e+06	2.70449e+06	2.90508e+06	2.62105e+06	2.20666e+06	2.44436e+06	733325	661327	831232	0.369529	0.675136	0.841901	0.932588	[14] Phospho (ST)
no significant up or down regulation	10391	AFDDLSIYDDDINK	68.8	62.8168	2	862.359	0.573834	Ot08g03890	gi|308807296	XP_003080959.1	unnamed protein product	27208	25651.3	33834.3	33590.6	18947.7	31369.5	21480.5	29073.9	32172.1	12348.2	27339.3	23609.1	27235.4	34017.2	37219	27846.4	25288.8	29884	6190	8376.19	5562.16	0.54662	0.575708	0.908156	1.07317	[6] Phospho (ST)	True
no significant up or down regulation	7405	SGSPIIGGSPIR	33.65	48.81	2	610.805	0.377951	Ot03g03060	gi|308801807	XP_003078217.1	PHD finger protein BR140/LIN-49 (ISS)	10988	24889.9	12633.6	14074.1	14885.3	17490.6	24429.4	25917.4	10735.2	10272.8	11199.1	25840.4	7798.06	19186.2	11645.3	15494.2	17769.1	15133.8	5457.92	7357	7288.98	0.675111	0.782799	1.14682	0.976742	[3] Phospho (ST)
no significant up or down regulation	4823	SLEEIGAGDQGHMFGYATDETPELMPLTHVLATK	34.61	70.5496	3	1257.57	1.18801	Ot15g00960	gi|308811865	XP_003083240.1	S-adenosylmethionine synthetase (ISS)	818326	1.51119e+06	1.40396e+06	1.72779e+06	216638	1.12687e+06	1.32676e+06	1.63626e+06	1.53043e+06	601137	1.83701e+06	237540	1.37366e+06	1.27049e+06	1.25739e+06	1.13558e+06	1.24429e+06	1.19522e+06	614192	409192	585323	0.572851	0.886877	1.09573	1.05252	[1] Phospho (ST)|[13] Oxidation (M)|[25] Oxidation (M)
no significant up or down regulation	13790	SSTPPPGVDANK	25.55	24.988	2	625.277	0.0271717	Ot17g00640	gi|308813035	XP_003083824.1	putative RING zinc finger protein (ISS)	11522.1	25943.9	10200.9	9869.71	8193.47	12113.8	10918.4	13466.3	7703.67	4230.4	7086.46	24608	10913.9	16591.3	9373.57	13146	9686.5	13714.7	7251.89	3721.45	7027.85	0.348544	0.905294	0.736838	1.04325	[3] Phospho (ST)
no significant up or down regulation	3179	AVMDQYGSGGSVPVDSDMEADDDSTNVR	45.57	40.3485	3	1010.39	0.314907	Ot02g05640	gi|308800772	XP_003075167.1	putative ubiquitin-specific protease UBP12 (ISS)	86414.5	370461	210530	191032	122555	212554	252287	315858	161601	159773	171779	506502	119122	196729	130624	196199	220415	224951	109631	65809.6	160462	0.487774	0.777192	1.12343	1.14655	[2] Oxidation (M)|[15] Phos(STY)|[17] Oxidation (M)
no significant up or down regulation	4853	GGASDAEEDDVSEDVRR	48.28	38.3466	2	943.874	0.0427553	Ot14g00220	gi|308811010	XP_003082813.1	unnamed protein product	62839.7	97506.4	74074.9	89920	80922.3	73519.4	85641	98677.4	80350.6	64723.6	67624.6	75874.2	87884.4	96283.4	74194.2	81052.7	80582.4	80372.1	13507.2	12791.2	11516.3	0.967559	0.961147	0.994198	0.991604	[4] Phospho (ST)
no significant up or down regulation	7357	ASNTGNGMSPAASAAR	59.41	17.7967	2	779.818	1.22463	Ot03g02650	gi|308801725	XP_003078176.1	FOG: RCC1 domain (ISS)	299760	408024	302295	346122	98853.2	288896	214328	184290	220148	174095	245333	224705	144682	362286	283149	291011	216352	252031	116036	44985.4	79749.2	0.448012	0.773883	0.743449	0.866054	[8] Oxidation (M)|[9] Phospho (ST)
no significant up or down regulation	12123	SFAFNSDAPGAGMETK	36.6	48.431	2	863.345	0.0243341	Ot04g02230	gi|308802856	XP_003078741.1	Magnesium chelatase H subunit (ISS)	35043.3	39988.7	24906.5	31235.4	20034.5	22659	23138.4	29704.2	17853.2	11134.5	33781.7	44045.4	34278.3	29905.5	35117.4	30241.7	20897.9	35425.7	7932.49	6896.84	5217.44	0.0950756	0.23091	0.691029	1.17142	[1] Phospho (ST)|[13] Oxidation (M)
no significant up or down regulation	8197	STSEEDDEAASDSDPDGEMPK	53.83	27.7682	2	1154.4	1.03548	Ot14g00150	gi|308810996	XP_003082806.1	putative DNA helicase (ISS)	107527	46138.5	68009.3	96245.4	35473.7	119967	98844.8	82742.1	96718.2	66576.3	81220.6	28415.8	130209	128122	115322	70678.8	92969.7	96657.8	31065.3	19866	42893.2	0.182454	0.470609	1.31538	1.36756	[11] Phospho (ST)|[19] Oxidation (M)	True
no significant up or down regulation	2965	VKSVGVDLDEK	44.7	41.9789	2	634.81	0.131981	Ot17g01690	gi|308813245	XP_003083929.1	unnamed protein product	105262	129735	84723.3	83218	87020.2	98215.3	91667.9	93664.1	121663	79382.4	179251	68139.7	73102.6	114226	124770	97991.8	96918.5	111898	19844.4	15489	45076.2	0.959987	0.684336	0.989047	1.14191	[3] Phospho (ST)
no significant up or down regulation	3105	SFSMDEPEPELKDPEPMASSGALVASSAPR	83.28	54.0784	3	1082.14	0.127575	Ot10g02360	gi|308808718	XP_003081669.1	Myosin class II heavy chain (ISS)	180038	651275	243515	218996	191723	345766	358583	329907	296114	244039	161219	664500	230106	549287	204145	297109	314882	361851	199512	45989.8	228697	0.482434	0.661611	1.05982	1.21791	[3] Phospho (ST)|[4] Oxidation (M)|[17] Oxidation (M)	True
no significant up or down regulation	8478	IDVISAALDAETPTTSSK	76.41	62.2687	2	949.953	0.267632	Ot11g03470	gi|308809679	XP_003082149.1	xenotropic and polytropic murine retrovirus receptor (ISS)	78696.7	38071.9	63790.9	65469.4	41164.6	40526.9	52760.6	59355.1	57498.4	44346.6	69388.6	29270	88158.8	59563.2	55778.7	57438.7	50897.5	60431.9	17296.4	8201.2	21462	0.57651	0.904213	0.886119	1.05211	[12] Phospho (ST)
no significant up or down regulation	891, 27812	STYSNTAFEDTVVGSPR	28.58	52.9864	3	637.611	0.559682	Ot14g03540	gi|308811670	XP_003083143.1	unnamed protein product	8.97687e+06	6.62075e+06	5.25751e+06	7.37131e+06	4.73885e+06	7.83433e+06	7.62267e+06	7.03531e+06	7.60128e+06	4.46395e+06	5.22301e+06	4.9552e+06	8.20277e+06	7.37456e+06	7.38676e+06	6.59306e+06	6.91151e+06	6.62846e+06	1.69638e+06	1.39991e+06	1.44786e+06	0.7413	0.941888	1.0483	1.00537	[15] Phospho (ST)
no significant up or down regulation	13540	GISDVTVDDGDDLGEVFGK	34.4	66.6912	2	1009.44	0.0387216	Ot12g02870	gi|308810248	XP_003082433.1	protein synthesis initiation factor eIF2 beta (ISS)	20397.8	31340.7	25060.2	25516.6	11349.2	30068.9	29602.1	25691.6	28051	18065.5	22780.6	36761.8	18352.9	35932.7	19017.6	22732.9	26295.8	26569.1	7454.9	4907.94	9089.19	0.381608	0.49876	1.15673	1.16875	[6] Phospho (ST)
no significant up or down regulation	4627, 5093	RGDTSQLSTMLEAVSPR	25.99	48.4944	3	648.635	0.574045	Ot01g00020	gi|308798563	XP_003074061.1	Fructose-6-phosphate 2-kinase/fructose-2,6-biphosphatase (ISS)	170759	348257	294182	329892	186797	321190	320190	412333	345440	184632	283489	72919.2	221795	280586	198473	265977	316757	211452	82138.1	82833.9	85783.9	0.385945	0.351577	1.19092	0.795002	[10] Oxidation (M)|[15] Phospho (ST)
no significant up or down regulation	7620	ASLGSLFATSAQDVDPSTR	49.39	70.1287	2	1001.96	2.41614	Ot07g00540	gi|308805697	XP_003080160.1	unnamed protein product	106297	75435.8	109860	100861	118358	109161	95792.2	94645.1	85107.9	101017	119570	88763.8	119263	118408	89364.3	102163	97144.7	107074	16237.7	8836.79	16447.5	0.641573	0.65784	0.950884	1.04807	[5] Phospho (ST) ##-or-## [2] Phospho (ST)
no significant up or down regulation	4434	VVGPSSSDDEPTTSSGTQR	88.22	31.3277	2	993.917	0.696584	Ot07g00480	gi|308805685	XP_003080154.1	unnamed protein product	90654.7	126768	118643	122297	52638.5	100300	127703	141123	134467	67527.9	147724	79605.4	161309	225688	127099	102200	114224	148285	31094.6	30370.2	53214	0.574553	0.162168	1.11765	1.45092	[7] Phospho (ST)
no significant up or down regulation	5643	GGIAPPKSPVAPQR	57.57	36.4173	2	727.879	0.0790239	Ot02g05580	gi|308800760	XP_003075161.1	unnamed protein product	33045.4	33953.6	35758.4	35689.6	29663.9	22889.7	22151	41928.6	37392.9	21102	31562.4	24489	32771.7	41837.9	29596.6	33622.2	29092.9	32051.5	2497.42	9800.12	6319.58	0.248368	0.532377	0.865288	0.953285	[8] Phospho (ST)
no significant up or down regulation	5120, 5262	TPEPERAETVTAPSAVNDGPTWVGESSDEDDGSVSRR	42.36	51.4509	4	995.941	0.0971173	Ot11g02060	gi|308809397	XP_003082008.1	unnamed protein product	300392	594899	383981	416851	109512	432724	399848	273337	323492	254737	349957	131632	159938	516721	207649	361127	336828	273180	176972	77645.7	159969	0.889431	0.491422	0.932712	0.756464	[27] Phospho (ST)
no significant up or down regulation	5406, 3497, 1950, 8855	KAMATEDGDKSDSDLTDTAR	25.44	32.9801	3	741.642	0.37772	Ot05g02800	gi|308804129	XP_003079377.1	RNA binding protein (ISS)	438319	501395	645697	887942	334655	754773	651343	777978	817504	365316	672285	493786	835030	684733	1.04898e+06	561602	673383	746962	214417	182843	207675	0.397654	0.174674	1.19904	1.33006	[3] Oxidation (M)|[11] Phospho (ST)
no significant up or down regulation	512	GGGFSVGSQGR	67.05	37.2532	2	544.73	0.368078	Ot18g00370	gi|308813524	XP_003084068.1	RNA-binding protein La (ISS)	146654	508203	390062	216710	212348	287811	318991	375176	195058	168360	194350	457035	145796	429614	155093	294795	269079	276378	149549	86200.5	153792	0.904565	0.800295	0.912767	0.937524	[8] Phospho (ST)
no significant up or down regulation	2324, 1093	RSTGAAISPER	34.38	27.8638	2	612.79	0.22701	Ot07g03640	gi|308806317	XP_003080470.1	unnamed protein product	324439	461624	318659	324259	279429	298734	222582	327286	205910	147173	265744	251026	282680	416381	367770	341682	240337	316720	69628.2	72715.7	71783.3	0.0522884	0.548925	0.703394	0.926944	[8] Phospho (ST)
no significant up or down regulation	6865	AESDTDHISPR	36.41	27.3632	2	654.266	0.639551	Ot04g05180	gi|308803444	XP_003079035.1	unnamed protein product	49167.9	40307.6	31654.2	45188.4	33247.5	50021.4	45264.9	43397.3	37884.7	23625.7	39595	29568.9	42823.8	70791.9	73277.7	39913.1	40038.8	51211.4	7521.24	10152.3	19646.9	0.93189	0.328051	1.00315	1.28307	[9] Phospho (ST)
no significant up or down regulation	6658	SPAGGMSSLGSSPR	56.11	27.7972	2	693.789	1.30172	Ot01g05620	gi|308799691	XP_003074626.1	unnamed protein product	61095.3	47397.3	39745.6	45042.4	31970.9	47618.8	42586.6	37040.3	30599.7	20630	33413.8	32717.2	37344.2	60850.2	46760.4	45050.3	35695.1	42217.2	10749	10540.4	11825	0.204971	0.6652	0.792337	0.937111	[6] Oxidation (M)|[12] Phospho (ST)
no significant up or down regulation	5223	LSVGSESDLLSDTEPASASESNAESSKR	85.21	56.5671	3	978.434	0.759344	Ot10g03560	gi|308808958	XP_003081789.1	acetyl-CoA carboxylase (ISS)	181089	91101.5	87244.5	153785	91582.9	143037	124734	121223	156740	91169.8	123280	51359.2	139433	104801	167976	120961	127381	117370	43543.9	24815.6	43583.5	0.65058	0.840318	1.05308	0.970316	[5] Phospho (ST)
no significant up or down regulation	8444	ASDAAAASPEDGSMPK	73.45	23.3451	2	800.813	0.953003	Ot02g05980	gi|308800840	XP_003075201.1	unnamed protein product	93283.4	45424.6	50764	55209.3	28633.7	86679.8	85338.7	48058.3	59861.5	30199.8	35488.3	41457.1	40045.7	113116	31846.4	54663	62027.6	52390.7	23821.8	24310.4	34158.7	0.653378	0.758732	1.13473	0.95843	[8] Phospho (ST)|[14] Oxidation (M)	True
no significant up or down regulation	6529	LESMANDEDER	31.16	25.9585	2	702.753	0.262741	Ot08g03470	gi|308807212	XP_003080917.1	unnamed protein product	14831.1	35970.7	32254.3	42235.9	13567.9	31564.8	28271.1	29673	31408.1	25606.6	25456	20578.4	20717.4	33531.9	18654.8	27772	29304.7	23787.7	12900.9	2470.43	5995.94	0.53842	0.780137	1.05519	0.856534	[3] Phospho (ST)|[4] Oxidation (M)	True
no significant up or down regulation	647	GMDMDISDDQQDIAR	79.6	37.7439	2	911.337	0.167199	Ot04g02690	gi|308802948	XP_003078787.1	RuBisCO activase (IC)	228640	577289	1.07957e+06	422368	1.00888e+06	495044	452096	1.43459e+06	1.02495e+06	364210	1.18444e+06	527656	389891	634963	378588	663348	754179	623108	369823	460098	331106	0.735949	0.984353	1.13693	0.939337	[2] Oxidation (M)|[4] Oxidation (M)|[7] Phospho (ST)
no significant up or down regulation	3758	MENGEGMDEDDEGEDEGSDAAENFAIR	35.81	50.5936	3	1015.36	1.68979	Ot20g00940	gi|308814340	XP_003084475.1	OJ1458_B07.103 gene product (ISS)	328972	206276	240277	315664	194504	309672	260149	249712	235087	140316	253516	145534	362971	263470	227097	257139	238987	250518	62007.1	61867.5	78090.5	0.643805	0.813546	0.929411	0.974252	[1] Oxidation (M)|[7] Oxidation (M)|[18] Phospho (ST)
no significant up or down regulation	5109	AAASEGDSETSGIEQR	81.79	31.532	2	844.344	0.287456	Ot03g05510	gi|308802295	XP_003078461.1	unnamed protein product	66287.3	41224.7	59683.4	85311.4	36139.8	48800.6	42176.3	36372.3	59052.1	36905.2	60488.9	27502.7	94371.7	76116.6	79739.8	57729.3	44661.3	67644	19851.6	9477.19	25470.5	0.250342	0.646107	0.773633	1.17174	[8] Phospho (ST) ##-or-## [10] Phospho (ST)
no significant up or down regulation	38359, 8666	VIHFEAVDDAPNETQSPK	29.75	52.1668	3	692.981	0.304265	Ot07g03780	gi|308806345	XP_003080484.1	transcription regulatory protein SNF2, putative (ISS)	104881	106589	90560.2	156438	63024.8	126649	145345	129408	177857	75336	114012	40353.3	126127	94349.7	162092	104299	130919	107387	33972.1	37152.8	44864.4	0.287865	0.934929	1.25523	1.02961	[16] Phospho (ST)
no significant up or down regulation	10106	SPVEGDARSPTPR	23.14	26.7849	2	724.829	1.0974	Ot02g03990	gi|308800444	XP_003075003.1	unnamed protein product	36008.4	21398.3	14965.7	26783	13095.9	26126.8	19045.1	18740.7	14786.3	13150.9	17380.2	12854.3	22311.8	24920.4	25919.6	22450.3	18369.9	20677.2	9316.98	5021.03	5482.42	0.486729	0.845758	0.818251	0.921025	[9] Phospho (ST)
no significant up or down regulation	4923	SASRESGPTEYDSLDSVA	21.91	52.2235	2	975.901	0.737405	Ot18g00650	gi|308813580	XP_003084096.1	unnamed protein product	120051	79292.1	90159.3	109616	82695	94470.2	95874.4	140554	92903.2	81653.4	89872.9	78054.5	111303	115830	135000	96362.8	101091	106012	17702.4	22766.3	22398.5	0.731936	0.494939	1.04907	1.10014	[3] Phospho (ST) ##-or-## [1] Phospho (ST)
no significant up or down regulation	4512	ELHPSQASPPNNSIR	40.56	35.1239	2	863.899	0.155759	Ot03g01070	gi|308801411	XP_003078019.1	RabGAP/TBC domain-containing protein (ISS)	162678	81726	100233	111837	80844.4	99717.3	80094.1	113555	97685.1	41703.9	88931.9	126916	97293.2	128348	111262	107464	86551	110550	33507.6	27746.5	17522.9	0.312229	0.729384	0.805397	1.02872	[8] Phospho (ST)
no significant up or down regulation	13464	DNISVLSGSSPDDSAFMNAFSDLPR	28.03	74.8357	3	913.395	2.20478	Ot08g03690	gi|308807256	XP_003080939.1	GATA-4/5/6 transcription factors (ISS)	25147.6	48776.6	53286.6	28516.9	33599.4	50726.3	30417.2	34695.2	29174.1	25655.5	42570.1	74314.4	28946.8	22580.6	22864.8	37865.4	34133.6	38255.3	12492	9822.4	21726.1	0.647204	0.839608	0.901446	1.0103	[9] Phos(STY)|[16] Oxidation (M)
no significant up or down regulation	20079	SGSSLHTIALSNR	20.81	45.4482	2	711.841	0.0375449	Ot03g03400	gi|308801875	XP_003078251.1	Zn-binding protein Push (ISS)	7790.65	7620.57	4897.61	10042.3	604.586	2021.78	3193.63	9253.59	5329.77	4665.04	12866.7	0	17427.3	842.293	11770.8	6191.15	4892.76	8581.43	3616.49	2756.32	7751.14	0.953413	0.492031	0.790283	1.38608	[4] Phospho (ST)
no significant up or down regulation	4353	DAAQENKEDSEGAAEKDDASGADADDAMEE	71.41	29.5142	3	1060.72	0.991035	Ot07g01280	gi|308805845	XP_003080234.1	putative WD repeat protein (ISS)	203673	85546.8	113877	235991	89676.2	167480	179465	172288	252691	125452	164395	61477.2	245642	134736	179044	145753	179475	157059	69431.8	46028.6	67116	0.285089	0.826386	1.23137	1.07757	[20] Phospho (ST)|[28] Oxidation (M)	True
no significant up or down regulation	317, 1530	LADFGLAKPITNENAQPLTNR	75.58	58.1093	3	788.397	0.695648	Ot01g04200	gi|308799399	XP_003074480.1	Cyclin dependent kinase type-C (IC)	2.90683e+06	2.81724e+06	2.64291e+06	2.57419e+06	1.85874e+06	3.73348e+06	2.8355e+06	3.38112e+06	3.14172e+06	1.96306e+06	3.40347e+06	1.05021e+06	2.81117e+06	3.00571e+06	3.64831e+06	2.55998e+06	3.01098e+06	2.78377e+06	413917	671759	1.02307e+06	0.300216	0.960237	1.17617	1.08742	[19] Phospho (ST)
no significant up or down regulation	4679	TLAGFVTGAAVPEHASPETK	51.83	57.9301	2	1032	0.147755	Ot10g00640	gi|308808378	XP_003081499.1	putative DNA ligase	142684	121148	94266.3	126224	92473	150136	121658	134795	144923	112010	119580	97468.3	145073	142588	153724	115359	132705	131687	21603.8	15873.1	22919	0.179346	0.294503	1.15036	1.14154	[16] Phospho (ST)	True
no significant up or down regulation	11509	DLVMPQCHSPVR	26.29	37.8958	2	767.831	0.100911	Ot16g02290	gi|308812744	XP_003083679.1	retinoblastoma protein (IC)	26835.5	33341.4	30622.1	41363	14680.6	23303.2	23901.8	26439.4	15969.8	8990.83	30937.8	16227	35217.8	32311	34714	29368.5	19721	29881.5	9789.95	7152.92	7830.93	0.157239	0.880967	0.671501	1.01747	[4] Oxidation (M)|[9] Phospho (ST)
no significant up or down regulation	2733, 1003	LSSGGSRDSLSDLVAR	36.06	52.2061	3	593.927	0.161081	Ot07g00840	gi|308805757	XP_003080190.1	single-stranded DNA binding protein, pu (ISS)	310330	887893	402019	368190	797885	792398	767830	677135	509317	553955	237768	825967	196261	573092	244113	553263	660127	415440	268310	125898	274930	0.303049	0.33996	1.19315	0.75089	[6] Phospho (ST)|[9] Phospho (ST)
no significant up or down regulation	7795	SPSSAGNLALLVAESEVR	37.09	72.0753	3	627.31	0.178979	Ot13g01340	gi|308810593	XP_003082605.1	Protein involved in mRNA turnover and stability (ISS)	51205.3	27562.2	30723.2	43760.4	40949.5	28468.4	36872.4	27865.8	41250.4	36126.7	50008.9	33846	32532.8	29282.7	33776.3	38840.1	34116.7	35889.3	9677.73	5777.12	8107.33	0.42664	0.640636	0.87839	0.924028	[4] Phospho (ST)
no significant up or down regulation	11456	QMSGTQSPSLTR	36.17	27.4132	2	734.78	0.580042	Ot03g03560	gi|308801907	XP_003078267.1	unnamed protein product	15473.4	54557.7	27332.7	19274.3	8099.31	22003.5	22336.7	23024.8	14595.3	10325.1	15237.3	42529.7	4156.46	19349	9712.55	24947.5	18457.1	18197	17946.2	5690.68	14758.8	0.682525	0.452495	0.739837	0.729413	[2] Oxidation (M)|[3] Phospho (ST)|[7] Phospho (ST)
no significant up or down regulation	2209	SPSEIAQEENHDAK	40.11	32.7514	2	817.838	0.691036	Ot01g06180	gi|308799803	XP_003074682.1	unnamed protein product	185011	230397	187319	228273	143532	158379	171035	162896	170783	144004	200235	172859	195572	287881	261106	194906	161419	223530	35943.4	11122.6	48592.3	0.0925344	0.332182	0.82819	1.14686	[1] Phospho (ST)
no significant up or down regulation	8004	ERASEDADPSTAGLAR	46.41	35.7967	2	863.375	0.5726	Ot03g02630	gi|308801721	XP_003078174.1	putative brix domain-containing protein (ISS)	43152	57526.2	38458.8	44307.9	36704.5	41423	46005.4	51410.4	33195.9	29707.3	38747.3	73375.9	37346.3	64370.4	35102.4	44029.9	40348.4	49788.5	8180.71	8943.1	17758.1	0.480546	0.627371	0.916386	1.13079	[4] Phospho (ST)
no significant up or down regulation	3815	VYDFIEDEDASDDEESDDETDGLEIDGEHTQR	38.08	61.9066	3	1256.82	0.135885	Ot11g01110	gi|308809207	XP_003081913.1	CBS domain-containing protein / transporter associated domain-containing protein (ISS)	555271	657040	530315	576566	138620	688911	485927	408513	768250	517891	518676	39973	570868	535368	405545	491562	573899	414086	202939	149356	218095	0.440774	0.556925	1.1675	0.842388	[11] Phospho (ST)
no significant up or down regulation	1035	SESFAILTEAAK	71.67	62.3499	2	673.816	0.382439	Ot10g01030	gi|308808452	XP_003081536.1	Ca2+/calmodulin-dependent protein kinase, EF-Hand protein superfamily (ISS)	331116	408713	262537	250946	201007	318687	382286	392226	288480	192092	213910	408644	218650	379234	270278	290864	314754	298143	80589.9	81108.1	90798	0.671633	0.924524	1.08214	1.02503	[3] Phospho (ST)	True
no significant up or down regulation	7327	LVQDDGNDSDDSETHANVR	31.08	29.84	3	722.957	0.175869	Ot03g03590	gi|308801913	XP_003078270.1	putative polyamine oxidase (ISS)	78761.8	22415.9	31695	58767.4	36021.9	70337.2	41657	39987.8	58879.1	44034.3	60095.7	10602.5	57709.5	33458.8	78552.2	45532.4	50979.1	48083.7	22889.2	13163.3	26381.8	0.472079	0.925434	1.11962	1.05603	[13] Phos(STY)
no significant up or down regulation	4017	DGDRDGDKESDADEDEDDVDDVK	49.91	35.0211	3	878.654	0.184969	Ot08g03470	gi|308807212	XP_003080917.1	unnamed protein product	116046	262292	201693	256591	169127	289663	237521	291724	199601	152367	196930	322808	173336	321111	226373	201150	234175	248112	61401.3	59770.3	69985.9	0.41772	0.295686	1.16418	1.23347	[10] Phospho (ST)
no significant up or down regulation	8628, 4150	TRETADSDEAEFEEATR	51.83	46.5302	2	1018.91	0.384568	Ot01g04650	gi|308799495	XP_003074528.1	unnamed protein product	100890	197106	137301	164486	110181	148685	165713	136931	122796	86621.5	124019	129443	120383	180805	120802	141993	132149	135091	39581.7	29929.3	25810.9	0.709578	0.832967	0.930678	0.951392	[7] Phospho (ST)
no significant up or down regulation	11373	GGDDAAESEAGADATGGAK	58.09	29.5142	2	865.33	1.53642	Ot04g00370	gi|308802484	XP_003078555.1	unnamed protein product	9365.53	51382.4	19411.6	23579.8	13346.9	28530.4	38581.7	27394.2	19179.5	17880.9	12687.2	35005.9	17729.5	24763.9	13850.3	23417.2	26313.4	20807.4	16560.4	8345.55	9233.93	0.454883	0.961865	1.12367	0.888549	[8] Phospho (ST)
no significant up or down regulation	1601	VSDASSSEDAEDVGR	79.52	30.1043	2	802.309	0.519683	Ot07g03650	gi|308806319	XP_003080471.1	unnamed protein product	137814	282999	223089	231106	146593	198323	179233	275962	204589	122538	164835	167792	212250	246701	157768	204320	196129	189869	61269	55115.5	38325.2	0.854241	0.763721	0.959909	0.929271	[7] Phospho (ST)	True
no significant up or down regulation	4544	SASGVMASSESER	43.6	23.5421	2	697.268	0.705947	Ot10g03160	gi|308808878	XP_003081749.1	ENSANGP00000020086 (ISS)	39003.3	85602.5	56404.1	73051.8	35307.8	59555.8	50707.3	50315.3	34609.7	30178.3	37454.5	76203.3	29925.5	62816.1	27918.9	57873.9	45073.3	46863.7	21602.9	12250.6	21503.7	0.327507	0.399672	0.778819	0.809755	[3] Phospho (ST)|[6] Oxidation (M)
no significant up or down regulation	7422	LVQDDGNDSDDSETHANVR	61.58	29.84	2	1083.93	0.739074	Ot03g03590	gi|308801913	XP_003078270.1	putative polyamine oxidase (ISS)	160120	34013	58194.1	152581	50646.5	121268	92303.8	61240.9	147324	90097.3	106068	9654.94	127111	79491.1	167283	91110.9	102447	97921.5	60253.4	32869.3	58864.3	0.467324	0.910446	1.12442	1.07475	[12] Phospho (ST)
no significant up or down regulation	1076	AFADVPDAATPFTSPR	82.19	59.4991	2	871.893	0.484061	Ot01g02410	gi|308799041	XP_003074301.1	SL-TPS/P (ISS)	316544	971147	561853	427900	397288	567728	660116	837885	437486	284116	277724	723592	379911	604069	313430	534947	557466	459745	259376	211183	194524	0.836562	0.61076	1.0421	0.859423	[14] Phospho (ST)
no significant up or down regulation	14089	SATPTSEVNGEAVINAR	38.26	46.4324	2	898.414	1.25839	Ot18g00640	gi|308813578	XP_003084095.1	possible site-specific DNA-methyltransferase (ISS)	15159.6	24202.7	15951.4	20042.5	8579.4	11041	21046.6	26635.3	18859.9	9289.66	17539.9	6136.35	24822.2	24717.9	13457.3	16787.1	17374.5	17334.7	5837.41	7192.57	7922.32	0.956493	0.938412	1.03499	1.03262	[3] Phospho (ST)
no significant up or down regulation	1698, 8331	RVEEEAVASDEEEEDPAFTEHR	57.71	47.2	3	885.368	0.452862	Ot10g01880	gi|308808622	XP_003081621.1	DNA-directed RNA polymerase subunit E' (ISS)	2.15777e+06	2.16081e+06	2.01633e+06	2.36456e+06	918431	1.53779e+06	1.8044e+06	1.79354e+06	2.1502e+06	988810	1.98151e+06	160761	2.2258e+06	2.17405e+06	2.0041e+06	1.92358e+06	1.65495e+06	1.70924e+06	575439	431359	872029	0.563737	0.50602	0.860347	0.888573	[9] Phospho (ST)
no significant up or down regulation	1792, 1861, 3048	DAAEGAIGGDSDEDDDGGLVVKR	34.08	45.7261	3	780.999	0.153834	Ot08g03090	gi|308807136	XP_003080879.1	KRR1-interacting protein involved in 40S ribosome biogenesis (ISS)	812638	917079	781647	991495	730765	1.07832e+06	1.05125e+06	1.14798e+06	1.05867e+06	539002	878709	879055	994178	1.11602e+06	952754	846725	975045	964143	105773	246731	98280.7	0.475514	0.0995293	1.15155	1.13867	[11] Phospho (ST)	True
no significant up or down regulation	3001	SASVGSALNLPGVILPANPSGSETLR	66.77	72.9327	2	1294.16	0.0443006	Ot05g02360	gi|308804041	XP_003079333.1	Homoserine O-acetyltransferase (ISS)	105926	675197	477444	331634	393753	309865	374351	436883	203219	278826	329175	860997	159242	456585	156155	396791	320629	392431	207889	89511.7	290635	0.802226	0.888666	0.808055	0.989012	[3] Phospho (ST)
no significant up or down regulation	4085	DDLPLKDDSGADDAPLTASK	46.55	48.9948	3	708.651	0.302852	Ot04g01220	gi|308802654	XP_003078640.1	fumarate hydratase class I (ISS)	62990.3	73772	58714.1	78193.8	46281.8	55590.9	61012.8	47025.9	45240.1	35254.9	52092.8	47267.1	94901.5	64898.3	63252.3	63990.4	48824.9	64482.4	12647.6	9931.71	18553.2	0.074437	0.970449	0.763004	1.00769	[9] Phospho (ST)
no significant up or down regulation	14411	TSEPPKDESDEETR	42.01	21.1937	2	850.337	1.15212	Ot08g03340	gi|308807186	XP_003080904.1	putative polymyositis/scleroderma autoantigen (ISS)	10512.3	50613.5	24569.8	36982.2	17970	35117.3	33218.7	34631.9	31992.6	24780.9	15668.4	32898.1	21947.7	50321.5	33441.1	28129.6	31948.3	30855.4	15891.4	4190.22	13226.7	0.381661	0.656152	1.13576	1.0969	[9] Phospho (ST)	True
no significant up or down regulation	4355	RVDDAADTPASPK	66.16	26.1317	2	711.816	0.767474	Ot01g04650	gi|308799495	XP_003074528.1	unnamed protein product	122039	143184	100493	114655	91376.6	116508	82308.6	98013.8	86157.3	62472.2	73613.6	98232.5	101456	136421	107623	114350	89092	103469	20064.8	19965.5	22505	0.0805181	0.419251	0.77912	0.904851	[11] Phospho (ST)
no significant up or down regulation	6777	AKEEAAEDDSGSDFDWES	82.5	52.7637	2	1034.37	0.398519	Ot06g02000	gi|308805002	XP_003079813.1	putative nucleostemin (ISS)	107626	104596	94451.7	139507	18487.1	132360	86139.9	62517.3	74275.4	53081.3	103634	38752.7	53533	142873	101963	92933.7	81674.7	88151	44904.2	30936.3	42022.5	0.990418	0.952788	0.878849	0.948536	[9] Phos(STY)
no significant up or down regulation	2212	DVKSPSVIR	24.03	34.4216	2	540.776	0.117053	Ot05g03410	gi|308804251	XP_003079438.1	unnamed protein product	54292.8	100185	63861.3	46527.1	69461.6	72739.3	57772.7	89652.4	49169.3	58226.4	54443.5	118369	41051.6	126109	48146.9	66865.5	65512	77623.9	20601.3	15930	41093.5	0.962884	0.7966	0.979759	1.1609	[4] Phospho (ST)	True
no significant up or down regulation	5883	MAEKTSPMATDETR	35.2	21.2351	2	840.335	1.10542	Ot04g01920	gi|308802794	XP_003078710.1	PHD finger family protein / methyl-CpG binding domain-containing protein (ISS)	51358.8	55618.7	42622.4	107390	14.1856	42880.5	36294.5	74835	52161.6	21928.3	9453.31	902.359	69715.3	38600.4	71288.1	51400.9	45620	37991.9	38308.8	19698.2	32808	0.458776	0.821828	0.887532	0.739129	[1] Oxidation (M)|[6] Phospho (ST)|[8] Oxidation (M) ##-or-## [1] Oxidation (M)|[5] Phospho (ST)|[8] Oxidation (M)	True
no significant up or down regulation	544	AASAEIASDYVATPGGSR	89.41	46.1985	2	901.902	0.232255	Ot15g02430	gi|308812157	XP_003083386.1	Armadillo/beta-Catenin/plakoglobin (ISS)	1.4389e+06	927093	811915	909163	739951	1.21953e+06	1.21543e+06	1.55934e+06	1.46736e+06	658038	875722	893086	1.02313e+06	1.16826e+06	806494	965404	1.22394e+06	953340	275325	350744	143424	0.274794	0.959916	1.2678	0.987503	[3] Phospho (ST)	True
no significant up or down regulation	10133	NSFIDSDPKSTVGTPAYIAPEVLER	24.41	66.0108	3	929.447	0.214696	Ot03g01130	gi|308801423	XP_003078025.1	uridine monophosphate synthetase (ISS)	22950	123662	69961.1	46451.4	45913.1	65288.2	86772.3	108502	52657.7	76169.6	53539.5	116306	59198.9	102267	38118.1	61787.6	77878	73885.8	38375.9	21298.1	33592.9	0.278309	0.500508	1.26041	1.1958	[11] Phospho (ST)
no significant up or down regulation	3676	SQIERPVAAPAPPATKPTADDGSSDDDDVPLAQR	53.04	47.4674	3	1189.89	0.265562	Ot12g02020	gi|308810078	XP_003082348.1	putative DNA topoisomerase I (ISS)	800883	138485	240507	659552	201658	460189	381425	267203	545636	270514	383758	92138.8	643652	300335	662251	408217	384993	416427	300377	120886	240712	0.72842	0.924358	0.943109	1.02011	[24] Phospho (ST)	True
no significant up or down regulation	1966	RGSQSSFTSK	34.62	24.2509	2	582.756	0.208055	Ot05g04480	gi|308804465	XP_003079545.1	TPA: PDR1 ABC transporter (ISS)	350027	289689	194147	322360	260397	238577	213135	229174	224165	135321	171033	273298	256627	371120	300976	283324	208074	274611	60191.1	41692.7	72565.1	0.0678305	0.803733	0.734404	0.969246	[2] Phos(STY)
no significant up or down regulation	2767	YASEAEESEDELEK	92.99	43.6863	2	854.828	0.262005	Ot06g04490	gi|308805500	XP_003080062.1	unnamed protein product	128887	132645	156542	132707	107854	183378	141621	223927	150803	74272.6	167707	112317	174221	225504	150626	131727	154800	166075	17288.8	55384.2	41016.4	0.601693	0.13252	1.17516	1.26075	[3] Phospho (ST)
no significant up or down regulation	8119	TSMTVEDILAVVEEAK	39.34	82.6742	2	915.925	0.732477	Ot03g01130	gi|308801423	XP_003078025.1	uridine monophosphate synthetase (ISS)	17307.1	79974.5	63032.5	54901.8	53569.8	51020	70781.3	60037.8	65577.8	71704.4	76804	52191.7	55014.8	57331.9	49961.8	53757.2	63824.3	58260.8	22931	8541.93	10734.9	0.340768	0.531769	1.18727	1.08378	[2] Phospho (ST)|[3] Oxidation (M) ##-or-## [3] Oxidation (M)|[4] Phospho (ST)
no significant up or down regulation	3683	EGSDTPVSAPPMNAAK	22.11	31.4985	2	834.351	1.49633	Ot08g00790	gi|308806678	XP_003080650.1	R1_CITRE Alpha-glucan water dikinase, chloroplast precursor (ISS)	145352	76759.3	128903	228168	54596.9	236876	162126	134926	245683	136116	152176	35659.3	192607	149459	201967	126756	183145	146374	67715.1	54260.1	66198.6	0.146786	0.788036	1.44487	1.15477	[3] Phospho (ST)|[12] Oxidation (M)	True
no significant up or down regulation	19444, 1281	ATQVGVMPGFIDDDESD	31.45	64.916	2	938.373	2.16489	Ot05g03560	gi|308804281	XP_003079453.1	Cytochrome b5 (ISS)	608661	627857	585624	744139	512664	895140	752068	671499	718736	423039	593028	537818	744975	619927	640753	615789	692096	627300	83986.5	172010	76263.3	0.512277	0.809162	1.12392	1.01869	[16] Phospho (ST)
no significant up or down regulation	3066	AFVALANGTIAMDDADPGSPTMVETR	40.25	57.3795	3	921.407	0.708045	Ot01g01870	gi|308798933	XP_003074246.1	unnamed protein product	523355	397388	411473	458313	377920	450046	462241	478056	443630	286624	541792	357077	403325	343975	406332	433690	424119	410500	58240.6	77974.8	78399.8	0.782254	0.551298	0.977933	0.94653	[12] Oxidation (M)|[19] Phospho (ST)|[22] Oxidation (M)
no significant up or down regulation	5536, 10278, 9025	MSAVPDVDSDDEIVTPAQIIEDRR	71.38	67.9349	3	923.089	0.877414	Ot14g02720	gi|308811510	XP_003083063.1	Zn-finger protein joined to JAZF1 (predicted suppressor) (ISS)	432534	387703	365164	466133	337072	376315	354908	333504	422971	356483	455863	332631	352149	350626	369542	397721	368836	372162	51794.7	33843.3	48579.3	0.337224	0.432843	0.927374	0.935737	[1] Oxidation (M)|[9] Phospho (ST)
no significant up or down regulation	6496	VSTAYARCIAR	34.2	27.3924	2	754.283	1.66326	Ot02g06640	gi|308800972	XP_003075267.1	modular polyketide synthase (ISS)	57333.3	61136.3	44258	56559.3	32934.1	47569.3	36839.5	30103.3	27207.4	36661.1	34683.9	30874.8	44315.2	52699	73009.3	50444.2	35676.1	47116.4	11662.4	7850.88	16791.5	0.0522711	0.643977	0.707239	0.934031	[2] Phospho (ST)|[3] Phospho (ST)|[5] Phospho (Y)
no significant up or down regulation	1064	LTTAQPASFK	34.8	38.7142	2	572.276	0.102605	Ot05g01070	gi|308803783	XP_003079204.1	SEC14 cytosolic factor family protein / phosphoglyceride transfer family protein (ISS)	185321	148536	156806	123326	144885	169284	139177	118779	122251	71996.9	123999	146937	122687	199129	159296	151775	124297	150410	22461	35408.8	31347.6	0.182055	0.883308	0.818958	0.991003	[8] Phospho (ST)
no significant up or down regulation	6030	MVDKDASDDSEAEDDALTQAAVR	30.9	46.984	3	850.02	2.39352	Ot05g03840	gi|308804337	XP_003079481.1	mKIAA1517 protein (ISS)	160531	44788.8	79315.1	116823	68038.9	95287.7	78387	60989.1	96604.7	60310.6	92069.1	39416	129531	72630.1	114055	93899.5	78315.8	89540.3	45438.5	17656	35373.1	0.67126	0.922925	0.834039	0.953576	[1] Oxidation (M)|[10] Phospho (ST) ##-or-## [1] Oxidation (M)|[7] Phospho (ST)
no significant up or down regulation	2064	DLANISEDLSGHGR	62.21	52.0028	2	782.344	0.732379	Ot10g01030	gi|308808452	XP_003081536.1	Ca2+/calmodulin-dependent protein kinase, EF-Hand protein superfamily (ISS)	179422	293360	199780	200451	174035	221175	273253	253235	232462	160010	194330	160412	162802	215283	204263	209410	228027	187418	48402.7	42935.1	24714.6	0.521271	0.396182	1.0889	0.894984	[10] Phospho (ST)
no significant up or down regulation	1476	SYSAGSLAATQK	61.87	38.806	2	632.285	0.19706	Ot09g02160	gi|308807791	XP_003081206.1	PAS (ISS)	118858	140994	133717	105212	133578	163277	149499	114439	91463.1	99345.8	84441.9	104025	96006.2	162365	108250	126472	123605	111018	14351.2	31424.5	30102.7	0.73797	0.251588	0.97733	0.877805	[3] Phospho (ST)
no significant up or down regulation	6087	APSYSQLLGLGGGDNF	47.97	74.3196	2	838.372	0.0927263	Ot07g02250	gi|308806039	XP_003080331.1	diacylglycerol kinase (ISS)	122474	251834	161291	103146	132747	162114	161794	150371	112696	86569.3	122634	283487	80206.1	106830	66015.8	154299	134709	131834	58429.4	33659.7	87615.6	0.576735	0.422621	0.87304	0.854412	[3] Phospho (ST)
no significant up or down regulation	1670	TLVSSGSLR	36.56	39.7894	2	500.247	0.203032	Ot03g04690	gi|308802131	XP_003078379.1	Microtubule-binding protein involved in cell cycle control (ISS)	57578.5	71274.4	39637.7	39521.8	36560.9	43071.4	71036.9	87641.7	53254.8	46992.9	58987.6	88514.5	46428.1	87817.3	52124	48914.7	60399.5	66774.3	15016	18616.8	20029.2	0.290765	0.134084	1.23479	1.36512	[7] Phospho (ST)
no significant up or down regulation	6797	AEVATGNNDISDSEDGEGGR	89.19	32.5783	2	1036.9	0.867293	Ot03g04690	gi|308802131	XP_003078379.1	Microtubule-binding protein involved in cell cycle control (ISS)	94520.5	89985.6	74301.4	105795	55387	113858	102209	94735.8	129405	56178.9	97234.1	63683	118998	137211	114694	83997.8	99277.4	106364	19584.9	27418	27774	0.422286	0.226262	1.1819	1.26627	[13] Phospho (ST)
no significant up or down regulation	1749	EFLNTSPETEDVPLFR	62.49	72.1793	2	987.449	0.307967	Ot11g00940	gi|308809173	XP_003081896.1	putative CTR1-like protein kinase (ISS)	711295	541554	533739	541112	526093	521130	644511	512947	717708	488546	735537	902124	548268	753753	669515	570759	576968	721839	78815.8	99253.1	129009	0.947919	0.0503364	1.01088	1.2647	[6] Phospho (ST)
no significant up or down regulation	3289	IGATTEVINEETDDEEAFAAPLADER	33.86	63.3064	3	962.758	0.677008	Ot05g03690	gi|308804307	XP_003079466.1	tRNA(1-methyladenosine) methyltransferase, subunit GCD10 (ISS)	278407	296396	336893	344085	212544	283556	269202	274699	271611	228332	341486	209833	387644	270709	247022	293665	265480	291339	52989.9	21466	72149.4	0.372839	0.9008	0.904024	0.992079	[5] Phospho (ST)
no significant up or down regulation	1548	TVVVPVSTDLVSSDSADDDDKMK	38.02	53.3829	3	840.375	0.345201	Ot01g04060	gi|308799371	XP_003074466.1	unnamed protein product	430545	249575	461654	318610	482968	361431	357841	568681	584043	185751	447736	194420	357161	238068	318366	388670	411550	311150	100285	166452	99739	0.971833	0.260622	1.05887	0.800551	[12] Phos(STY)|[21] Oxidation (M)
no significant up or down regulation	2514	SSASAVELR	56.23	36.9086	2	500.229	0.0396479	Ot17g00820	gi|308813071	XP_003083842.1	protein kinase, putative (ISS)	37911.5	56135.3	38075.4	27931.2	34853.3	64274.8	69830.9	67512.3	33201.1	35769.7	30796.9	64372.4	20543.2	46381.7	23563.7	38981.4	54117.8	37131.6	10432.7	18053	18214.1	0.166413	0.646824	1.3883	0.952547	[4] Phospho (ST)	True
no significant up or down regulation	10934	KADDLSESSPK	52.01	23.63	2	628.774	0.5968	Ot03g01050	gi|308801407	XP_003078017.1	trithorax-like (ISS)	39075.6	31653.9	27627.7	49963.7	28157.3	40309	29685.8	37955.5	40264.4	20453.8	28974.7	17759.8	48993.1	25895.9	49959.9	35295.6	33733.7	34316.7	9386.9	8608.87	14436.8	0.777418	0.741444	0.955747	0.972264	[8] Phospho (ST) ##-or-## [9] Phospho (ST)
no significant up or down regulation	1867	RVPSTTSGLASR	26.86	35.0742	2	656.325	0.0922925	Ot04g03630	gi|308803136	XP_003078881.1	unnamed protein product	255295	228479	191850	175063	194999	221998	234614	266046	133143	105691	188435	431626	90569.7	222080	129421	209137	192298	212426	32266.2	69122.2	132718	0.502036	0.675849	0.919485	1.01573	[4] Phospho (ST)
no significant up or down regulation	787	TATQALEDVSSPITK	86.68	51.1835	2	820.893	0.380325	Ot04g04420	gi|308803294	XP_003078960.1	guanine nucleotide exchange family protein (ISS)	723868	416851	439698	537095	395257	537461	605876	473580	536829	273607	361389	426628	546706	510821	514323	502554	485470	471974	135075	127344	76112.9	0.813305	0.729539	0.966007	0.93915	[11] Phospho (ST)
no significant up or down regulation	7711	ASSSDDSSSLFAGSDKDR	20.93	44.0459	2	956.378	6.38354	Ot04g05700	gi|308803548	XP_003079087.1	unnamed protein product	121540	36741	69683.2	134133	63507.3	107098	71418	92796.3	118624	60837.4	110155	33310.4	109813	77628.1	138911	85120.9	90154.8	93963.5	41154.1	24057.9	40246.9	0.634391	0.781332	1.05914	1.10388	[2] Phospho (ST)
no significant up or down regulation	6722	RVDSLSDALER	27.87	49.6135	2	670.815	1.02373	Ot01g02220	gi|308799003	XP_003074282.1	unnamed protein product	75783.2	50972.3	45212.4	55082	39007	44191.8	39638.7	44831.7	31671.7	23813.8	48627.7	34895.8	51532.5	57841.6	51075.7	53211.4	36829.5	48794.6	13997.8	8974.16	8481.63	0.0538046	0.608871	0.692136	0.916996	[4] Phospho (ST)	True
no significant up or down regulation	1291	VAIGQTSMR	39	28.9607	2	529.739	0.0492084	Ot13g00270	gi|308810379	XP_003082498.1	Kv3.1 potassium channel (ISS)	158430	94841.6	103459	124669	88290.4	152318	102473	137649	144669	66431.2	137919	90645.9	126431	170071	134897	113938	120708	131993	28403	35842.9	28434.2	0.84585	0.335518	1.05942	1.15846	[7] Phospho (ST)|[8] Oxidation (M)
no significant up or down regulation	2932	TVVVPVSTDLVSSDSADDDDKMK	85.04	53.3591	2	1260.06	0.260923	Ot01g04060	gi|308799371	XP_003074466.1	unnamed protein product	294491	169684	379413	230228	429972	205493	268161	446982	583877	135799	305478	117433	289103	217642	298985	300758	328063	245728	106157	183820	79900.4	0.980262	0.43201	1.09079	0.817031	[15] Phospho (ST)|[22] Oxidation (M)	True
no significant up or down regulation	13102	TPTHASSFDAFR	25.77	50.5037	2	708.801	0.296198	Ot09g01980	gi|308807755	XP_003081188.1	unnamed protein product	26390.4	17959.7	13946.2	20085	14926.5	13507.9	18284.7	14591.8	16688.7	10856.6	21378.9	506.946	13876.7	30509.2	30336.3	18661.6	14785.9	19321.6	4960.82	2871.07	12593.2	0.164206	0.517122	0.79232	1.03537	[7] Phospho (ST)	True
no significant up or down regulation	7175, 1355	SNALFDGEAEDLDAVPSPR	39.61	61.5417	3	694.972	0.56182	Ot11g00550	gi|308809095	XP_003081857.1	related to putative cytoplasmic structural protein (ISS)	818872	644037	854218	724173	497575	877538	773790	1.03153e+06	926281	544171	664433	571643	900719	801289	732732	707775	830662	734163	143443	185068	126020	0.321085	0.741008	1.17362	1.03728	[17] Phospho (ST)
no significant up or down regulation	1344	DFSSSGSPPDTNR	62.69	31.4272	2	723.78	0.172889	Ot03g03030	gi|308801801	XP_003078214.1	Arp2/3 complex-interacting protein VIP1/Asp1, involved in regulation of actin cytoskeleton (ISS)	489036	351328	349470	400486	235189	345329	339235	345542	338696	179133	298751	320015	389227	453773	408961	365102	309587	374145	92091.3	72998.1	64020.8	0.372042	0.786852	0.847947	1.02477	[7] Phospho (ST)
no significant up or down regulation	9873	MPLDFSEEIPPSPR	44.58	55.7038	2	855.877	1.68836	Ot11g00940	gi|308809173	XP_003081896.1	putative CTR1-like protein kinase (ISS)	56761.7	72396	52529.8	31713.8	58698.3	54948.2	48859.4	73868.3	41498.3	18798.4	54960.9	53458	35362.8	54672.6	36141	54419.9	47594.5	46919.1	14714.5	20077.1	10213.5	0.495635	0.455722	0.874579	0.862167	[1] Oxidation (M)|[12] Phospho (ST)
no significant up or down regulation	24731	KSSDDSESEADDDKEALK	29.51	30.688	2	1024.91	1.02824	Ot02g05370	gi|308800718	XP_003075140.1	Protein involved in the nuclear export of pre-ribosomes (ISS)	7846.21	8282.45	22966.5	70230.7	2608.82	13108.4	16641.7	11311.3	35617.9	3063.35	27124.7	2919.44	47116.2	11057.9	64584.1	22386.9	15948.5	30560.5	27797.9	12072.3	25435.6	0.996478	0.57954	0.712402	1.3651	[3] Phospho (ST)	True
no significant up or down regulation	3248	DTTLVSEDGSTEASEALAAAK	47.74	55.2311	3	715.987	0.898548	Ot10g01770	gi|308808600	XP_003081610.1	unnamed protein product	112810	119688	108329	135674	91154.2	135169	104669	123908	100936	49199.3	164367	46053.1	152164	113270	91406.2	113531	102776	113452	16252.1	33065.4	47748.4	0.463766	0.734571	0.905271	0.999305	[6] Phospho (ST) ##-or-## [11] Phospho (ST) ##-or-## [10] Phospho (ST)
no significant up or down regulation	2375	AADFSEEPERGYEDADSEEDEDERDDNEGLGAGASK	38.39	45.9266	3	1328.85	0.556392	Ot12g02110	gi|308810096	XP_003082357.1	unnamed protein product	1.08329e+06	409055	530817	759284	428079	593123	626921	619014	704922	359885	739619	346031	839149	868420	716906	642105	580773	702025	283230	130335	209079	0.811303	0.666496	0.904484	1.09332	[17] Phospho (ST)
no significant up or down regulation	5152	NAHSSPPLTEPEPERPSSPK	32.38	37.1954	2	1159	0.414843	Ot01g01920	gi|308798943	XP_003074251.1	unnamed protein product	132679	125570	174788	194540	215143	99906.4	107254	183176	246416	127714	118868	153274	156695	108497	148479	168544	152893	137163	38791.8	61620.2	21940.5	0.517018	0.169994	0.907141	0.813808	[5] Phospho (ST)|[18] Phospho (ST)
no significant up or down regulation	6848	TNDDDSEDERETLVGLR	38.24	51.3812	2	1022.43	1.1808	Ot12g03100	gi|308810294	XP_003082456.1	unnamed protein product	73457.5	102118	81779.8	53656.5	69449.6	81925.7	109410	91368.1	93018.5	45707.7	65036.8	28802.7	71327.3	113653	81611.4	76092.3	84286.1	72086.3	17777.3	23725.1	30587	0.658476	0.638111	1.10768	0.947353	[6] Phospho (ST)
no significant up or down regulation	2496	IPSLGDR	31.49	41.6016	2	419.197	0.0392649	Ot16g02740	gi|308812832	XP_003083723.1	unnamed protein product	25803	114504	48109.1	21772.4	33901.8	33246.6	44471.6	58642.5	27494.5	13762.5	14599.7	122381	4869.73	50397.3	17586.3	48818.1	35523.5	41966.8	38075.1	17012.8	48106.9	0.561133	0.428022	0.727671	0.859657	[3] Phospho (ST)
no significant up or down regulation	6501	VTKEDVDSVESFLPEINDAAFDGAGATAR	20.34	73.4245	3	1062.13	0.732621	Ot01g06180	gi|308799803	XP_003074682.1	unnamed protein product	154679	228112	206859	218129	182226	297516	219950	193289	186727	316364	309934	212020	181197	169696	148932	198001	242769	204356	29647.6	60256.2	63275	0.183555	0.960852	1.2261	1.03209	[2] Phospho (ST)|[11] Phospho (ST)
no significant up or down regulation	4931	LKAEEEAGSR	29.49	23.3982	2	585.263	0.456692	Ot17g01690	gi|308813245	XP_003083929.1	unnamed protein product	28664.2	125534	59877.5	78249.2	81676.4	91231.3	69490.6	99562.1	75805.2	44806.5	54786.6	96060	43325.7	2580.93	72279.8	74800.3	76179.1	53806.6	35299.9	21227.6	34862.2	0.760729	0.348881	1.01843	0.719337	[9] Phospho (ST)	True
no significant up or down regulation	12101	DGYTPGDLSFDPLGLGNGK	57.62	73.4245	2	1001.94	0.119722	Ot05g01790	gi|308803927	XP_003079276.1	fucoxanthin chlorophyll a/c binding protein (ISS)	37731	38827.6	28789.2	33153.3	21407	42012	31960.8	33034.8	34096.9	55577.5	37676.8	28934.2	33304.7	24072	26617.2	31981.6	39336.4	30121	7129.33	9905.7	5419.92	0.206446	0.717773	1.22997	0.941822	[9] Phospho (ST)
no significant up or down regulation	10040	TGSGGFINK	24.06	36.9568	2	480.713	0.0309795	Ot09g03120	gi|308807983	XP_003081302.1	unnamed protein product	8129.47	4555.26	5188.01	3070.2	1734.16	6130.54	7178.86	4667.95	3542.53	1710.81	4591.62	3108.38	4952.67	7254.89	3449.58	4535.42	4646.14	4671.43	2415.44	2147.83	1635.22	0.916385	0.724494	1.02441	1.02999	[3] Phospho (ST)
no significant up or down regulation	2586	DMFADSDEDDDALAPEPAPPAKK	45.6	45.9492	3	847.684	0.190848	Ot01g03200	gi|308799199	XP_003074380.1	putative protein (ISS)	173584	192657	183333	226536	130779	274772	207575	273217	189144	125632	215489	221172	197946	282525	210425	181378	214068	225511	34609.7	62585.9	33004.8	0.425414	0.0713929	1.18023	1.24332	[2] Oxidation (M)|[6] Phospho (ST)	True
no significant up or down regulation	1049	LTEGCSFR	41.96	36.8206	2	525.21	0.302085	Ot16g00060	gi|308812298	XP_003083456.1	40s ribosomal protein S27 (ISS)	63946.6	261742	114635	22310.1	63413.8	90359.7	112627	103317	31367.7	43924.9	21617.8	381177	31383	114250	18817.6	105209	76319.2	113449	93425.1	36449.5	154759	0.799232	0.663815	0.725403	1.07832	[6] Phospho (ST)
no significant up or down regulation	788	NAHSSPPLTEPEPERPSSPK	27.79	37.2109	3	773.001	0.11264	Ot01g01920	gi|308798943	XP_003074251.1	unnamed protein product	1.05689e+06	709845	774659	843601	720254	840388	740827	730974	832593	550804	763973	673768	831797	687801	759416	821050	739117	743351	142135	116752	64096.9	0.347629	0.298613	0.900209	0.905366	[4] Phospho (ST)|[17] Phospho (ST) ##-or-## [5] Phospho (ST)|[18] Phospho (ST) ##-or-## [5] Phospho (ST)|[17] Phospho (ST) ##-or-## [4] Phospho (ST)|[18] Phospho (ST)
no significant up or down regulation	2799	TTGEAAAGSPSSATAFTSYFTNIFGGK	78.86	86.5547	2	1361.11	0.458823	Ot05g02800	gi|308804129	XP_003079377.1	RNA binding protein (ISS)	194848	602684	417136	415647	533991	400349	502333	437978	502854	633378	469664	626856	381208	523283	352237	432861	495378	470650	155130	88703.9	110897	0.395545	0.579134	1.14443	1.0873	[0] Phos(STY)
no significant up or down regulation	4411	AEFASAVSAPSPR	56.83	44.2965	2	685.312	0.978688	Ot01g02220	gi|308799003	XP_003074282.1	unnamed protein product	66424.3	83318.5	67125.8	80591	111075	93455.2	78669.3	104275	78349	48525.2	76947	92851.2	89082.1	86623.6	77670.2	81706.9	80654.7	84634.8	18114.1	20996	7050.7	0.873773	0.629159	0.987123	1.03583	[11] Phospho (ST)
no significant up or down regulation	3535	SVPVEDDIEDVEVPTAPASPALGAARPTSPSR	111.53	61.084	3	1104.2	0.200116	Ot01g05930	gi|308799753	XP_003074657.1	unnamed protein product	376231	342376	315807	264751	188793	250285	241782	336795	230026	194042	229317	260931	285371	225354	250117	297591	250586	250218	73207.4	52748.1	24523.6	0.317416	0.279544	0.842047	0.840811	[31] Phospho (ST) ##-or-## [29] Phospho (ST)
no significant up or down regulation	8148	DPTTDDTPSPR	42.56	25.1127	2	641.253	0.490492	Ot01g04310	gi|308799427	XP_003074494.1	unnamed protein product	34486.8	18313.4	15694.7	26509.5	17185.5	29914.6	17990.9	24878.5	22433.2	10269.5	19322.1	14517.1	35342.6	27838.4	37029.1	22438	21097.3	26809.9	7934.49	7428.28	9816.81	0.755622	0.503822	0.940251	1.19484	[9] Phospho (ST)
no significant up or down regulation	4613, 1805	YNERPSFQMGMSLGADSEDDGDSNGMVQSLTGMFSR	30.4	57.2014	4	1015.91	1.31717	Ot09g00140	gi|308807387	XP_003081004.1	unnamed protein product	2.30301e+06	1.85632e+06	2.21815e+06	2.3566e+06	1.66304e+06	2.09203e+06	1.79738e+06	1.84237e+06	2.5663e+06	1.73177e+06	2.63936e+06	1.37318e+06	1.3756e+06	1.45488e+06	2.19325e+06	2.07943e+06	2.00597e+06	1.80725e+06	303813	341625	578860	0.713241	0.29716	0.964676	0.869111	[9] Oxidation (M)|[11] Oxidation (M)|[17] Phospho (ST)|[26] Oxidation (M)|[33] Oxidation (M)
no significant up or down regulation	1118	TIASDGESDEDLLDDDR	98.86	52.398	2	1013.36	0.199031	Ot10g02040	gi|308808654	XP_003081637.1	unnamed protein product	589069	597057	513607	565174	504928	786462	711976	486375	505909	454121	485550	625082	553057	788877	660006	553967	588969	622515	42568.5	149785	114752	0.746413	0.269546	1.06318	1.12374	[4] Phospho (ST)|[8] Phospho (ST)	True
no significant up or down regulation	3276, 1214	SDDDDGDDDRDVLDVR	24.39	47.3481	3	634.573	0.43687	Ot15g01640	gi|308811999	XP_003083307.1	unnamed protein product	849632	419851	503115	643512	400358	628894	601928	546146	632666	312271	515447	413002	656748	614842	561224	563293	544381	552252	186528	134282	94422.7	0.901338	0.959463	0.966425	0.980399	[1] Phospho (ST)	True
no significant up or down regulation	12222	VNLEEALNFVGDDTQQVAPIERGPPTP	40.91	77.617	3	996.144	0.842272	Ot09g02120	gi|308807783	XP_003081202.1	putative chromosome associated protein (ISS)	12082.3	105315	91249	62051.6	71768.2	30547.3	59926.5	38100.9	55054.4	133501	88892.4	29955	42912.8	43892.7	24516	68493.3	63426	46033.8	35735.5	40973	25361	0.997131	0.540016	0.926018	0.672092	[26] Phospho (ST)	True
no significant up or down regulation	3174	NKSPVSEGSGPR	32.66	22.1915	2	647.793	0.580011	Ot14g03530	gi|308811668	XP_003083142.1	unnamed protein product	246453	76047.2	88316.1	249915	132607	142959	103496	86269.2	113513	91789.5	128448	58818.6	225737	125105	293961	158668	107605	166414	84390.6	22400	92887.1	0.315531	0.944551	0.678181	1.04882	[3] Phospho (ST)
no significant up or down regulation	7763	STSQPPNDHSESSIDDLVAFANGSR	38.96	63.2612	3	904.391	0.459057	Ot12g02650	gi|308810204	XP_003082411.1	EDR1 (ISS)	44576.7	75706.3	89494.1	68062.3	45190.6	81526.4	67615	88315.7	65463.9	63286.5	66359.5	27550.3	76466.7	84892	56328.6	64606	73241.5	62319.4	19574.9	11035.4	22196.7	0.34552	0.793889	1.13366	0.964607	[3] Phospho (ST) ##-or-## [13] Phospho (ST) ##-or-## [10] Phospho (ST)
no significant up or down regulation	5975	RVDASEPSASDVNSDAR	34.74	32.4832	2	928.393	2.15996	Ot06g03880	gi|308805378	XP_003080001.1	unnamed protein product	100988	63783.5	57274.9	102826	32167.6	90585.6	70093	85157.3	75735.6	32749.4	80039.5	29702.8	89075.5	74215.8	108890	71408.1	70864.2	76384.8	30248.1	22750.2	29218.8	0.948314	0.832854	0.992382	1.06969	[8] Phospho (ST) ##-or-## [14] Phospho (ST) ##-or-## [10] Phospho (ST)
no significant up or down regulation	2385	AVSRARGR	33.91	53.8331	2	476.747	2.65811	Ot01g06160	gi|308799799	XP_003074680.1	unnamed protein product	42304.4	89603.1	45871.8	37220.7	33146.9	41865.4	61038.1	57309.3	29297.6	20042.7	26777.3	83245.2	16078.4	43622	20068.4	49629.4	41910.6	37958.3	22865.5	17608.8	27417.1	0.520704	0.293181	0.844472	0.764835	[3] Phospho (ST)
no significant up or down regulation	4761	ELEEPTLPSVPLPAVPASASASALSADEEAELK	29.63	72.5855	3	1133.55	0.472771	Ot17g02290	gi|308813365	XP_003083989.1	B1008E06.13 gene product (ISS)	37856.7	527303	302957	204531	173561	235550	365579	415958	308932	451416	287720	511423	199635	270567	93185.2	249242	355487	272506	182081	85896.8	153934	0.203913	0.646935	1.42627	1.09334	[20] Phospho (ST)	True
no significant up or down regulation	11741	EALMGGYSVDQAEVER	56.42	46.4863	2	925.386	1.4076	Ot08g01400	gi|308806800	XP_003080711.1	unnamed protein product	16496.3	35840.5	28894.5	16104.7	22456.9	16525.1	17813.8	41020.2	34332.1	7090.73	29355.9	17638.3	14871.5	27586.6	10998.5	23958.6	23356.4	20090.1	8443.46	13914.3	8030.49	0.680476	0.446157	0.974866	0.838537	[4] Oxidation (M)|[8] Phospho (ST)
no significant up or down regulation	896	SQSSSDLASQVTEK	108.2	40.0841	2	773.836	1.56685	Ot07g04020	gi|308806393	XP_003080508.1	putative signal recognition particle protein (ISS)	182629	473572	265956	206433	153045	303021	472990	480131	325508	214124	218353	410236	225887	432532	217579	256327	359155	300917	128331	115011	110300	0.166079	0.467351	1.40116	1.17396	[3] Phospho (ST)	True
no significant up or down regulation	1977	AVEYVTGVAGNEIEGTSGDDEPVRDK	58.1	50.9386	3	929.75	0.370295	Ot03g01920	gi|308801581	XP_003078104.1	G-patch nucleic acid binding protein (ISS)	496692	458781	395155	574739	260548	432640	415843	389471	521927	295077	436449	140541	536098	354829	446841	437183	410992	382952	118211	81697.7	149960	0.792592	0.505816	0.940091	0.875953	[17] Phospho (ST)
no significant up or down regulation	4044	IAREPSLGAPR	31.48	38.8665	2	623.819	0.0898596	Ot03g02710	gi|308801737	XP_003078182.1	cation diffusion facilitator 10 (ISS)	46718.4	81506.8	55873.4	31691.9	49235.3	43041.7	45423.2	51450	33349.1	18975.6	30650.2	120284	23167	44743.1	27736.2	53005.2	38447.9	49316.1	18224.7	12688.4	40482.2	0.195183	0.509771	0.725362	0.930402	[6] Phospho (ST)
no significant up or down regulation	12811, 577	KFGSFSKDTDHQD	22.81	44.691	2	796.321	4.34812	Ot05g04850	gi|308804539	XP_003079582.1	Predicted membrane protein (ISS)	900904	763284	543231	680716	601528	592701	464276	658257	688849	545717	615778	610329	598218	615304	677679	697933	589960	623462	140527	89728.6	31124.1	0.190773	0.315031	0.845296	0.893298	[4] Phospho (ST)
no significant up or down regulation	13500, 5521, 279	LRETKTLAELMSINMGA	35.21	57.4681	2	995.473	0.288764	Ot04g00360	gi|308802482	XP_003078554.1	unnamed protein product	1.29774e+06	2.50199e+06	1.62577e+06	1.59315e+06	1.53374e+06	2.20631e+06	2.39376e+06	3.11482e+06	2.18447e+06	1.4486e+06	1.37719e+06	2.178e+06	1.38482e+06	2.04984e+06	1.28161e+06	1.71048e+06	2.26959e+06	1.65429e+06	460714	594790	423976	0.127864	0.835491	1.32688	0.967151	[6] Phospho (ST)|[11] Oxidation (M)|[15] Oxidation (M)	True
no significant up or down regulation	7706	AIEHASEGAEDER	61.51	26.5486	2	747.298	0.758137	Ot07g00840	gi|308805757	XP_003080190.1	single-stranded DNA binding protein, pu (ISS)	25974.5	70612.6	29949.9	40143	33727.2	46626.2	42463.6	48770.4	35316.6	31447.1	27222.4	41970.9	28810	46509.3	27226.6	40081.4	40924.8	34347.9	17847.9	7377.45	9194.58	0.713656	0.593718	1.02104	0.856952	[6] Phospho (ST)
no significant up or down regulation	6700	LESLGVSASTK	46.5	42.4786	2	586.284	0.380053	Ot03g03150	gi|308801825	XP_003078226.1	Cyclic GMP phosphodiesterase (ISS)	17910.7	23909.7	19980.7	12995	10819.4	11399.5	26665.3	20281.9	12256.8	4401.08	11326.9	28258.7	12159	35317.6	37268.2	17123.1	15000.9	24866.1	5282.55	8614.01	12443.2	0.472	0.358943	0.876064	1.45219	[10] Phospho (ST)
no significant up or down regulation	2721	TRGTTPDDDIGDAAAAHAPNVAVAETHV	51.14	54.0784	3	951.433	0.0784141	Ot13g00540	gi|308810433	XP_003082525.1	putative TAF6 (ISS)	464715	652314	462080	651790	404476	562737	462986	443132	545137	455569	461711	33457.8	500590	561559	612378	527075	493912	433939	116600	55601.6	231153	0.657094	0.37779	0.937082	0.823297	[5] Phospho (ST) ##-or-## [1] Phospho (ST)	True
no significant up or down regulation	2739	SVPVEDDIEDVEVPTAPASPALGAARPTSPSR	75.16	59.5293	3	1104.2	0.0981175	Ot01g05930	gi|308799753	XP_003074657.1	unnamed protein product	343812	343506	262660	338673	237965	272044	249505	299993	277264	177624	221393	165512	357262	262550	282745	305323	255286	257892	51011.8	46977.1	71379.4	0.168058	0.2445	0.836117	0.844652	[19] Phospho (ST)
no significant up or down regulation	6069	SPSPAIGKPPLAPPTR	22.36	47.5575	3	555.962	0.0395343	Ot10g01830	gi|308808612	XP_003081616.1	Membrane coat complex Retromer, subunit VPS5/SNX1, Sorting nexins, and related PX domain-containing proteins (ISS)	103345	64565.7	81803.3	88862.5	73088.4	84419.1	90987.9	113209	110851	49651.5	96741.1	71363.9	75025.1	75765.8	89933.8	82332.9	89823.7	81766	14879.1	25658.3	10961.4	0.732509	0.993087	1.09098	0.993114	[3] Phospho (ST)
no significant up or down regulation	1490	VSSATDVAAEIAAAAK	88.04	62.1761	2	777.875	0.509977	Ot17g00380	gi|308812983	XP_003083798.1	putative guanine nucleotide-exchange protei (ISS)	291192	553877	318020	457333	224049	465779	461698	578668	481214	431149	541608	221894	540762	396563	370507	368894	483702	414267	133834	56107	133653	0.0967987	0.617854	1.31122	1.123	[3] Phospho (ST)
no significant up or down regulation	8293, 879	RFEQEQSFSK	23.19	37.1202	3	455.866	0.244066	Ot10g01880	gi|308808622	XP_003081621.1	DNA-directed RNA polymerase subunit E' (ISS)	523624	919266	643151	456863	589153	510045	594390	715797	582857	329621	520122	1.21126e+06	382821	793328	417079	626411	546542	664922	178006	141988	345308	0.453681	0.972761	0.872497	1.06148	[7] Phospho (ST)
no significant up or down regulation	9770	IRGDEGSASESETEASTSGR	22.62	28.6941	2	1053.43	0.969212	Ot15g00630	gi|308811797	XP_003083206.1	Nucleoporin-like protein	51155	41461.4	33360	68532.9	48115.7	52519.5	44867.9	49739.1	80661.6	44359.8	51543.8	29462.6	65759.7	76688.1	40478	48525	54429.6	52786.4	13107.9	15054.8	18951.5	0.488993	0.791732	1.12168	1.08782	[7] Phospho (ST)
no significant up or down regulation	5895	SDDDASDDADDAWMDR	59.19	43.6649	2	948.299	0.215966	Ot07g00360	gi|308805661	XP_003080142.1	putative elongation factor 2 (ISS)	89500.4	28095.8	55786.7	96537.1	5370.96	109531	73255.8	56757.5	91160	48208.7	105861	7246.22	30153	80255.2	78852.1	55058.2	75782.7	60473.5	39061.1	25020.5	40440.1	0.26495	0.851977	1.37641	1.09836	[6] Phospho (ST)|[14] Oxidation (M)
no significant up or down regulation	1674	SQIERPVAAPAPPATKPTADDGSSDDDDVPLAQR	43.42	47.6437	3	1216.55	0.51812	Ot12g02020	gi|308810078	XP_003082348.1	putative DNA topoisomerase I (ISS)	824012	543855	626511	1.0543e+06	488365	803833	673130	396913	741143	533208	698476	692344	522079	631401	569688	707409	629645	622798	231951	164415	76816.1	0.590403	0.55635	0.890073	0.880393	[23] Phospho (ST)|[24] Phospho (ST)	True
no significant up or down regulation	3207	SPPPSPSGSELER	50.07	34.5406	2	710.311	0.999365	Ot11g01280	gi|308809241	XP_003081930.1	unnamed protein product	146804	57254.6	107894	119420	144266	113929	80588.8	137238	140187	65948	120148	69616.7	124046	102660	126702	115128	107578	108634	36305.9	33334.9	23741.4	0.803	0.889915	0.934423	0.943599	[5] Phospho (ST)
no significant up or down regulation	46587	DAKGSDDDDDEAEEMK	45.18	17.9732	2	933.316	1.39751	Ot13g02010	gi|308810727	XP_003082672.1	unnamed protein product	852.627	73011.3	2611.29	15.4104	22201	60082.9	34950.1	0	742.931	16336.4	28331	39424.8	0	63808.1	1820.41	19738.3	22422.5	26676.9	31157.2	25421.7	26802.4	0.913036	0.991054	1.13599	1.35153	[5] Phospho (ST)|[15] Oxidation (M)	True
no significant up or down regulation	2230	NANTSGDLGDLGDLGGTTTEAR	115.77	57.1348	2	1107.98	0.902987	Ot09g00640	gi|308807487	XP_003081054.1	Drap1 protein (ISS)	284275	434096	357118	294337	303337	315650	425437	436246	263278	240526	271294	458284	264513	471073	222656	334633	336227	337564	62325	90644.9	117612	0.937168	0.882698	1.00477	1.00876	[5] Phospho (ST)
no significant up or down regulation	11369	RSAAVAAEGTSPSAEPTTK	41.32	30.374	2	955.945	1.12678	Ot05g01780	gi|308803925	XP_003079275.1	myb family transcription factor (ISS)	59430.3	41145	37481.2	70324.8	27207.5	47373.3	63590.8	58720.9	64763.4	34258.5	33809.3	16687.8	50385.2	52159.4	57037.9	47117.8	53741.4	42015.9	17429.3	12878.5	16639.2	0.458711	0.620648	1.14058	0.891721	[9] Phos(STY)	True
no significant up or down regulation	7817	EKGLFLDDSDSDDDGDNPAADFEW	32.09	83.4654	2	1417.01	0.998752	Ot07g01030	gi|308805795	XP_003080209.1	unnamed protein product	125261	148962	144506	149750	88207.7	316794	157368	33679.6	103620	182017	197089	186064	77323.9	153736	68010.8	131337	158696	136445	26077.5	105123	60451	0.953215	0.885158	1.20831	1.03889	[9] Phospho (ST)|[11] Phospho (ST)
no significant up or down regulation	4597	LSDGFNSFFK	48.79	71.2746	2	621.266	0.441949	Ot10g01610	gi|308808568	XP_003081594.1	Ca2+/calmodulin-dependent protein kinase, EF-Hand protein superfamily (ISS)	71278.6	74601.7	46512.1	28730.2	38493.5	48299.2	65189.1	69797.2	41821.4	20005.7	35738.7	164564	13555.3	56886.1	18578.4	51923.2	49022.5	57864.4	20226.8	19920.5	62012	0.789773	0.634802	0.944135	1.11442	[7] Phospho (ST)
no significant up or down regulation	8186	AMSIMNSFINDIFEK	55.69	79.1504	2	936.401	0.0712978	Ot12g01070;Ot08g01890	gi|308809886	XP_003082252.1	histone H2B (ISS)	103860	127682	131313	91222.5	110283	144163	112081	115643	121284	95552.1	137251	144413	100411	106194	104068	112872	117744	118467	16703.4	17603.2	20676.3	0.66541	0.66634	1.04317	1.04957	[2] Oxidation (M)|[5] Oxidation (M)|[7] Phospho (ST)
no significant up or down regulation	4561	ENVPLACPATPIK	46.62	46.6043	2	745.36	0.173466	Ot06g00620	gi|308804728	XP_003079676.1	unnamed protein product	55752.5	54295.9	57281.7	60142.4	48219	58308	44066.4	59803.2	49282.2	20678.3	52211	46549.2	56894.9	50104	41208.5	55138.3	46427.6	49393.5	4432.78	15786.1	5911.79	0.272239	0.123924	0.842022	0.895812	[10] Phospho (ST)
no significant up or down regulation	3920	DASLGTPTKR	21.92	27.7063	2	563.268	1.43952	Ot02g06890	gi|308801022	XP_003075292.1	unnamed protein product	42615.2	109035	50598.9	44290.8	48988.4	53496.6	43679.8	50953.7	39238.2	34506.9	37041.4	87173.9	29944.7	102745	57855.5	59105.7	44375	62952.1	28102.9	7917.28	31452.3	0.26305	0.937289	0.750775	1.06508	[3] Phospho (ST)
no significant up or down regulation	4373	TTSPEGTPRPIEGTSGEVK	22.85	37.5933	2	1011.97	0.662249	Ot09g04390	gi|308808237	XP_003081429.1	unnamed protein product	80262.7	118386	106982	212125	101826	98838	112773	207527	93879.1	77523.7	140762	116048	117633	115816	203632	123916	118108	138778	51214.8	51550	37752.3	0.825339	0.478352	0.953127	1.11993	[1] Phospho (ST)
no significant up or down regulation	10689	GRASDNSVNPAVLAAEYAVR	33.63	66.0632	3	714.011	0.433267	Ot03g02840	gi|308801763	XP_003078195.1	putative Alanine aminotransferase (IC)	59163.3	66341	52106.5	67962.4	21003.2	60925.7	53764.5	70145.2	53037.5	36954.9	59629.7	2363.1	62291.3	69832.5	57841.8	53315.3	54965.6	50391.7	19130.8	12201.3	27235.7	0.730658	0.55837	1.03095	0.945164	[4] Phospho (ST)	True
no significant up or down regulation	29118	DTTLVSEDGSTEASEALAAAK	20.74	95.1922	2	1073.47	0.986174	Ot10g01770	gi|308808600	XP_003081610.1	unnamed protein product	2.67495e+06	2.72875e+06	3.37844e+06	3.48327e+06	3.42844e+06	2.82426e+06	2.57176e+06	3.51788e+06	3.14262e+06	1.6172e+06	3.81093e+06	1.935e+06	3.60339e+06	3.5182e+06	3.49761e+06	3.13877e+06	2.73474e+06	3.27302e+06	401023	718183	758177	0.294987	0.883616	0.87128	1.04277	[6] Phospho (ST)
no significant up or down regulation	5874	SINEAVAAAK	21.27	36.7854	2	527.253	0.327928	Ot13g02200	gi|308810765	XP_003082691.1	unnamed protein product	15276.1	17735.4	14709.3	13666.3	15590.1	12851.9	11918.7	20032.3	9254.28	7146.25	11253.3	21613.4	10968.6	19426.9	11545.6	15395.4	12240.7	14961.6	1499.03	4900.48	5136.87	0.145894	0.661634	0.795086	0.971819	[1] Phospho (ST)
no significant up or down regulation	2019	VVAPPAGFLGSSSFGGGTGSPSFNKSPTGR	34.74	62.7811	3	995.118	0.169459	Ot04g01300	gi|308802670	XP_003078648.1	Myosin class II heavy chain (ISS)	687380	2.1428e+06	949717	851047	536846	1.24478e+06	1.16556e+06	1.12678e+06	929365	1.17027e+06	794284	2.34228e+06	1.22924e+06	2.18373e+06	782456	1.03356e+06	1.12735e+06	1.4664e+06	639787	118627	751247	0.417554	0.308292	1.09075	1.41879	[11] Phospho (ST)|[28] Phospho (ST)
no significant up or down regulation	2891	VPPQPPAGTAPTPTIAMSPPKPPGGSFAQR	44.15	50.13	3	1016.84	0.330593	Ot09g02360	gi|308807831	XP_003081226.1	putative zinc finger protein ZF1 (ISS)	691117	881273	682979	976047	491445	810486	1.04647e+06	941162	684998	526203	557050	669003	424224	587470	489793	744572	801865	545508	189071	205523	93486.7	0.678225	0.0714095	1.07695	0.732646	[17] Oxidation (M)|[18] Phospho (ST)
no significant up or down regulation	2811, 1435	SSPTNNPMEPSTKR	21.5	22.9837	2	821.35	1.10876	Ot04g00840	gi|308802578	XP_003078602.1	suppressor-like protein (ISS)	618430	424400	385440	631517	336154	492020	471866	358212	428466	268370	413445	310106	534012	548050	549327	479188	403787	470988	136786	91438.2	106351	0.365596	0.962597	0.842648	0.982887	[2] Phospho (ST)|[8] Oxidation (M)
no significant up or down regulation	7528	APSNDALSDANGR	56.1	31.6132	2	684.284	1.5352	Ot18g00300	gi|308813510	XP_003084061.1	EML5 (ISS)	33754.9	32583.6	32940.5	33349.2	8657.98	51080.4	50102.7	43087.3	40143.2	26341.7	23584.7	16918.8	42743.8	45357.5	33532.1	28257.2	42151.1	32427.4	10965.1	9972.54	12181.4	0.139723	0.593606	1.49169	1.14758	[3] Phospho (ST)
no significant up or down regulation	4211	AFGANMFADASADVDSPPMSPTAFHDATDDAR	69.42	57.8475	3	1137.46	0.7319	Ot14g03290	gi|308811620	XP_003083118.1	unnamed protein product	703723	360698	376026	658580	251448	589697	385268	451795	655930	426134	738625	89911.4	597839	338878	694467	470095	501765	491944	199206	115421	273011	0.601733	0.816781	1.06737	1.04648	[6] Oxidation (M)|[16] Phospho (ST)|[19] Oxidation (M)
no significant up or down regulation	1401	TAASPAPLPSDVTPER	70.09	43.9567	2	844.898	0.226133	Ot10g00500	gi|308808350	XP_003081485.1	PREDICTED OJ1004_A11.24 gene product	199841	363303	281904	310811	235610	426252	367442	451752	366360	174621	296631	342292	282739	482948	322671	278294	357285	345456	63784.1	108665	80234.8	0.302848	0.159205	1.28384	1.24134	[4] Phospho (ST)	True
no significant up or down regulation	6426, 5402	AGERASGDEVGGADGVDDNVK	36.22	35.5844	3	699.962	0.00201403	Ot10g02380	gi|308808722	XP_003081671.1	unnamed protein product	113213	95225.3	88716.3	130450	153835	156409	157449	165098	142781	112562	114391	135622	157774	135650	135491	116288	146860	135786	26569	20790.2	15341.1	0.0791744	0.16986	1.2629	1.16767	[6] Phospho (ST)
no significant up or down regulation	16606, 11449, 1896	LAFSTVGTPDYIAPEVLLKK	24.42	73.96	3	748.064	0.21101	Ot09g00870	gi|308807533	XP_003081077.1	protein kinase (ISS)	265515	831205	618714	385100	593963	436413	463628	585945	368140	302149	384986	983812	303223	475731	265279	538899	431255	482606	219794	106836	291631	0.473258	0.62861	0.800251	0.89554	[3] Phos(STY)
no significant up or down regulation	12294	SKSPPQPNNSDEMMGLR	20.1	31.2638	3	667.28	0.535973	Ot07g00330	gi|308805655	XP_003080139.1	kinesin K39, putative (ISS)	29702.8	19198.2	21575.5	19067.2	15764.7	22592.9	18617.6	20808	24268.2	19811.7	27365.3	13049.4	19142	19848.7	21110.9	21061.7	21219.7	20103.3	5254.54	2241.75	5111.22	0.827297	0.755201	1.0075	0.954495	[3] Phospho (ST)|[13] Oxidation (M)|[14] Oxidation (M)
no significant up or down regulation	3736	TPVVAPPAEGPEFHDAVETVEEAKSPVAR	35.96	62.6869	3	1037.17	0.168157	Ot01g05310	gi|308799629	XP_003074595.1	putative zinc finger protein (ISS)	743142	858327	888607	788460	224218	740500	674174	905802	928682	1.17013e+06	947239	103918	947157	875059	783654	700551	883858	731405	272348	192979	357156	0.285416	0.862583	1.26166	1.04404	[25] Phospho (ST)
no significant up or down regulation	1769	APSSGFGSLNAGPSK	84.78	44.0459	2	728.828	0.795762	Ot08g03620	gi|308807242	XP_003080932.1	Thioredoxin/protein disulfide isomerase (ISS)	197648	354022	156500	120825	145243	180119	158285	221793	158158	82052.4	96851.1	446208	88947.6	228578	85306.5	194848	160081	189178	93213.1	50757.5	155705	0.51452	0.630706	0.821573	0.970903	[8] Phospho (ST)
no significant up or down regulation	4064	GDSVRDPSSPLLGTAIAGSPIADASTR	47.7	62.7811	3	897.771	0.0158127	Ot04g03020	gi|308803014	XP_003078820.1	putative protein (ISS)	131306	177408	178546	176849	136433	205120	167811	214677	194782	165672	183161	99998.7	151030	147225	172000	160108	189612	150683	24029.1	22044.8	31977.5	0.0824068	0.584727	1.18428	0.941132	[3] Phospho (ST) ##-or-## [8] Phospho (ST) ##-or-## [9] Phospho (ST)
no significant up or down regulation	654, 224	ALASDSEDDERPR	26.64	28.5874	3	514.214	0.163122	Ot04g04920	gi|308803394	XP_003079010.1	unnamed protein product	3.08597e+06	1.06588e+06	1.46176e+06	2.33212e+06	1.54871e+06	2.09291e+06	1.20012e+06	1.55933e+06	2.55828e+06	1.29109e+06	1.70052e+06	873549	2.1868e+06	2.30324e+06	2.05381e+06	1.89889e+06	1.74034e+06	1.82358e+06	806918	574405	577216	0.80888	0.926768	0.916508	0.960344	[6] Phospho (ST)	True
no significant up or down regulation	4140, 2567	FVLASPSFSRDPAK	37.88	56.73	2	801.39	0.54879	Ot10g00480	gi|308808346	XP_003081483.1	Predicted membrane protein (patched superfamily) (ISS)	214996	178380	148741	182764	190480	171819	185732	201561	213034	98511.9	133111	170474	187020	181688	237256	183072	174132	181910	23847.1	45066.7	37421.5	0.622964	0.885214	0.951163	0.99365	[8] Phos(STY)
no significant up or down regulation	1626	AYSPSLR	28.81	36.9568	2	437.197	0.388344	Ot07g01800	gi|308805949	XP_003080286.1	Serine/threonine protein phosphatase (ISS)	74903	40845.6	51641.2	51971.7	68098.8	72313.6	52980.4	49472.3	50487.4	42135.1	65030.2	42059.8	56110.8	58239.9	53377.6	57492.1	53477.8	54963.7	13760.9	11277	8402.52	0.652236	0.813359	0.930176	0.956022	[3] Phospho (ST)
no significant up or down regulation	5726	ALDDVFEQSDDEGENDSTVKK	31.8	53.0534	3	807.672	1.14201	Ot09g00780	gi|308807515	XP_003081068.1	DEAD-box protein abstrakt (ISS)	85605.1	142635	103897	104808	75504.5	124913	107848	125141	83609.1	58947.6	100827	110651	79245.2	124547	74978.8	102490	100092	98049.7	25653	28584.4	20943.3	0.838141	0.794343	0.976601	0.956676	[9] Phospho (ST)
no significant up or down regulation	3979	LASLDER	25.6	36.8206	2	442.2	0.0859483	Ot16g00410	gi|308812368	XP_003083491.1	unnamed protein product	17753.7	18332.9	16408.9	9650.31	11948.6	18073.9	15681.5	18496.9	8609.64	5538.45	10954.4	22932.3	8426.42	19541.6	5867.23	14818.9	13280.1	13544.4	3822.37	5867.45	7347.44	0.521759	0.530833	0.896158	0.913996	[3] Phospho (ST)
no significant up or down regulation	23688, 3328, 17543	GREGSADDGDACPLDLHASR	30.33	45.7261	3	726.967	0.00985708	Ot08g02780	gi|308807074	XP_003080848.1	alpha glucosidase II (ISS)	349446	322089	313442	357699	217582	293886	263078	296257	280749	155528	256560	287529	397685	323947	337100	312052	257899	320564	55922.2	58726.4	53433.2	0.218507	0.797821	0.826463	1.02728	[5] Phospho (ST)
no significant up or down regulation	4296	LYDGFLPPADVPEKTGDGDDSDDDGDDATRPNANITK	77.53	60.9855	3	1329.57	0.673655	Ot10g02040	gi|308808654	XP_003081637.1	unnamed protein product	1.3269e+06	1.15662e+06	1.19114e+06	1.46603e+06	654099	1.49706e+06	1.16287e+06	1.50932e+06	1.49366e+06	773104	1.38308e+06	56987.9	1.72429e+06	1.54731e+06	1.62118e+06	1.15896e+06	1.2872e+06	1.26657e+06	307581	322396	687520	0.581826	0.642089	1.11066	1.09285	[21] Phospho (ST)
no significant up or down regulation	10793	KFEEPSVTDSDGSGERPR	22.93	40.4851	3	718.291	0.539587	Ot06g01790	gi|308804960	XP_003079792.1	putative RIO kinase 2 (ISS)	43370.9	6905.04	21164.2	39387.6	19731.9	48584.5	29415.7	19230.5	29107.6	10023.4	23676.6	11133	43408.1	34113.3	35934.2	26111.9	27272.3	29653	15068.2	14355.9	12522.6	0.82273	0.621354	1.04444	1.13561	[10] Phospho (ST)|[13] Phospho (ST)	True
no significant up or down regulation	16886	SQSKSSFGTGLDEIVDEVER	44.49	77.563	3	781.665	0.176407	Ot14g03290	gi|308811620	XP_003083118.1	unnamed protein product	1280.19	44923.8	14917.9	9677.39	6008.98	19821.5	24601.6	15208.3	3230.52	9903.72	9572.99	46583.5	2351.31	19377.2	3319.36	15361.6	14553.1	16240.9	17264	8351.29	18267.9	0.661059	0.941989	0.947369	1.05724	[3] Phospho (ST)|[6] Phospho (ST)
no significant up or down regulation	3463	RVQSALSDDR	29.94	35.7418	2	613.78	0.117602	Ot10g02200	gi|308808686	XP_003081653.1	unnamed protein product	96952.2	83711.5	89096.7	116014	86896.1	76011.5	64987.3	100870	87654.1	69577.4	107927	71994.1	112977	89955.5	110142	94534.1	79820	98599.2	12964.1	14524.9	17389.1	0.113451	0.741032	0.844351	1.043	[4] Phospho (ST)
no significant up or down regulation	1254	EISYVTNDDESEEEENADEVIVK	86.17	54.8071	2	1368.57	0.172394	Ot12g02060	gi|308810086	XP_003082352.1	Global transcriptional regulator, cell division control protein (ISS)	1.62126e+06	1.73941e+06	1.49634e+06	1.63897e+06	1.18293e+06	2.09478e+06	1.96178e+06	2.20485e+06	2.48277e+06	1.37954e+06	1.53057e+06	1.12395e+06	1.8328e+06	1.90731e+06	2.02127e+06	1.53578e+06	2.02474e+06	1.68318e+06	215337	408468	361577	0.0568721	0.547144	1.31838	1.09598	[11] Phospho (ST)
no significant up or down regulation	1163, 235, 16429	EKMQAAEGVVMSVDEGDN	81.07	37.0837	2	1010.9	0.222957	Ot02g07080	gi|308801060	XP_003075311.1	30S ribosomal protein S1 (ISS)	1.89068e+06	2.99195e+06	3.19269e+06	2.01865e+06	2.36578e+06	3.41352e+06	2.93996e+06	3.61235e+06	3.05738e+06	2.15995e+06	2.87934e+06	4.20451e+06	1.47548e+06	2.88667e+06	1.40093e+06	2.49195e+06	3.03663e+06	2.56938e+06	579332	559429	1.16536e+06	0.174607	0.884684	1.21858	1.03107	[3] Oxidation (M)|[11] Oxidation (M)|[12] Phospho (ST)
no significant up or down regulation	586	EAFGDASDDDAFSPR	66.06	52.5862	2	840.315	0.760713	Ot14g01520	gi|308811270	XP_003082943.1	unnamed protein product	966147	712397	632047	742660	745317	972258	946143	939622	841227	539956	652579	743627	770149	858453	1.00245e+06	759714	847841	805452	124147	179167	132342	0.473993	0.578814	1.116	1.06021	[7] Phospho (ST)	True
no significant up or down regulation	6875	MYADDSDAMEESDDDDDGHVASPVVVR	26.9	44.2055	3	1018.05	0.0507059	Ot14g01130	gi|308811192	XP_003082904.1	ROOT HAIRLESS 1 (ISS)	100871	51094.7	78846.9	136430	63755.8	132206	67791	64965.8	108600	46938.5	83704.7	42696.6	99443	70332.4	110338	86199.6	84100.3	81303	33646.8	35098.1	26404	0.893916	0.841084	0.975646	0.943195	[1] Oxidation (M)|[9] Oxidation (M)|[12] Phospho (ST)	True
no significant up or down regulation	385	ATVLPSGADSDDER	82.3	38.3778	2	756.815	0.484673	Ot01g03200	gi|308799199	XP_003074380.1	putative protein (ISS)	825274	600377	686462	888715	564214	792653	635855	805790	811360	571565	718101	602801	937332	613068	781818	713008	723445	730624	140541	111847	137535	0.865948	0.832339	1.01464	1.02471	[10] Phospho (ST)	True
no significant up or down regulation	4763	GGSQGQGDDDEPSSSKDDDFYAQSGEAIR	27.4	47.6887	3	1033.41	0.60355	Ot17g01110	gi|308813129	XP_003083871.1	OJ1076_H08.5 gene product (ISS)	231484	151585	160009	230767	74019.8	140903	173758	194149	184947	145701	190542	121763	176033	225226	183514	169573	167892	179416	65427.6	23640.9	37331.4	0.797129	0.638154	0.990084	1.05804	[14] Phospho (ST)
no significant up or down regulation	159	NAFSDSNTAGTSPSATR	124.47	34.627	2	882.366	0.375394	Ot14g03540	gi|308811670	XP_003083143.1	unnamed protein product	3.52369e+06	2.47113e+06	2.23779e+06	2.79204e+06	1.82773e+06	2.9675e+06	2.6043e+06	3.15793e+06	2.54144e+06	1.49654e+06	1.79628e+06	2.79939e+06	2.54648e+06	2.89521e+06	2.13742e+06	2.57047e+06	2.55354e+06	2.43496e+06	638344	643548	461927	0.938049	0.756459	0.993414	0.94728	[12] Phospho (ST)
no significant up or down regulation	1739, 1295	AVAAEGMKPSASNESLSER	35.63	32.0481	3	703.957	0.409605	Ot08g00170	gi|308806554	XP_003080588.1	ZIK1 protein (ISS)	296275	948927	691635	580919	244038	554185	497954	548748	424319	274236	360201	707360	425369	734543	325391	552359	459889	510573	290741	116156	195609	0.764332	0.968829	0.83259	0.92435	[7] Oxidation (M)|[12] Phospho (ST)|[15] Phospho (ST)
no significant up or down regulation	1916	ARDDDSDSDVVDVGYVGR	47.84	49.0365	3	673.948	0.222648	Ot03g05690	gi|308802331	XP_003078479.1	FOG: RCC1 domain (ISS)	302239	161868	167363	296925	163294	259050	220242	181019	247916	199205	250416	62108.7	327896	156526	277990	218338	221486	214987	74216.4	32577.2	105786	0.764722	0.737043	1.01442	0.984654	[8] Phospho (ST)
no significant up or down regulation	16258	ILSSINFANSSAGDSSK	62	63.6926	2	889.402	2.36722	Ot04g03110	gi|308803032	XP_003078829.1	unnamed protein product	11730	14249.2	19543.1	46452.2	10654.2	22425.7	17378	9583.78	13635.3	25554.4	37306.2	9464.32	14075.9	11315.1	15672.2	20525.7	17715.4	17566.8	14894.3	6452.14	11293.3	0.895127	0.742119	0.863083	0.85584	[3] Phospho (ST)
no significant up or down regulation	4709	VMLAPGASDLTGSFR	59.87	55.9077	2	809.371	0.0769394	Ot07g04460	gi|308806481	XP_003080552.1	Dolichol-phosphate mannosyltransferase (ISS)	83726.8	134018	67285.5	32738.6	60606.3	53696	75674.7	87764	45663.7	27079.9	48939.9	138817	115613	87175.9	30159.9	75675	57975.7	84141.2	37448.9	24109.4	45117.3	0.450942	0.864337	0.766115	1.11188	[2] Oxidation (M)|[13] Phospho (ST)
no significant up or down regulation	3283	LFSFAR	30.91	67.0066	2	410.691	0.069654	Ot05g03170;Ot07g04020	gi|308806393	XP_003080508.1	putative signal recognition particle protein (ISS)	25763	46227.2	36864.5	24008.5	25921.4	19737.9	33730.2	25151.4	15452.5	12378.9	19058.4	100748	7089.64	25386.4	12920.1	31756.9	21290.2	33040.5	9558.97	8449.28	38460	0.0838227	0.453977	0.67041	1.04042	[3] Phospho (ST)
no significant up or down regulation	2977	SMTDSASDMEDGLGDGAVEMK	56.45	38.3466	2	1137.41	0.00980461	Ot11g02640	gi|308809513	XP_003082066.1	Solute carrier family 24 member 4, isoform 1 precursor (ISS)	260405	175803	185200	285086	172202	222545	226125	238645	333741	161730	182162	224570	226371	161331	224677	215739	236557	203822	52979	61954.2	30201.5	0.587549	0.743718	1.0965	0.944761	[2] Oxidation (M)|[5] Phospho (ST)|[9] Oxidation (M)|[20] Oxidation (M) ##-or-## [2] Oxidation (M)|[7] Phospho (ST)|[9] Oxidation (M)|[20] Oxidation (M)
no significant up or down regulation	3787	LSSPELWEAR	23.14	55.7038	2	634.29	0.987098	Ot04g02270	gi|308802864	XP_003078745.1	DHX8_ARATH Putative pre-mRNA splicing factor ATP-dep (ISS)	76573.4	58974.8	54619	51035.9	18704	79394.1	69428.8	62797.8	50946.9	25821	69660.9	35275.6	13943.1	93836.3	44870.1	51981.4	57677.7	51517.2	21029.2	20591.6	30983.4	0.683812	0.815985	1.10958	0.991069	[3] Phospho (ST)
no significant up or down regulation	8945	LPESPTPAGPSAGDEDAR	37.64	35.5387	2	923.895	1.2038	Ot04g02480	gi|308802906	XP_003078766.1	transcription factor jumonji (ISS)	29180.8	45302	55003.2	67722.3	39349.2	74658.3	63783.2	71680.1	57336.2	36164.4	64241.8	60798.2	67304.8	59840.1	62332.2	47311.5	60724.5	62903.4	14764.2	15315.1	2970.92	0.218331	0.0559178	1.2835	1.32956	[4] Phospho (ST)	True
no significant up or down regulation	11103, 210	LQPTDGSTMTAETGTYR	99.22	42.0581	2	954.905	0.835712	Ot05g02530	gi|308804075	XP_003079350.1	putative serine/threonine-protein kinase ctr1 (ISS)	3.52467e+06	2.49558e+06	2.37194e+06	3.20744e+06	2.32637e+06	2.69959e+06	1.99521e+06	2.534e+06	2.48988e+06	1.77629e+06	2.51467e+06	2.2129e+06	2.67799e+06	2.47236e+06	2.6929e+06	2.7852e+06	2.299e+06	2.51416e+06	545502	392952	194482	0.142884	0.356763	0.825432	0.902687	[10] Phospho (ST)
no significant up or down regulation	3786	SAIASFMR	29.14	43.2414	2	489.709	0.121701	Ot04g02230	gi|308802856	XP_003078741.1	Magnesium chelatase H subunit (ISS)	45150.8	27983.5	25085.8	19823.7	29065.4	23461.2	21591.3	22925.1	23559.5	14386.2	26829.2	44916.6	53843.2	47186.8	34904.7	29421.8	21184.7	41536.1	9493.69	3880.58	10666.4	0.0979538	0.0890637	0.720032	1.41174	[5] Phospho (ST)|[7] Oxidation (M)
no significant up or down regulation	5819	GEGLNADVAAIPEASSSEKR	47.15	49.6135	3	694.323	0.00997062	Ot13g00350	gi|308810395	XP_003082506.1	unnamed protein product	74903.5	63112.1	54116.2	73440.1	35245.6	56082	44248.5	44257.4	32605	28258.2	63251.9	34669.2	66121.6	63606.5	56398.2	60163.5	41090.2	56809.5	16276.5	10970.6	12891.7	0.0756554	0.798462	0.682976	0.944252	[17] Phospho (ST) ##-or-## [16] Phospho (ST)	True
no significant up or down regulation	10227, 1455, 6414	FFGVFGGGDSPKEGR	21.85	66.1587	3	546.243	0.115541	Ot07g02830	gi|308806155	XP_003080389.1	putative phosphoribosylanthranilate transferase (ISS)	679240	434378	500172	515674	410247	637933	623032	622069	608800	313665	563990	378720	551603	550424	557015	507942	561100	520351	105379	138704	79355.4	0.625476	0.808689	1.10465	1.02443	[10] Phospho (ST)
no significant up or down regulation	2871	FEGAGAESLNK	20.99	35.948	2	601.758	0.419531	Ot01g01310	gi|308798821	XP_003074190.1	unnamed protein product	42221.3	117741	55694.3	47413.1	60142.3	52236.5	49775.5	71783.2	68130.9	33593.8	44539.5	179755	67444	136524	48746	64642.5	55104	95401.7	30493.3	15388.3	59899.6	0.598837	0.387067	0.852443	1.47584	[8] Phospho (ST)
no significant up or down regulation	4128	SPSSAGNLALLVAESEVR	96.28	72.0526	2	940.461	0.263851	Ot13g01340	gi|308810593	XP_003082605.1	Protein involved in mRNA turnover and stability (ISS)	220607	156019	186149	224029	208899	182495	176832	157576	193233	174652	245886	178155	201899	174743	153971	199141	176958	190931	28300.9	13005.3	35113.1	0.175336	0.667905	0.888607	0.958775	[3] Phospho (ST) ##-or-## [4] Phospho (ST)
no significant up or down regulation	9219	AAGEEVSESEEEQPK	43.87	29.4179	2	849.84	0.895959	Ot17g00910	gi|308813089	XP_003083851.1	unnamed protein product	43893.8	10228	18152.8	44953.3	40996.4	39113.3	22259.2	24970.7	47751.1	26545.7	26654.7	8416.48	40966.7	22545.6	52237.7	31644.9	32128	30164.2	16242.8	10870.4	16935.6	0.723302	0.883559	1.01527	0.953212	[7] Phospho (ST)
no significant up or down regulation	10424	YDSSASNPSLSPSISSK	24.51	41.3439	2	903.893	0.357333	Ot03g04410	gi|308802075	XP_003078351.1	transporter (ISS)	37480.8	64494.7	30235	32146.7	30037.5	31226	26875	39034	23676.8	24067.6	24408.6	51232.2	24268.6	43012.2	19170.9	38879	28975.9	32418.5	14631.6	6379.94	13894.8	0.158979	0.405816	0.745285	0.833832	[15] Phospho (ST)
no significant up or down regulation	4741	EASESEEEEEEEESAGAR	80.99	32.6241	2	1078.86	0.199536	Ot05g01780	gi|308803925	XP_003079275.1	myb family transcription factor (ISS)	64912	158831	114724	137495	46031.4	164193	140412	74620.7	95364.7	69471.7	101637	136344	81050.6	142117	50899.7	104399	108812	102410	47777.7	41722.7	38204.2	0.779429	0.958028	1.04228	0.980946	[3] Phospho (ST)|[5] Phospho (ST)
no significant up or down regulation	4918	SENGSFSSSEDYIDNDMK	84.61	45.6034	2	1060.89	0.42424	Ot06g03430	gi|308805292	XP_003079958.1	HCF106 protein precursor, chloroplast-maize (ISS)	163782	206905	119839	147141	101508	178720	195468	221913	207605	111432	179903	232984	163435	304612	162248	147835	183028	208636	40847.5	43056.2	60878.5	0.247721	0.0822909	1.23805	1.41128	[5] Phospho (ST)|[17] Oxidation (M) ##-or-## [1] Phospho (ST)|[17] Oxidation (M)
no significant up or down regulation	8510	KLESDDDESDSER	56.35	22.5521	2	802.801	0.708032	Ot11g02710	gi|308809527	XP_003082073.1	MGC68993 protein (ISS)	25191.1	57084.2	37028.9	67984.1	49106.1	41213.8	23632.6	50813.3	67240.5	39139	45717.1	31752	68851.3	4800.45	84646.3	47278.9	44407.8	47153.4	16741.6	16061.9	31263.2	0.806142	0.600304	0.939274	0.997346	[9] Phospho (ST)
no significant up or down regulation	6126	AAGEEVSESEEEQPK	29.22	27.6182	2	889.823	1.20031	Ot17g00910	gi|308813089	XP_003083851.1	unnamed protein product	73882.7	93154.2	64207.6	102806	57845.8	115640	84419.7	63466.9	77542.7	48245.8	72681.9	72387	65361.1	91112.8	98804.8	78379.2	77863	80069.5	19089.4	25271.6	14167.8	0.89358	0.812474	0.993414	1.02157	[7] Phospho (ST)|[9] Phospho (ST)
no significant up or down regulation	2690	AAPAGDMFGEDSDEEAFYLR	83.39	63.2464	2	1143.95	0.240632	Ot01g05560	gi|308799679	XP_003074620.1	U4/U6-associated splicing factor PRP4 (ISS)	266739	401785	439613	406920	251392	366103	333816	370276	336126	210241	344493	360555	335133	392040	323011	353290	323312	351046	87398.4	65376.3	26706.8	0.616196	0.88691	0.915148	0.99365	[7] Oxidation (M)|[12] Phospho (ST)
no significant up or down regulation	2070	TPSDTSQQAIDIESGDRSESPSK	48.62	40.8201	3	839.033	0.00733447	Ot05g01190	gi|308803807	XP_003079216.1	kinesin K39, putative (ISS)	398675	287719	212796	275350	182668	281963	199941	227139	221574	330794	232377	155952	211565	222982	268815	271442	252282	218338	83349.5	53291.5	40940.3	0.749245	0.258249	0.929416	0.804365	[20] Phospho (ST) ##-or-## [22] Phospho (ST)
no significant up or down regulation	3477	SEQQLSPSTGSVGLR	79.23	43.9341	2	813.38	0.10694	Ot06g01080	gi|308804818	XP_003079721.1	raptor1B (ISS)	86967.9	145343	96510.3	112151	70978.2	98320.2	89133.3	114443	98012	55518.5	69790.5	123541	77152.5	145025	74471	102390	91085.4	97996.1	28281.3	21878.7	34087.1	0.523197	0.761377	0.889593	0.957086	[6] Phospho (ST)
no significant up or down regulation	4867	EAAILARPLTDSETEDDDEARDDDETPAPAAEGVR	30.76	52.4269	3	1274.23	0.354306	Ot10g03590	gi|308808964	XP_003081792.1	membrane protein, putative (ISS)	395806	416733	288979	355204	338993	275727	311951	388577	274521	154201	301196	291409	264963	390250	445414	359143	280995	338646	50013.3	84674	76035.3	0.129658	0.564244	0.782406	0.94293	[12] Phospho (ST)	True
no significant up or down regulation	665	HSSIPGSPAR	52.73	28.9607	2	544.748	0.254305	Ot01g03360	gi|308799231	XP_003074396.1	unnamed protein product	912932	549019	450372	564267	499241	509501	384418	426730	527959	313173	494670	391641	554393	573777	731767	595166	432356	549250	183184	88917.8	124258	0.0840229	0.676269	0.726446	0.922851	[7] Phospho (ST)
no significant up or down regulation	22708	QVVVTMTSIK	21.2	39.648	2	601.298	0.520082	Ot04g02260	gi|308802862	XP_003078744.1	from A. thaliana. (ISS)	7054.23	3476.56	3664.03	1828.33	2113.12	4256.32	5210.15	5910.32	3981.53	1003.81	5924.17	958.941	4457.04	5877.63	2583.31	3627.25	4072.43	3960.22	2079.48	1879.54	2161.25	0.841753	0.962231	1.12273	1.0918	[6] Oxidation (M)|[8] Phospho (ST)
no significant up or down regulation	8774, 11363	MSSPGQSDADKTEDDAGAK	54.54	24.134	2	1003.39	1.4956	Ot15g00690	gi|308811811	XP_003083213.1	MYB transcription factor-like	116639	97757.8	67534.8	138380	51607.9	85548.3	62108.5	67364.9	73503.4	46170	63279.9	35166.1	103948	76843.1	109024	94384	66939	77652.2	35330.7	14528.1	30364.2	0.183432	0.466829	0.70922	0.822726	[1] Oxidation (M)|[3] Phospho (ST)
no significant up or down regulation	4612	LPSFVDFEVSPVAGTK	67.74	72.3139	2	886.929	0.00582312	Ot10g02360	gi|308808718	XP_003081669.1	Myosin class II heavy chain (ISS)	66163.4	299358	186838	125728	160464	176356	265729	286614	157935	166760	152775	525321	92462.6	190526	90003.4	167710	210679	210218	86347.7	60591.8	181173	0.295314	0.799584	1.25621	1.25346	[10] Phospho (ST)
no significant up or down regulation	7046	MDPDSPAHFIR	32.86	47.2	2	691.284	0.672161	Ot10g03160	gi|308808878	XP_003081749.1	ENSANGP00000020086 (ISS)	18414.3	31862.6	30415.6	37083.8	23422.2	40558.3	30631.8	42131.8	34068.9	25314.5	33853.2	39679.6	22053.8	42178.6	32405.2	28239.7	34541.1	34034.1	7345.5	6972.44	7816.94	0.206097	0.286323	1.22314	1.20519	[1] Oxidation (M)|[5] Phospho (ST)
no significant up or down regulation	17549	SSGDESEPGSPFSDVR	40.39	47.6	2	866.839	0.990844	Ot02g07330	gi|308801110	XP_003075336.1	unnamed protein product	12799.9	46575.9	18269.7	10181	6564.15	13268.1	21365.4	35526.9	14314.6	10885.2	6417.63	53089.3	19490.1	20755.1	6203.46	18878.1	19072.1	21191.1	16060.5	9992.05	19127.6	0.704908	0.952352	1.01027	1.12252	[10] Phospho (ST)
no significant up or down regulation	5575	ESPNEGFTVDSD	42.71	42.5425	2	688.749	0.825313	Ot01g00680	gi|308798695	XP_003074127.1	Protein farnesyltransferase, alpha subunit/protein geranylgeranyltransferase type I, alpha subunit (ISS)	55932.7	26516.9	31736.9	41320.7	31303.8	48821.2	40364.8	34740.6	40356.5	16688.2	39282.3	23661.8	48811.5	47510.3	49581.8	37362.2	36194.3	41769.5	11688.7	12007.9	10927.6	0.813368	0.572874	0.96874	1.11796	[11] Phospho (ST)
no significant up or down regulation	33092	IKAEGEPAETSPAKR	27.04	31.6952	2	832.405	1.17821	Ot02g07400	gi|308801124	XP_003075343.1	putative S-locus protein 4 (ISS)	38497.3	42670.2	6097.03	27439.7	1373.91	5330.12	10080.6	12344.3	42869.4	32617.3	39550.3	14556.6	25134.1	37612.3	36944.4	23215.6	20648.4	30759.5	18708	16219.7	10684.9	0.820406	0.281778	0.889416	1.32495	[11] Phospho (ST)	True
no significant up or down regulation	8372, 3030	MVDASPTGDGGDREPGAR	27.09	28.14	2	942.382	1.5102	Ot09g02100	gi|308807779	XP_003081200.1	ACA11_ARATH Potential calcium-transporting ATPase 11, plasma membrane-type (ISS)	321468	206942	155119	222624	136332	239950	193286	220472	219379	132084	160642	203216	178081	243418	227973	208497	201034	202666	72493.8	41961.3	34175.7	0.953217	0.972826	0.964206	0.972032	[1] Oxidation (M)|[5] Phospho (ST)
no significant up or down regulation	683, 8408	TSVEEETMGLDESKHGGSAYAMELVAPEPA	20.74	55.7247	2	1624.19	0.124122	Ot20g00200	gi|308814192	XP_003084401.1	ammonium transporter (ISS)	8.82608e+06	5.42213e+06	2.98208e+06	7.15874e+06	2.79304e+06	4.18745e+06	4.0968e+06	3.84592e+06	5.02923e+06	5.33536e+06	4.09062e+06	688039	6.42531e+06	3.23109e+06	7.18485e+06	5.43641e+06	4.49895e+06	4.32398e+06	2.62048e+06	645366	2.6014e+06	0.70002	0.447994	0.827559	0.795374	[8] Oxidation (M)|[13] Phospho (ST)|[22] Oxidation (M) ##-or-## [7] Phospho (ST)|[8] Oxidation (M)|[22] Oxidation (M)
no significant up or down regulation	13053	KGASDGEDDEAYLASMR	21.48	41.8764	2	955.88	3.31415	Ot04g05620	gi|308803532	XP_003079079.1	unnamed protein product	27005.5	22155.7	19985.7	21171.5	8036.75	28661.5	11303.9	30968.9	28007.1	14085.3	24885.1	13645.6	23925.7	39078.8	26922.8	19671	22605.4	25691.6	7029.84	9166.79	9077.55	0.66626	0.319666	1.14917	1.30606	[4] Phospho (ST)|[16] Oxidation (M)
no significant up or down regulation	4202	AGELLLTRTEENR	39.52	47.5784	3	527.926	0.0131574	Ot05g01660	gi|308803901	XP_003079263.1	putative tyrosine kinase-like (ISS)	17183.9	79327.5	44562.7	37218.5	32422.2	32417.3	53022.4	51043.3	22909.1	15694.3	24653	92823.5	11894.2	52621.2	18110	42143	35017.3	40020.4	23077.3	16641.5	33370.1	0.633312	0.653047	0.830917	0.949634	[9] Phospho (ST)
no significant up or down regulation	2942, 1478	ARDDDSDSDVVDVGYVGR	32.7	49.1833	3	700.604	0.292366	Ot03g05690	gi|308802331	XP_003078479.1	FOG: RCC1 domain (ISS)	557539	652278	663742	926515	492293	976220	764544	393418	621207	520358	727951	638373	598456	712804	623278	658473	655149	660172	165617	225210	57029.4	0.879059	0.8435	0.994952	1.00258	[6] Phospho (ST)|[8] Phospho (ST)
no significant up or down regulation	2953	MLSLPSLSTMSFR	36.63	66.4265	2	791.357	0.55348	Ot15g01050	gi|308811883	XP_003083249.1	unnamed protein product	149373	201781	174928	129849	146489	135907	171239	189595	122063	109217	135055	392233	61295.8	173786	79076.1	160484	145604	168289	28159.7	33780.9	132940	0.430056	0.640519	0.90728	1.04864	[1] Oxidation (M)|[6] Phospho (ST)|[10] Oxidation (M)
no significant up or down regulation	13359	KGIVGGFDSPER	22.9	48.4416	2	671.314	0.0741023	Ot06g00620	gi|308804728	XP_003079676.1	unnamed protein product	18128.5	21877.3	11563.8	16399.3	22905.1	14884.8	14901.5	14351.7	11794.8	6700.7	15256.7	3332.18	17589.8	18695.1	12752.8	18174.8	12526.7	13525.3	4553.67	3500.31	6138.84	0.0845283	0.256593	0.689233	0.744178	[9] Phospho (ST)
no significant up or down regulation	888	TPSGGLLR	39.13	43.507	2	440.718	0.10753	Ot11g02210	gi|308809427	XP_003082023.1	Regucalcin gene promoter region-related protein (RGPR) (ISS)	129297	127640	108772	119124	94415.1	162694	151548	174675	119536	95034.9	104677	122264	152254	172914	143746	115849	140698	139171	14492.2	32744.9	26487.5	0.19854	0.134418	1.21449	1.20131	[3] Phospho (ST)
no significant up or down regulation	2900	RGSVGKDLSNVE	33.59	41.9059	2	670.814	0.152544	Ot09g04120	gi|308808183	XP_003081402.1	putative AGC family protein kinase (ISS)	178065	207002	155124	146601	141340	156571	170422	188582	108741	99041.7	158181	158362	153812	164694	148934	165626	144672	156796	27059.1	39070.3	5862.51	0.313089	0.548897	0.873481	0.946687	[3] Phospho (ST)
no significant up or down regulation	18883	IPLVTSSSSIFESPNR	30.08	66.0859	2	907.439	1.71456	Ot05g02000	gi|308803969	XP_003079297.1	putative p40 (ISS)	10249.7	19132.6	10351.1	9700.7	6875.01	13958.3	18887.1	21944.3	14985.6	13270.7	8709.7	13162.9	8446.12	11823.3	5973.42	11261.8	16609.2	9623.09	4622.89	3689.88	2868.39	0.0553119	0.544913	1.47482	0.854487	[6] Phospho (ST)
no significant up or down regulation	678	LYGPGSFAK	49.37	49.2326	2	510.234	0.410885	Ot15g01740	gi|308812019	XP_003083317.1	UreGD, urease accessory proteins G and D (IC)	270665	414227	252442	273006	215584	222944	251152	260701	175375	114903	186078	326502	232304	408786	189789	285185	205015	268692	75709	60310.9	96622	0.0990507	0.668512	0.718885	0.942168	[6] Phospho (ST)
no significant up or down regulation	24332	TSSALER	23.7	18.9601	2	422.184	0.138402	Ot11g00890	gi|308809163	XP_003081891.1	putative PKG-Ib (ISS)	1006.7	13529.6	2433.67	0.601686	42.08	8192.03	5799.46	0	145.636	3525.55	3829.9	0	2.03336	11267.1	57.082	3402.52	3532.54	3031.23	5746.76	3563.7	4890.76	0.859003	0.650601	1.03821	0.890878	[3] Phospho (ST)
no significant up or down regulation	3303, 983	VAVASPSAPSASARPPPSPR	48.39	36.4404	2	991.496	0.66174	Ot14g03080	gi|308811578	XP_003083097.1	unnamed protein product	554026	618340	661159	606935	573195	587995	564918	684615	722691	401214	661681	716302	592375	708402	544506	602731	592287	644653	41592.5	125305	74582	0.748977	0.329494	0.982671	1.06955	[18] Phospho (ST)
no significant up or down regulation	1645	SFAAPSASAPSLPSFSAPSLPSFSVPSFGSKK	36.35	78.0136	3	1074.19	0.0937023	Ot08g04060	gi|308807330	XP_003080976.1	unnamed protein product	305480	2.55198e+06	1.21991e+06	1.30709e+06	2.36899e+06	614912	903133	575247	691484	3.04478e+06	1.80455e+06	3.27767e+06	1.39049e+06	3.19281e+06	784397	1.55069e+06	1.16591e+06	2.08998e+06	920801	1.05792e+06	1.10704e+06	0.563421	0.428322	0.751867	1.34778	[27] Phospho (ST) ##-or-## [24] Phospho (ST) ##-or-## [30] Phospho (ST)
no significant up or down regulation	5815	DTESLSSDSEDNTLEMEPPTSNLVLSQFEK	27.34	68.8236	3	1146.83	0.418061	Ot02g03490	gi|308800350	XP_003074956.1	Tf2al transcription factor IIa large subunit 3, TFIIA3, putative (IC)	427632	52470	148313	409428	178543	350046	230173	104529	267493	201443	353735	50732.8	343396	120950	362044	243277	230737	246171	166740	89961.9	148598	0.781587	0.970877	0.948453	1.0119	[6] Phospho (ST)|[16] Oxidation (M) ##-or-## [13] Phospho (ST)|[16] Oxidation (M)
no significant up or down regulation	3830	IVVAAPVDANAIPSRSESPR	31.14	49.016	3	737.019	0.467316	Ot04g00260	gi|308802462	XP_003078544.1	unnamed protein product	33810.3	174699	73142.6	83807.8	41062	75161.7	100876	66096.7	41080.6	46738.7	49755.4	140917	52768.9	87379.6	34619	81304.3	65990.8	73088	56281.7	23938.8	42550.5	0.800055	0.884726	0.811652	0.898944	[14] Phospho (ST)|[18] Phospho (ST)
no significant up or down regulation	6676	NVSRDALSYNPLQASNVPR	54.58	58.1538	3	727.687	0.126318	Ot09g03020	gi|308807963	XP_003081292.1	unnamed protein product	58539.2	97915	73190.7	36327.4	74585.3	52186.6	55725.7	60686.2	32653.1	28768.3	50847.3	111600	21670.8	57304	34366.4	68111.5	46004	55157.7	22681.6	14349.4	34505.8	0.124681	0.361303	0.675421	0.809815	[8] Phospho (ST) ##-or-## [9] Phospho (Y)
no significant up or down regulation	1697	ISSDGSEISDDEEDMYSIEHTK	57.39	45.8893	3	861.671	0.221986	Ot04g05530	gi|308803514	XP_003079070.1	Protein involved in vacuolar polyphosphate accumulation, contains SPX domain (ISS)	663309	804908	647157	674734	326456	628298	503566	617707	433987	329394	555591	388944	480163	585400	398695	623313	502590	481759	177421	126252	89035.6	0.338345	0.231337	0.806321	0.7729	[9] Phospho (ST)|[15] Oxidation (M)
no significant up or down regulation	12054	KDGNESDDGGSISR	54.95	21.584	2	758.798	1.15167	Ot05g03410	gi|308804251	XP_003079438.1	unnamed protein product	18407.9	79263	34566.3	29744.3	23636	30511.3	30308.2	37265.5	25447.3	18359.1	16428.3	48069.4	20261.5	56026.4	22310.9	37123.5	28378.3	32619.3	24335.8	7004.12	18081.2	0.581642	0.751447	0.764429	0.87867	[6] Phospho (ST)
no significant up or down regulation	5084	GALSSSSEDERY	40.47	38.0079	2	690.77	0.727425	Ot09g01910	gi|308807741	XP_003081181.1	unnamed protein product	67465.5	26602.5	37329.5	54307.4	27080.2	52055.3	40414	52669.2	48350.7	37048.1	31256.1	24572.6	57265.6	38176	41106	42557	46107.5	38475.3	17887.9	7034.8	12303.4	0.500743	0.768037	1.08343	0.904088	[6] Phospho (ST) ##-or-## [7] Phospho (ST)
no significant up or down regulation	1898	SLGVDVQSIDEEEDEDAR	102.43	52.8066	2	1043.43	0.119803	Ot01g00660	gi|308798691	XP_003074125.1	unnamed protein product	343147	377281	364462	455560	381349	398932	360976	420451	400265	180538	361097	243851	449187	359079	469763	384360	352232	376595	42494.2	98357.9	89606.9	0.469149	0.751049	0.916413	0.979799	[8] Phospho (ST)
no significant up or down regulation	4098	RVVSEPEELSK	45.94	41.5433	2	676.83	5.40091	Ot07g03780	gi|308806345	XP_003080484.1	transcription regulatory protein SNF2, putative (ISS)	58223.5	97586.1	64101.9	56676.5	46304.8	46172.3	63702.8	82752.4	29757.1	38334.2	38432.5	103052	28433.7	35641	35436.9	64578.6	52143.7	48199.2	19535.1	21201.6	30884.8	0.291726	0.176873	0.807447	0.746366	[4] Phospho (ST)
no significant up or down regulation	6545	DGYQSESEGGPEASVAER	63.83	38.1247	2	974.384	0.18996	Ot07g03120	gi|308806213	XP_003080418.1	auxin efflux carrier family protein (ISS)	105052	45497.6	39469.5	77016.7	43343.3	59145	54956.4	56804.8	61695.4	40909.9	54726.2	46479.1	83440.7	48778	62242	62075.8	54702.3	59133.2	28315	8114.12	14893.7	0.775176	0.983647	0.881218	0.952597	[5] Phospho (ST)
no significant up or down regulation	8848	LVQRPLAAPPSPGEMDASR	39.56	41.1767	3	696.67	0.363374	Ot13g02210	gi|308810767	XP_003082692.1	unnamed protein product	48613.3	46963.5	45013.8	45984.7	20962.9	47987.8	32458.9	32863.3	38443.6	22414.1	38483.3	38552.5	33975.2	41703.9	41241.1	41507.6	34833.5	38791.2	11561.6	9351.88	3075.36	0.448576	0.875171	0.839208	0.934556	[11] Phospho (ST)|[15] Oxidation (M)
no significant up or down regulation	4522	IEGAAEEEEESDEDEYEDVK	64.12	42.6061	2	1197.95	0.20366	Ot12g02380	gi|308810150	XP_003082384.1	Zcwcc3-prov protein (ISS)	79210.2	129944	102529	131462	83075.6	154336	151675	125346	152708	58964	107266	114667	138422	208782	166175	105244	128606	147062	24869.9	40730.1	41480.4	0.459319	0.0788532	1.22197	1.39734	[11] Phospho (ST)
no significant up or down regulation	1098	EAMETGEGSDAEAAAEAEAAAR	53.6	44.1241	3	744.959	0.649537	Ot07g01710	gi|308805931	XP_003080277.1	U3 snoRNP-associated-like protein (ISS)	308508	423415	339963	461410	308658	458491	324903	409681	375121	179662	335806	444979	363703	439133	359002	368391	349572	388524	70075.8	106779	50038.3	0.652934	0.563772	0.948915	1.05465	[3] Oxidation (M)|[9] Phospho (ST)	True
no significant up or down regulation	10404	NPIRTVSGR	23.38	32.0608	2	540.271	0.421195	Ot06g04910	gi|308805584	XP_003080104.1	photosystem II 22 kda polypeptide (ISS)	32137.4	28842.7	22903	19974.7	15497.4	33343.5	32892.4	28897.5	22303.8	19723.4	29269.7	38204.8	19536.4	37977.3	31616.5	23871.1	27432.1	31321	6694.91	6177.18	7662.64	0.395695	0.160048	1.14918	1.31209	[5] Phospho (ST)
no significant up or down regulation	178	ISSSGMLLNIGTTSREPSVR	24.42	55.2311	3	734.36	0.78243	Ot10g01000	gi|308808444	XP_003081532.1	unnamed protein product	6.37651e+06	3.19903e+06	3.5273e+06	4.37711e+06	4.26378e+06	3.98127e+06	2.84786e+06	4.36747e+06	3.53368e+06	2.38416e+06	3.91427e+06	2.4885e+06	5.07402e+06	3.69166e+06	3.67313e+06	4.34875e+06	3.42289e+06	3.76832e+06	1.23658e+06	810231	919105	0.187264	0.422499	0.787098	0.86653	[3] Phospho (ST)|[6] Oxidation (M)	True
no significant up or down regulation	5090	SALASASTATAGGGTNERPER	24.07	34.3131	3	695.318	0.163448	Ot17g00640	gi|308813035	XP_003083824.1	putative RING zinc finger protein (ISS)	57825.3	79083.6	35620.4	20786.9	32286.9	32676.3	26281.3	39425.2	28751.6	34809.8	25928.1	119544	29717.1	59666.7	27848.4	45120.6	32388.8	52540.9	23248.6	5147.48	39934.6	0.364717	0.862258	0.717828	1.16445	[6] Phos(STY)
no significant up or down regulation	3281, 3206	ILITGSAEDVRSDDEDDDEEEDDDDAKK	56.2	44.8389	3	1073.77	0.407099	Ot03g00600	gi|308801317	XP_003077972.1	Protein transporter of the TRAM (translocating chain-associating membrane) superfamily (ISS)	1.22035e+06	658935	586240	828419	586090	652106	732848	761329	975954	520748	802523	394502	1.1211e+06	843440	966400	776007	728597	825593	267384	166829	271036	0.810869	0.841885	0.938905	1.0639	[12] Phospho (ST)
no significant up or down regulation	9075, 2289	AESDAKDSDLGVSPK	27.42	34.3778	3	533.57	0.0728986	Ot06g04640	gi|308805530	XP_003080077.1	aberrant pollen transmission 1 (ISS)	256184	197320	148423	127603	157487	156875	126498	170068	156210	127536	130601	225603	155563	194263	131692	177403	147437	167544	50792.7	19446.6	41468.3	0.267924	0.765179	0.831085	0.944427	[3] Phospho (ST)
no significant up or down regulation	1513, 2239	LASSSRPSSPGGTSTASR	75.57	24.7244	2	893.409	0.97312	Ot14g00240	gi|308811014	XP_003082815.1	unnamed protein product	649028	290816	308477	584673	331533	505385	430548	364425	439278	255628	400170	174614	671129	427412	691044	432906	399053	472874	170067	94454.1	214018	0.824392	0.895378	0.921801	1.09233	[9] Phospho (ST)
no significant up or down regulation	9608	ICPQCSGTCGSPTR	48.74	27.2525	2	830.816	1.74036	Ot01g05050	gi|308799577	XP_003074569.1	unnamed protein product	30740.8	34359.1	44693.8	33534.8	13613.3	44673.1	41994.4	46208.1	28825.8	25148.2	20815	11992.3	30218.1	36391.5	39402.1	31388.4	37369.9	27763.8	11256.5	9685.18	11324.1	0.392605	0.655086	1.19057	0.884526	[11] Phospho (ST) ##-or-## [8] Phospho (ST)	True
no significant up or down regulation	9704, 2046	SASELDAIVAMQQNEAAAK	25.51	56.1981	3	681.642	0.725114	Ot02g07330	gi|308801110	XP_003075336.1	unnamed protein product	175224	697043	289114	259964	279642	255222	365796	403030	200047	164817	211331	496548	84106.9	249450	165533	340197	277782	241394	204492	103376	155376	0.622222	0.317936	0.816533	0.70957	[3] Phospho (ST)|[11] Oxidation (M)
no significant up or down regulation	2198	DGFGASPVKESEAR	41.31	39.1159	2	765.336	0.387794	Ot12g01530	gi|308809976	XP_003082297.1	terminal acidic SANT 1 (ISS)	161774	117337	96769.5	128080	132039	117770	94497.3	130161	119051	104144	109742	119966	97862.7	82337.1	100570	127200	113125	102096	23679.2	13915.6	14039.7	0.307826	0.0752383	0.889346	0.80264	[6] Phospho (ST)
no significant up or down regulation	5157, 4699	SGAFDTDFDSEPFDETDAFAAPSAR	37.3	71.019	3	916.033	0.498712	Ot10g02360	gi|308808718	XP_003081669.1	Myosin class II heavy chain (ISS)	89106.4	1.04428e+06	475178	300708	255248	468201	670359	629929	313077	354260	290761	1.24953e+06	182638	591568	124253	432903	487165	487750	368373	159900	462363	0.410958	0.90314	1.12534	1.1267	[1] Phospho (ST)
no significant up or down regulation	1554	TGGGQSFLGNDAGR	48.46	42.7464	2	708.8	1.52021	Ot09g02880	gi|308807935	XP_003081278.1	FTSH_MEDSA Cell division protein ftsH homolog, chloroplast precursor (ISS)	311014	382843	119049	87540	140251	174005	208359	225974	147084	106551	112692	590022	86313.3	262272	94367.6	208139	172395	229133	130571	47808.9	214159	0.851536	0.932574	0.828266	1.10086	[6] Phospho (ST)
no significant up or down regulation	3263	SAQSAAASDQSDGDKPSALIFTPGPR	36.63	57.3401	3	885.406	2.56169	Ot03g03030	gi|308801801	XP_003078214.1	Arp2/3 complex-interacting protein VIP1/Asp1, involved in regulation of actin cytoskeleton (ISS)	316365	248165	217348	241852	190293	262816	304455	282908	266789	208791	231530	174609	237211	260798	250218	242805	265152	230873	47027.2	35513.1	33451.2	0.394337	0.689798	1.09204	0.95086	[10] Phos(STY)	True
no significant up or down regulation	851	AEESEDEIR	51.23	29.2748	2	579.222	0.14015	Ot01g06450	gi|308799857	XP_003074710.1	unnamed protein product	208741	238362	185442	311600	198401	269186	192884	269134	262472	115888	202102	169379	214529	268701	305676	228509	221913	232077	50381.5	67441.6	54533.3	0.761441	0.938028	0.971133	1.01561	[4] Phospho (ST)
no significant up or down regulation	9703, 1603	DRPESEEDEDEPAAAR	29.97	30.0616	3	632.581	0.00988759	Ot08g02440	gi|308807006	XP_003080814.1	unnamed protein product	692425	634413	569069	786236	421284	609884	666273	586969	545730	312437	519352	607216	626628	962677	653000	620685	544259	673774	137083	136713	169112	0.43031	0.596616	0.876867	1.08553	[5] Phospho (ST)
no significant up or down regulation	664	IVVAAPVDANAIPSRSESPR	21.21	49.6681	3	710.364	1.59987	Ot04g00260	gi|308802462	XP_003078544.1	unnamed protein product	918721	645608	695579	828602	524225	713356	618209	641761	554442	516310	633010	474578	734810	584537	434883	722547	608816	572364	154686	76837.6	121118	0.19777	0.127749	0.842597	0.792147	[14] Phospho (ST)
no significant up or down regulation	4286	SEEPLASIDGSTR	58.47	47.1415	2	721.314	0.16834	Ot17g01450	gi|308813197	XP_003083905.1	unnamed protein product	48675.6	60807.9	53202.1	48605.8	42112	62568.2	66385.8	88389	88152.2	45971.6	59431.3	59748.1	47737.2	82177.4	39062.3	50680.7	70293.4	57631.3	6904.1	18116.9	16224.5	0.0545872	0.470861	1.38699	1.13715	[7] Phospho (ST)
no significant up or down regulation	7249	SMYDDLGTGFEDEDEDDARSR	34.83	51.2684	3	840.312	1.32374	Ot04g01270	gi|308802664	XP_003078645.1	unnamed protein product	39865.5	56329.1	70890.7	33518.2	48606	38909.9	60214.8	65659	66769.1	17038.6	64371.3	30550.1	29810.5	30340.7	22634.7	49841.9	49718.3	35541.4	14600.1	21446.4	16451.1	0.793428	0.126248	0.99752	0.713084	[2] Oxidation (M)|[20] Phospho (ST)
no significant up or down regulation	44891, 5748, 750, 2880	GGFGLPALPSFGTKR	20.8	78.2225	3	528.936	0.112527	Ot17g01260	gi|308813159	XP_003083886.1	unnamed protein product	1.24009e+06	2.67462e+06	1.56029e+06	990854	1.13191e+06	1.18897e+06	1.20845e+06	1.3444e+06	804730	663330	1.54145e+06	1.52874e+06	1.01617e+06	1.83272e+06	790935	1.51955e+06	1.04198e+06	1.342e+06	678918	291735	425824	0.156708	0.671128	0.685712	0.883158	[10] Phospho (ST)
no significant up or down regulation	20304	VRSVTTETMNR	29.04	25.8323	2	695.313	0.641337	Ot04g05510	gi|308803510	XP_003079068.1	unnamed protein product	6405.93	16607.6	9007.14	7373.18	1982.81	8487.14	7329.31	7958.9	2134.97	3586.72	3070.03	16842.7	5560.55	18093.1	5528.87	8275.33	5899.41	9819.04	5335.4	2850.53	7068.95	0.568969	0.776662	0.712891	1.18654	[3] Phospho (ST)|[9] Oxidation (M)
no significant up or down regulation	4559	ASMSSLNAMSTDGSMYDLTR	92.57	44.8813	2	1133.44	0.564573	Ot01g02410	gi|308799041	XP_003074301.1	SL-TPS/P (ISS)	137039	404906	254307	345219	153654	252615	326724	366313	222279	132765	218212	363080	131823	287568	141703	259025	260139	228477	116958	91406.5	98217.4	0.902756	0.708009	1.0043	0.882065	[1] Phos(STY)|[2] Oxidation (M)|[14] Oxidation (M)|[8] Oxidation (M)
no significant up or down regulation	575, 8752, 380	LRETKTLAELMSINMGA	45.09	53.8025	2	1035.46	0.245347	Ot04g00360	gi|308802482	XP_003078554.1	unnamed protein product	2.37865e+06	4.03557e+06	3.17413e+06	2.22133e+06	2.28171e+06	2.85401e+06	3.02451e+06	3.10355e+06	2.82131e+06	1.69978e+06	1.95879e+06	4.08462e+06	2.52053e+06	3.15745e+06	1.93833e+06	2.81828e+06	2.70063e+06	2.73194e+06	781978	571629	905962	0.824859	0.813774	0.958257	0.969366	[6] Phospho (ST)|[11] Oxidation (M)|[12] Phospho (ST)|[15] Oxidation (M)	True
no significant up or down regulation	5573	VADWEAVSVLK	74.89	63.2464	2	648.816	0.127941	Ot01g06530	gi|308799873	XP_003074718.1	CAC1H_MOUSE Voltage-dependent T-type calcium channel alpha-1H subunit (ISS)	35560.8	21894	36429.9	35016.7	9072.1	27040.2	23460.1	23145.7	22330.6	21055.5	38652.3	24490.8	12665.7	37834.9	31085.8	27594.7	23406.4	28945.9	11960.3	2233.77	10755.2	0.848511	0.796957	0.848221	1.04897	[8] Phospho (ST)
no significant up or down regulation	4382, 508	SPALDSPTEARR	34.91	31.944	2	690.319	0.198687	Ot03g03560	gi|308801907	XP_003078267.1	unnamed protein product	713389	739193	586993	554453	487163	588953	725242	775552	645146	333124	451939	817790	575165	859405	596038	616238	613603	660067	107109	172454	172654	0.854282	0.720725	0.995724	1.07112	[6] Phospho (ST)
no significant up or down regulation	6139	LSAYENMDLDEDSD	37.9	41.8764	2	856.797	0.225411	Ot17g01100	gi|308813127	XP_003083870.1	putative 6-phosphogluconolactonase (ISS)	115778	53208.2	71793.6	74742	31531	96439.9	74764.4	75811	84973.9	39407	81299.9	58499.9	69079.3	56767.1	80043.9	69410.6	74279.2	69138	31150.5	21354.9	11544.1	0.68193	0.760487	1.07014	0.996073	[7] Oxidation (M)|[13] Phospho (ST)
no significant up or down regulation	15269	HSQSEICLYELAGV	20.56	71.4184	2	843.366	0.797356	Ot09g01510	gi|308807661	XP_003081141.1	unnamed protein product	12150.5	57328	35730.4	20644.3	12499.8	20699.5	25705.9	26107.7	13506	22997.7	32148.1	6826.62	14388.8	30097.7	15576	27670.6	21803.4	19807.5	19137.1	5129.53	10885.2	0.812696	0.497938	0.787962	0.71583	[1] Phos(STY)
no significant up or down regulation	4204	AEEMLASSSLPSAR	46.2	40.8201	2	772.837	0.270275	Ot01g05300	gi|308799627	XP_003074594.1	HSP90 co-chaperone CPR7/Cyclophilin (ISS)	10009.7	99484.2	31931.7	23161.6	20371.3	32454.5	29706.7	43261.3	26221.1	27489.1	20280.4	107174	27128	83463.8	23238.8	36991.7	31826.5	52257.1	35799.6	6816.84	40267.2	0.727776	0.450016	0.860369	1.41267	[4] Oxidation (M)|[9] Phospho (ST)
no significant up or down regulation	5623	ESGQVENDTSKETNSEDDIDCVDLLPYSLLK	28.32	79.4491	3	1198.53	1.32427	Ot09g02480	gi|308807855	XP_003081238.1	serine protein kinase-like protein (ISS)	242718	435145	425976	327233	255759	380777	334220	319104	303325	238338	417596	116333	310791	387847	270455	337366	315153	300604	91012.4	51783.3	118603	0.739825	0.523555	0.934157	0.891032	[15] Phospho (ST)
no significant up or down regulation	2561	EVSSPTEPIR	25.73	35.2299	2	597.774	0.0661234	Ot02g02460	gi|308800188	XP_003074875.1	Soj Sojo-related cytoskeleton protein, putative (IC)	122214	85482	103457	101793	133690	147672	104403	101347	80399.4	85612.7	89755.6	133914	72364.1	125137	105819	109327	103887	105398	18837.8	26502	25193.7	0.646559	0.729116	0.950238	0.964059	[6] Phospho (ST) ##-or-## [4] Phospho (ST)
no significant up or down regulation	800, 255	ALASDSEDDERPR	31.1	30.3221	3	514.214	0.0662501	Ot04g04920	gi|308803394	XP_003079010.1	unnamed protein product	2.63576e+06	715137	1.52967e+06	2.34713e+06	1.20254e+06	1.56004e+06	1.28126e+06	1.4801e+06	1.54804e+06	940339	1.54077e+06	640641	2.37136e+06	1.87439e+06	2.33084e+06	1.68605e+06	1.36196e+06	1.7516e+06	796851	260814	709469	0.630581	0.895621	0.80778	1.03888	[4] Phospho (ST)	True
no significant up or down regulation	189	ALASDSEDDERPR	35.3	28.9607	2	810.801	0.0942245	Ot04g04920	gi|308803394	XP_003079010.1	unnamed protein product	1.22505e+06	2.15059e+06	1.83409e+06	2.00693e+06	1.22995e+06	2.44527e+06	1.35275e+06	1.34081e+06	1.98156e+06	1.32568e+06	1.47046e+06	2.55652e+06	1.18415e+06	2.70458e+06	1.20025e+06	1.68932e+06	1.68921e+06	1.82319e+06	436226	505923	747574	0.97926	0.864578	0.999936	1.07925	[4] Phospho (ST)|[6] Phospho (ST)	True
no significant up or down regulation	14940	QSTTEFLGSLLR	56.54	74.6865	2	716.348	0.346848	Ot02g07330	gi|308801110	XP_003075336.1	unnamed protein product	5633	29023.1	20754	13429.3	10481.7	18864.4	16479.2	15825.3	6201.04	6302.24	16687.4	47060.9	2780.1	12330.8	6307.31	15864.2	12734.5	17033.3	9173.91	6025.21	17621.7	0.640749	0.717716	0.802717	1.07369	[3] Phospho (ST) ##-or-## [4] Phospho (ST)
no significant up or down regulation	10604	NLTVNTMTASPR	42.94	36.0872	2	700.815	0.74884	Ot18g01260	gi|308813702	XP_003084157.1	Protein with predicted involvement in meiosis (GSG1) (ISS)	15765.3	16064.8	17191.7	16897.9	9945.39	15236.1	14519.3	18890.9	20637.9	12433.7	18288.8	21994.3	15512.5	17815.8	14188	15173	16343.6	17559.9	2980.11	3345.57	2992.59	0.592569	0.260131	1.07715	1.15731	[7] Oxidation (M)|[10] Phospho (ST)
no significant up or down regulation	5424	VPVDDVFTEDDDALEDRVDR	71.58	62.4397	3	800.68	0.447482	Ot04g04350	gi|308803280	XP_003078953.1	transducin family protein / WD-40 repeat family protein (ISS)	28086.6	154475	121480	77949.2	68838.4	99328.1	116992	123600	64970.3	68483.9	84642	143030	66491.5	98403	58049.2	90165.8	94675	90123.1	48923.8	27040.4	33484.7	0.626848	0.77788	1.05001	0.999527	[8] Phospho (ST)
no significant up or down regulation	19515	IDPSLFPMTYICDFFR	29.49	88.3894	2	1059.46	3.32776	Ot17g01320	gi|308813171	XP_003083892.1	putative histidine kinase (ISS)	3128.44	14814.5	20911.2	7735.16	94707	9667.53	4377.22	7665.46	9992.17	83011.9	11340.9	107563	6974.96	16447.7	12702.8	28259.3	22942.9	31005.9	37758.6	33653.8	42930.7	0.803961	0.809361	0.81187	1.0972	[4] Phospho (ST)|[8] Oxidation (M)
no significant up or down regulation	8078	RLESLGVSASTK	25.97	44.1653	2	664.335	0.329422	Ot03g03150	gi|308801825	XP_003078226.1	Cyclic GMP phosphodiesterase (ISS)	101671	244787	157787	118495	84391.1	87069.8	140610	131272	72771.1	63412.3	126452	75786.5	94632	188815	75323.8	141427	99027.1	112202	63856.3	34891.5	47611.3	0.209452	0.407789	0.700202	0.793357	[10] Phospho (ST)
no significant up or down regulation	3270, 3416, 1004	FAFDSFGEGDIEREQVER	46.23	65.7827	3	737.652	0.503087	Ot17g01250	gi|308813157	XP_003083885.1	putative carbamoyl phosphate synthase small subunit (ISS)	1.29003e+06	1.06454e+06	1.12223e+06	1.18746e+06	1.05091e+06	1.09387e+06	1e+06	1.1925e+06	1.35185e+06	998895	1.03629e+06	919015	1.16639e+06	1.23277e+06	1.24872e+06	1.14303e+06	1.12742e+06	1.12064e+06	98312.5	148733	140390	0.804524	0.743389	0.986343	0.980406	[5] Phospho (ST)
no significant up or down regulation	1773, 21924	TSVEEETMGLDESKHGGSAYAMELVAPEPA	27.68	7.36725	3	1083.13	0.831465	Ot20g00200	gi|308814192	XP_003084401.1	ammonium transporter (ISS)	1.08086e+07	8.275e+06	7.24315e+06	8.25539e+06	8.83021e+06	7.44068e+06	7.50689e+06	8.68859e+06	8.53638e+06	5.71718e+06	6.77368e+06	8.90749e+06	7.96871e+06	8.61e+06	1.14306e+07	8.68247e+06	7.57795e+06	8.7381e+06	1.31931e+06	1.18727e+06	1.7136e+06	0.202537	0.997116	0.872787	1.00641	[8] Oxidation (M)|[20] Phospho (Y)|[22] Oxidation (M)
no significant up or down regulation	7735	VSDASSSEDAEDVGR	38.61	29.5624	2	842.29	3.20191	Ot07g03650	gi|308806319	XP_003080471.1	unnamed protein product	14148.1	28943.8	43805.6	22513.4	26222.3	20402.2	28216.8	64081.8	61921.9	16385.8	49550.5	19124.8	18101	17737.7	19827.7	27126.6	38201.7	24868.3	10863.1	23048.2	13822.5	0.473492	0.686074	1.40827	0.916749	[5] Phospho (ST)|[7] Phospho (ST)	True
no significant up or down regulation	11952	DLLEGEDSDSEEGRDPVEVLAMAIAK	43.2	83.552	3	962.098	0.785464	Ot04g02930	gi|308802996	XP_003078811.1	putative RNA helicase (ISS)	26795.7	164045	172350	77741	108207	84530.4	72109.2	61283	137849	147281	143942	27430.2	71964.9	106863	51361.1	109828	100611	80312.2	60776.4	39314.1	45983.7	0.929656	0.5454	0.916075	0.731255	[10] Phospho (ST)|[22] Oxidation (M) ##-or-## [8] Phospho (ST)|[22] Oxidation (M)
no significant up or down regulation	3478, 506	KTLSVDDDADAR	75.19	34.4216	2	693.301	0.422859	Ot11g00240	gi|308809033	XP_003081826.1	unnamed protein product	479675	416606	413044	421554	462423	464264	489203	516033	584447	377384	494196	383251	537220	630135	491767	438660	486266	507314	30340.1	75620.1	89141.5	0.259172	0.156912	1.10853	1.15651	[4] Phospho (ST)
no significant up or down regulation	2658	ALSDFSAPMK	33.27	47.3189	2	581.746	0.108939	Ot09g03060	gi|308807971	XP_003081296.1	unnamed protein product	42313.5	82252.6	78254.8	55243.1	49086.9	47133.7	56012.3	67903.7	41947.5	20791.2	37447.6	78114	34332.7	72482.7	27245.6	61430.2	46757.7	49924.5	17837.7	17538.1	23540.6	0.232118	0.319535	0.761152	0.812704	[3] Phospho (ST)|[9] Oxidation (M)	True
no significant up or down regulation	6292, 56, 472, 73	RERSPEQDYAPPESQR	32.38	38.627	3	675.633	0.835488	Ot03g01140	gi|308801425	XP_003078026.1	unnamed protein product	1.59801e+07	1.37591e+07	1.25709e+07	2.119e+07	9.77176e+06	1.74654e+07	1.42506e+07	1.91e+07	1.68009e+07	1.10336e+07	1.34507e+07	9.498e+06	1.57973e+07	1.43866e+07	1.84349e+07	1.46544e+07	1.57301e+07	1.43135e+07	4.28529e+06	3.1528e+06	3.28353e+06	0.605792	0.938876	1.07341	0.976739	[4] Phospho (ST)
no significant up or down regulation	4009	LSVGSESDLLSDTEPASASESNAESSKR	32.97	53.8331	3	1005.09	0.036351	Ot10g03560	gi|308808958	XP_003081789.1	acetyl-CoA carboxylase (ISS)	266866	219981	182813	283460	142027	221042	176266	145953	181324	119097	177477	145079	257662	214874	202985	219029	168736	199615	58484.2	38516.5	42065	0.164671	0.627784	0.770383	0.911364	[7] Phospho (ST)|[11] Phospho (ST)
no significant up or down regulation	3423	ISSDGSEISDDEEDMYSIEHTK	48.27	45.846	2	1292	0.504065	Ot04g05530	gi|308803514	XP_003079070.1	Protein involved in vacuolar polyphosphate accumulation, contains SPX domain (ISS)	339304	494674	416867	533316	227400	311839	389775	449632	343515	207129	355435	236869	282457	470544	287515	402312	340378	326564	122952	90769.2	90938.6	0.461332	0.344441	0.846054	0.811717	[14] Oxidation (M)|[2] Phos(STY)
no significant up or down regulation	5392	NCSIEFSR	34.24	42.4498	2	546.713	0.124491	Ot01g05270	gi|308799621	XP_003074591.1	Predicted short chain-type dehydrogenase (ISS)	21955.6	31445.2	18262.9	12859.9	10310.9	38118.8	17750.7	17127.9	24373.3	9656.4	14771.4	23807.4	13234.8	33091.5	12755	18966.9	21405.4	19532	8327.04	10698.6	8808.87	0.751875	0.908299	1.12857	1.02979	[3] Phospho (ST)
no significant up or down regulation	1799, 1386	EDDGYVSDGEAETHAER	47.8	36.7635	3	653.913	0.397432	Ot07g00670	gi|308805723	XP_003080173.1	unnamed protein product	489154	347397	435954	529156	590243	499112	386568	474596	524027	295288	521723	497559	498288	601659	408110	478381	435918	505468	92417.5	94160.7	69118.8	0.501258	0.580374	0.911236	1.05662	[7] Phospho (ST)
no significant up or down regulation	2950	EAFSVDSDEDMDSDDDGNPFMIR	39.49	64.6515	2	1399.97	0.0997432	Ot16g01220	gi|308812530	XP_003083572.1	enhancer of polycomb-like protein (ISS)	523909	404093	488452	647741	251715	804544	447048	417597	663277	446503	605250	449992	479237	543077	573838	463182	555794	530279	147138	170512	64678	0.373894	0.327802	1.19995	1.14486	[4] Phospho (ST)|[11] Oxidation (M)|[13] Phospho (ST)|[21] Oxidation (M) ##-or-## [7] Phospho (ST)|[11] Oxidation (M)|[13] Phospho (ST)|[21] Oxidation (M)
no significant up or down regulation	5950	GGVAPDSPMTPVGEK	36.78	34.5406	2	769.332	2.66261	Ot04g01670	gi|308802744	XP_003078685.1	transducin family protein / WD-40 repeat family protein (ISS)	73317.8	62800.8	55839.1	61989.1	35511.5	71323.2	52926.3	72475.1	62644.2	34850.4	51639.8	50353.4	50145.5	67155.3	44870.7	57891.7	58843.8	52832.9	13999.5	15545.8	8416.07	0.954454	0.61654	1.01645	0.912617	[7] Phospho (ST)|[9] Oxidation (M)
no significant up or down regulation	4219	TYDPIEAGIYTPK	70.12	56.5671	2	774.356	0.825434	Ot07g04140	gi|308806417	XP_003080520.1	Protein kinase PCTAIRE and related kinases (ISS)	130986	96926.4	91320.3	123466	101717	109934	120196	119975	139248	88396.1	87000.6	81332.3	103898	105086	136581	108883	115550	102780	17349.2	18517.9	21552.5	0.583364	0.5885	1.06123	0.943944	[11] Phospho (ST)
no significant up or down regulation	7827, 1176	SEEFGSPQGEVDALGSALDR	53.75	69.4789	3	715.312	0.999883	Ot14g03290	gi|308811620	XP_003083118.1	unnamed protein product	1.96132e+06	1.06549e+06	1.12939e+06	1.74008e+06	1.36629e+06	1.66447e+06	1.48775e+06	1.12343e+06	1.31127e+06	1.19383e+06	1.6019e+06	1.10069e+06	1.33042e+06	1.11304e+06	1.65443e+06	1.45251e+06	1.35615e+06	1.3601e+06	388332	220738	261874	0.724237	0.73088	0.933658	0.936374	[6] Phospho (ST)
no significant up or down regulation	376	YNERPSFQMGMSLDADSEDDGDSNGMVQALTGMFANMMNQGDER	37.24	57.6451	4	1260.24	0.232728	Ot09g00150	gi|308807389	XP_003081005.1	unnamed protein product	1.39534e+07	1.00303e+07	1.20211e+07	1.32597e+07	6.76293e+06	1.23807e+07	8.58182e+06	8.5471e+06	1.17395e+07	7.40938e+06	1.58286e+07	7.31524e+06	6.03069e+06	5.81095e+06	9.45276e+06	1.12055e+07	9.73169e+06	8.88765e+06	2.89626e+06	2.189e+06	4.14117e+06	0.454327	0.260263	0.868475	0.793152	[9] Oxidation (M)|[11] Oxidation (M)|[23] Phospho (ST)|[26] Oxidation (M)|[33] Oxidation (M)|[37] Oxidation (M)|[38] Oxidation (M) ##-or-## [9] Oxidation (M)|[11] Oxidation (M)|[17] Phospho (ST)|[26] Oxidation (M)|[33] Oxidation (M)|[37] Oxidation (M)|[38] Oxidation (M)
no significant up or down regulation	718	LSSGGSRDSLSDLVAR	55.48	54.1514	2	850.404	0.270118	Ot07g00840	gi|308805757	XP_003080190.1	single-stranded DNA binding protein, pu (ISS)	827268	675724	652178	859115	582031	1.07985e+06	882333	879446	938994	629262	462335	464153	569012	641316	690623	719263	881978	565488	118799	163001	102872	0.121747	0.0586995	1.22622	0.786204	[6] Phospho (ST)
no significant up or down regulation	22831	SRETSAENSPMASTTR	23.22	21.8313	2	910.876	1.27899	Ot14g03080	gi|308811578	XP_003083097.1	unnamed protein product	24511	3030.92	11487.6	31288.5	8370.78	12890.2	13335.9	8665.51	13720.2	8909.98	13487.1	2238.57	18421.3	7727.56	21175.3	15737.8	11504.4	12610	11753.6	2498.74	7734.82	0.926032	0.765499	0.731004	0.801256	[9] Phospho (ST)|[11] Oxidation (M)
no significant up or down regulation	1206	SASVSSIGVK	30.16	38.2566	2	507.747	0.149308	Ot05g03920	gi|308804353	XP_003079489.1	COG1587: Uroporphyrinogen-III synthase (ISS)	54019.5	127855	71687.7	58356.2	69818.2	73726	100728	108256	62246.9	67476.8	68004.5	140280	41489.5	103924	48329.5	76347.2	82486.8	80405.5	29747.1	20667.2	41337.7	0.596876	0.991725	1.08042	1.05316	[2] Phos(STY)
no significant up or down regulation	7047, 2783	TTASTAADLDSDDDEEEPPKAKPITNK	64	39.7364	3	980.439	0.125532	Ot03g05090	gi|308802211	XP_003078419.1	unnamed protein product	626047	472736	437109	653182	450194	475636	548775	589374	481058	362933	547035	554676	585595	609400	565088	527854	491555	572359	103263	86240.6	25268.7	0.575333	0.310388	0.931234	1.08431	[11] Phospho (ST)	True
no significant up or down regulation	3503	VTVEDSDDDEGFSFPK	40.49	58.5322	2	933.871	1.06919	Ot13g00800	gi|308810485	XP_003082551.1	unnamed protein product	139414	107379	144578	113252	125150	164290	174189	238560	210033	62882.7	161885	132686	132082	132762	168602	125954	169991	145603	16085.8	66759.6	18087.2	0.399626	0.103064	1.34962	1.156	[6] Phospho (ST)
no significant up or down regulation	12601	SEASESSATSLEQCSR	37.78	34.1026	2	904.854	0.247455	Ot05g03380	gi|308804245	XP_003079435.1	putative zinc protease PQQL (ISS)	15992.5	5997.15	12499.9	22551.9	4514.11	20704.8	18295	17550.2	18100.8	10749.3	8418.84	1199.35	18192.3	11457.7	19201.8	12311.1	17080	11694	7401.38	3740.21	7408.01	0.180896	0.718059	1.38737	0.949872	[7] Phospho (ST)
no significant up or down regulation	8911	VTKEDVDSVESFLPEINDAAFDGAGATAR	21.03	73.9976	3	1035.48	1.72099	Ot01g06180	gi|308799803	XP_003074682.1	unnamed protein product	132361	190737	165950	149171	68815.3	197895	184711	200097	175527	192098	191858	74246.7	192641	136447	113068	141407	190065	141652	45955.1	10076.1	51254.6	0.0861623	0.990323	1.3441	1.00173	[8] Phospho (ST)
no significant up or down regulation	4075	RTSSDDGRASAGDDDDFVETFR	34.38	57.6675	3	860.33	0.945688	Ot15g00100	gi|308811691	XP_003083153.1	Mercaptopyruvate sulfurtransferase/thiosulfate sulfurtransferase (ISS)	261412	151191	140865	216931	104460	217984	190014	132866	173111	116341	204909	68893.4	222967	175837	164329	174972	166063	167387	63113.4	41513.1	59746.9	0.899834	0.811822	0.949085	0.956651	[9] Phos(STY)|[2] Phos(STY)
no significant up or down regulation	2475	FTLDSMDMDKGK	35.93	39.0574	2	750.294	0.685475	Ot03g05010	gi|308802195	XP_003078411.1	Ca2+-dependent lipid-binding protein CLB1/vesicle protein vp115/Granuphilin A, contains C2 domain (ISS)	152953	111561	106086	118558	148772	122666	100575	138195	148488	129127	124272	117857	99232.4	94023.3	93758.4	127586	127810	105829	21753.6	18065	14260.1	0.963631	0.0928248	1.00176	0.829469	[5] Phospho (ST)|[6] Oxidation (M)|[8] Oxidation (M)
no significant up or down regulation	6897	TSSGGLSLPPGWESR	38.42	59.0782	2	805.865	0.501543	Ot06g02910	gi|308805184	XP_003079904.1	putative SAC domain protein 9 (ISS)	91899.2	85497.7	56270.6	81407.7	14490.8	94421.1	82688	79583	59368.7	41834.2	66858.7	26821.6	31852.4	76262.4	66625.9	65913.2	71579	53684.2	31765.3	20875.1	22633.2	0.579024	0.781068	1.08596	0.814468	[0] Phos(STY)
no significant up or down regulation	7323	SPSPAIGKPPLAPPTR	22.47	47.7176	2	833.44	0.33873	Ot10g01830	gi|308808612	XP_003081616.1	Membrane coat complex Retromer, subunit VPS5/SNX1, Sorting nexins, and related PX domain-containing proteins (ISS)	119763	72452	121010	106208	130996	105359	116009	159617	164107	57741.4	121754	111051	104594	103793	127511	110086	120567	113741	22812.1	43645.5	10532.1	0.833095	0.671828	1.09521	1.0332	[0] Phos(STY)
no significant up or down regulation	8819	ETSPDISSEGALAFESK	61.07	55.4326	2	924.401	0.38578	Ot05g01270	gi|308803823	XP_003079224.1	myb family transcription factor-like (ISS)	16244.8	5833.66	6818.37	10051.3	4504.56	6374.22	9424.47	13584.9	23740.2	8213.88	4844.1	3721.99	11946.5	9610.44	7003.44	8690.53	12267.5	7425.29	4693.26	6939.08	3382.72	0.320892	0.662656	1.4116	0.854412	[3] Phospho (ST)
no significant up or down regulation	261	VTLDLGSDDDGVDGVTK	77.89	55.0129	2	893.394	0.590297	Ot12g02870	gi|308810248	XP_003082433.1	protein synthesis initiation factor eIF2 beta (ISS)	1.95165e+06	1.72716e+06	1.58559e+06	1.77267e+06	1.36959e+06	2.28889e+06	2.13828e+06	2.30397e+06	1.7532e+06	986885	1.61208e+06	1.62128e+06	1.72187e+06	2.07042e+06	1.76809e+06	1.68133e+06	1.89425e+06	1.75875e+06	217867	553707	186409	0.645057	0.541711	1.12663	1.04604	[7] Phospho (ST)
no significant up or down regulation	10642	QNSDIIGLR	34.19	51.7345	2	548.264	0.387096	Ot09g00400	gi|308807439	XP_003081030.1	WD40 repeat-containing protein (ISS)	5653.88	10196.9	9181.86	5293.48	9157.21	11868.8	13894.5	17114.7	9153.66	3982.15	8300.15	28152.3	4171.32	7462.4	3940.1	7896.66	11202.8	10405.3	2254.9	4974.35	10108.3	0.362847	0.955018	1.41867	1.31768	[3] Phospho (ST)
no significant up or down regulation	5163	STSNDSVSIDGGEWELK	45.49	61.3565	2	952.4	1.72071	Ot05g02530	gi|308804075	XP_003079350.1	putative serine/threonine-protein kinase ctr1 (ISS)	190129	123312	157966	173922	86854.1	203508	182897	196485	184178	115486	146101	97899.7	126131	179139	175427	146436	176511	144940	41479.6	35183.3	34157.5	0.275965	0.988582	1.20538	0.989778	[0] Phos(STY)
no significant up or down regulation	8840	ARSPPATLIR	31.76	42.5204	2	581.31	0.321157	Ot05g04440	gi|308804457	XP_003079541.1	putative trehalase (ISS)	37729.1	37148.1	41840.4	40589.3	70962.1	47168.8	54123.9	54838.3	39419.9	27413.7	80268.8	53404.8	32084.5	56563.1	59092.8	45653.8	44592.9	56282.8	14281.5	11449.1	17154.8	0.903542	0.324639	0.976762	1.23282	[3] Phospho (ST)
no significant up or down regulation	5218	DVSDDEDDYVLSPQK	43.03	49.4817	2	902.862	0.182804	Ot06g01670	gi|308804936	XP_003079780.1	Lysosomal trafficking regulator LYST and related BEACH and WD40 repeat proteins (ISS)	113313	53435.5	69854.9	141562	44628.9	114536	93608.6	69777.2	104177	56601.9	100618	17279.9	86603	91019	125402	84558.9	87740.1	84184.3	41398.8	24056.6	40304.2	0.704886	0.838225	1.03762	0.99557	[3] Phospho (ST)
no significant up or down regulation	1462	HVISNPDDYSD	55.29	36.1017	2	671.254	0.36459	Ot07g02500	gi|308806089	XP_003080356.1	tRNA(1-methyladenosine) methyltransferase, subunit GCD14 (ISS)	139416	297445	233004	193984	149330	160002	196247	216437	184401	112831	181704	254031	153073	288948	155612	202636	173984	206673	64854	39816.9	61472.5	0.470798	0.89778	0.858602	1.01992	[10] Phospho (ST)
no significant up or down regulation	72	GAGSSDTSAASPAPIPSSTRMISMLNNASVK	22.7	56.3219	3	1087.79	1.99255	Ot06g03610	gi|308805328	XP_003079976.1	5'-3' exoribonuclease 1 (ISS)	3.15753e+07	1.51435e+07	9.72412e+06	2.14413e+07	1.05934e+07	1.56462e+07	1.5625e+07	1.2241e+07	1.55742e+07	9.83706e+06	1.25977e+07	8.17884e+06	1.90819e+07	8.85917e+06	1.72022e+07	1.76955e+07	1.37847e+07	1.3184e+07	9.04398e+06	2.64674e+06	4.8742e+06	0.504731	0.391604	0.778994	0.745046	[19] Phospho (ST)|[23] Phospho (ST)|[24] Oxidation (M)|[29] Phospho (ST)
no significant up or down regulation	5560	VDTPASPELSYDDDSIIEEEMR	42.86	58.2143	3	869.695	0.469969	Ot18g00630	gi|308813576	XP_003084094.1	unnamed protein product	160464	90911.7	116663	82300.6	51665.6	107179	70438.6	81825.9	67205.5	38745.6	112209	76299.8	81712	69189.6	71381.9	100401	73079	82158.5	40819.2	24797.2	17477.8	0.266258	0.496157	0.727871	0.818304	[10] Phospho (ST)|[21] Oxidation (M) ##-or-## [11] Phospho (Y)|[21] Oxidation (M)
no significant up or down regulation	2271	AFGANMFADASADVDSPPMSPTAFHDATDDAR	63.19	57.6451	3	1164.12	1.30487	Ot14g03290	gi|308811620	XP_003083118.1	unnamed protein product	1.01877e+06	1.0907e+06	914419	1.14041e+06	548241	973701	819194	812405	814739	554559	976998	600169	725305	681526	619017	942506	794920	720603	236207	150851	151749	0.36685	0.149959	0.84341	0.764561	[6] Oxidation (M)|[16] Phospho (ST)|[19] Oxidation (M)|[20] Phospho (ST)
no significant up or down regulation	1376	FADDDDTTYGSEATSPR	144.39	38.2566	2	964.365	0.382268	Ot07g01250	gi|308805839	XP_003080231.1	unnamed protein product	533426	217334	289112	477401	270510	395023	325130	364234	418525	249097	328201	253924	554021	321652	389371	357556	350402	369434	138940	66566.5	113793	0.905873	0.795127	0.979991	1.03322	[15] Phospho (ST)
no significant up or down regulation	2969	NAHSSPPLTEPEPERPSSPK	48.38	39.2974	3	746.346	0.157162	Ot01g01920	gi|308798943	XP_003074251.1	unnamed protein product	563136	334466	382664	369671	416457	472532	435586	433903	405866	310734	407900	374555	455413	386896	396211	413279	411724	404195	88766.1	61221.2	31139.1	0.979748	0.935604	0.996238	0.978021	[18] Phospho (ST)
no significant up or down regulation	1740, 59635	LREDLDAIEGSPR	24.31	49.2326	3	517.579	0.67879	Ot15g02590	gi|308812189	XP_003083402.1	unnamed protein product	1.60842e+06	2.1074e+06	1.87337e+06	2.09165e+06	1.13434e+06	2.08204e+06	2.18866e+06	2.4378e+06	1.9062e+06	1.15435e+06	1.63961e+06	884847	1.89322e+06	2.00477e+06	1.63293e+06	1.76304e+06	1.95381e+06	1.61107e+06	405559	486634	436834	0.592625	0.593815	1.10821	0.913807	[11] Phospho (ST)
no significant up or down regulation	7730	EMSPALTTSSTEAR	28.92	32.7514	2	788.832	0.137549	Ot05g01070	gi|308803783	XP_003079204.1	SEC14 cytosolic factor family protein / phosphoglyceride transfer family protein (ISS)	33956.5	48800.4	25910.3	32143.3	16567.4	25051.4	25391.9	23380.8	28880	19860.5	27476.6	25437.9	27839.7	45808.3	17046	31475.6	24512.9	28721.7	11831.9	3281.01	10504.6	0.324276	0.739283	0.778792	0.912507	[2] Oxidation (M)|[3] Phospho (ST)
no significant up or down regulation	1343	TPVSPVLAQYK	23.32	51.4954	2	641.826	0.114689	Ot06g03280	gi|308805258	XP_003079941.1	unnamed protein product	258300	147737	164978	203117	154197	196929	238214	189309	191877	128607	193519	131497	177512	171957	217673	185666	188987	178432	45927	39181	31674.6	0.887312	0.823263	1.01789	0.961037	[4] Phospho (ST)
no significant up or down regulation	2730, 5061	AGAESADEDADDKPGPSLAPR	76.85	38.666	3	716.975	0.716995	Ot04g05700	gi|308803548	XP_003079087.1	unnamed protein product	209414	365664	262513	222294	201627	283255	289241	265018	180814	127126	174235	411255	129010	338257	156454	252302	229091	241842	67570.3	71711.3	125089	0.558634	0.640694	0.908001	0.958541	[5] Phospho (ST)
no significant up or down regulation	5622	AESLTTPSVSGSPTFTSPR	49.02	51.8165	2	1001.46	2.02255	Ot11g01380	gi|308809261	XP_003081940.1	protein kinase family protein (ISS)	55179.7	182353	122096	100234	106620	86871.6	142076	122312	57186.5	36013.7	82077.5	173226	41654.6	134288	54589.6	113297	88891.9	97167.1	45932	44019.4	55419	0.389966	0.520145	0.784595	0.857634	[3] Phospho (ST)	True
no significant up or down regulation	4733, 4793	DKSAPGGSDNTSLVQLSMQASGADSPR	50.79	50.9386	3	924.743	0.186586	Ot09g03020	gi|308807963	XP_003081292.1	unnamed protein product	480760	292931	260442	449299	209632	390007	361780	326509	418167	234909	325185	153526	291077	220706	400691	338613	346274	278237	119677	70912.8	95166.3	0.782239	0.415894	1.02263	0.821696	[18] Oxidation (M)|[25] Phospho (ST)
no significant up or down regulation	663	ATADVLAGEDSAEEEEEAR	132.43	44.6073	2	1036.42	0.0389352	Ot07g00390	gi|308805667	XP_003080145.1	putative DNA helicase (ISS)	1.85705e+06	1.27167e+06	1.16676e+06	1.65704e+06	1.14423e+06	1.46631e+06	1.33145e+06	1.62582e+06	1.42882e+06	1.029e+06	1.52741e+06	1.13969e+06	1.74033e+06	1.4382e+06	1.37267e+06	1.41935e+06	1.37628e+06	1.44366e+06	319916	221217	219371	0.860527	0.827127	0.969655	1.01713	[11] Phospho (ST)
no significant up or down regulation	3173	VLVELHDQSPDIGQGVHGMGTK	45.37	50.9907	3	805.045	0.161403	Ot15g00960	gi|308811865	XP_003083240.1	S-adenosylmethionine synthetase (ISS)	230284	1.05525e+06	733323	1.00632e+06	466386	543990	857895	783180	499224	522496	681919	134090	336495	722487	550782	698312	641357	485155	352256	166442	247334	0.933653	0.389015	0.91844	0.694754	[19] Oxidation (M)|[21] Phospho (ST)
no significant up or down regulation	2885	KGSISDLMHAGVSSPK	48.44	40.1303	2	895.384	0.695434	Ot01g03550	gi|308799269	XP_003074415.1	unnamed protein product	293391	697354	342525	369706	236844	187344	314209	327366	252834	415585	370337	540741	203651	338422	231420	387964	299468	336914	180209	85476.9	133747	0.354393	0.61776	0.771895	0.868415	[3] Phospho (ST)|[8] Oxidation (M)|[14] Phospho (ST) ##-or-## [3] Phospho (ST)|[8] Oxidation (M)|[13] Phospho (ST)
no significant up or down regulation	2504, 1236	MKDANIEEESSEEEEDPR	31.14	32.0993	3	771.61	0.207686	Ot07g03860	gi|308806361	XP_003080492.1	eukaryotic initiation factor 5 (ISS)	575242	453201	652372	967953	394225	997927	722187	506460	865770	403191	800958	541834	629303	761027	594743	608599	699107	665573	224872	246111	110775	0.572531	0.476674	1.14872	1.09362	[1] Oxidation (M)|[10] Phospho (ST)|[11] Phospho (ST)
no significant up or down regulation	2317	TSSLTAIPAPFTAGVR	28.02	64.8522	2	834.922	0.497531	Ot11g03410	gi|308809667	XP_003082143.1	MOT2 transcription factor (ISS)	115222	453131	224212	218760	72333.7	168381	175888	221081	77366.8	138613	113887	306696	77705.6	241306	98778.7	216732	156266	167675	147563	53079	100602	0.605243	0.622834	0.721011	0.773651	[3] Phospho (ST)
no significant up or down regulation	1024	MSPSTSGANTPEGSTR	49.94	23.9852	2	878.317	0.91276	Ot10g01000	gi|308808444	XP_003081532.1	unnamed protein product	1.15966e+06	560838	640092	1.56648e+06	693818	1.74963e+06	853270	830938	1.2946e+06	737849	716294	286992	996326	804862	1.05651e+06	924179	1.09326e+06	772197	428309	425464	304420	0.47017	0.550094	1.18295	0.83555	[1] Oxidation (M)|[2] Phospho (ST)|[15] Phospho (ST)
no significant up or down regulation	3123	KSSFDDLR	34.65	40.5296	2	524.229	0.222874	Ot03g04090	gi|308802013	XP_003078320.1	unnamed protein product	57499.4	45209	37389.2	46761.4	42938.3	42043.4	42706.9	49850	42408	27934	42592.9	62704.7	53242.6	51786.2	53700.8	45959.5	40988.5	52805.4	7364.64	7984.77	7147.07	0.336509	0.168004	0.89184	1.14896	[3] Phospho (ST)
no significant up or down regulation	3376	DVSFRQ	26.16	36.1533	2	416.174	0.220076	Ot03g03560	gi|308801907	XP_003078267.1	unnamed protein product	26335	42343.9	22757.5	13638.3	14403.7	14079.6	24893.5	27964.1	15578.5	8801.71	13019.8	57757.5	4995.42	27199	12590.5	23895.7	18263.5	23112.4	11650.1	7941.96	20962.9	0.399895	0.572759	0.764301	0.967223	[3] Phospho (ST)
no significant up or down regulation	948	TNELATSPR	46.98	28.4981	2	534.74	0.00853954	Ot02g05500	gi|308800744	XP_003075153.1	transcriptional coactivator p15 (ISS)	173220	180931	143706	181950	104139	183383	116277	120178	146909	89551.7	102674	143358	124155	188886	146846	156789	131260	141184	33275.8	35526.6	31958.1	0.280185	0.496499	0.837174	0.90047	[7] Phospho (ST)
no significant up or down regulation	10047	VTQFMSEDDFDFLTAR	41.61	71.4184	2	1009.42	2.42448	Ot03g02080	gi|308801613	XP_003078120.1	translation initiation factor IF-2, chloroplast, putative (ISS)	75640.1	146495	108788	88378.4	74979.8	115761	128258	107925	88812.4	98957.7	106702	94398.9	65130.3	111439	63865.2	98856.3	107943	88307.1	29945.6	15170.2	22611.6	0.445156	0.554715	1.09192	0.893287	[5] Oxidation (M)|[6] Phospho (ST)	True
no significant up or down regulation	4705	TESQQTTQEETTGLEGNNSLKR	31.1	37.5933	3	844.38	0.196349	Ot02g03490	gi|308800350	XP_003074956.1	Tf2al transcription factor IIa large subunit 3, TFIIA3, putative (IC)	135483	51764.7	67108.3	80650.6	70624	80773.2	62324.8	80529.4	58141.2	69630.6	92768.4	51004.9	107168	146940	68384.5	81126.2	70279.8	93253.1	32108.5	10322.5	37011.8	0.584534	0.609913	0.866303	1.14948	[19] Phospho (ST)
no significant up or down regulation	861	SASPAPLSGK	31.98	28.2588	2	497.734	0.246673	Ot03g03750	gi|308801945	XP_003078286.1	unnamed protein product	130514	321043	227062	104350	168196	260801	188656	215587	129176	97362.4	109164	264437	109758	215589	109909	190233	178316	161772	86451.4	65703.7	73483.3	0.870666	0.580246	0.937358	0.850387	[3] Phospho (ST)	True
no significant up or down regulation	866	SYSEELSR	43.21	38.213	2	525.711	0.172629	Ot07g01900	gi|308805969	XP_003080296.1	plectin 8 (ISS)	225640	187623	123152	116480	101028	108614	103656	120074	110929	76470.1	83130.2	177269	100394	102263	91593.2	150784	103949	110930	53330.3	16474.8	37860.9	0.0860115	0.178837	0.689387	0.735685	[3] Phospho (ST)
no significant up or down regulation	14709	SVASTGHLPVLVEEK	22.22	56.0438	3	549.278	0.0511491	Ot04g02440	gi|308802898	XP_003078762.1	cAMP-dependent protein kinase catalytic subunit (ISS)	1768.78	14726.3	4842.65	2526.6	6130.61	6077.25	15834.4	11427	2594.7	2909.71	3428.39	20753.1	1760.36	6756.06	1517.85	5998.99	7768.62	6843.15	5183.46	5737.6	8052.15	0.58925	0.893142	1.29499	1.14072	[4] Phospho (ST)
no significant up or down regulation	2415	NAIEKLDSDDLSDEENI	82.97	57.014	2	1000.42	0.806896	Ot06g00430	gi|308804690	XP_003079657.1	anaphase promoting complex subunit 3 / cell division cycle prote (IC)	358822	323673	272032	319825	243551	318758	330280	273259	320077	208162	275314	127882	324937	310145	324114	303581	290107	272478	45601.6	50822.8	83296.5	0.662312	0.449023	0.955618	0.897548	[12] Phospho (ST)
no significant up or down regulation	2479	APSPALGR	31.39	29.9634	2	424.705	0.235873	Ot13g03080	gi|308810941	XP_003082779.1	E3 ubiquitin protein ligase UPL1 (ISS)	85374.8	132386	87314.7	93370.3	82830.5	89515	83219.9	121216	67478.6	54515.3	59896.4	103676	82966.3	129392	98699.7	96255.2	83188.9	94926.1	20568.6	25273.7	25733.4	0.32818	0.852548	0.864253	0.986192	[3] Phospho (ST)
no significant up or down regulation	11951	FVAANGEELTGETGTYIYMAPEVIR	49.27	64.3729	2	1414.15	0.67808	Ot11g02430	gi|308809471	XP_003082045.1	putative serine/threonine-protein kinase ctr1 (ISS)	110594	110325	101070	130678	16403.7	92621.9	85022.4	128307	144333	93530.9	137875	18864.2	103635	92166.9	91827.6	93814.3	108763	88873.6	44604.3	25996.9	43416.2	0.437043	0.956434	1.15934	0.947335	[10] Phospho (ST)|[19] Oxidation (M)
no significant up or down regulation	8688	SSVDGASNDAPR	29.97	24.701	2	628.251	0.467923	Ot15g00560	gi|308811783	XP_003083199.1	unnamed protein product	16109	14931.1	11413.8	15362.9	9716.33	15099.3	17594.7	14152.4	12872.5	7403.08	9513.79	8475.49	16671.4	23026.3	15361.4	13506.6	13424.4	14609.7	2783.58	3784.43	5900.24	0.883543	0.890611	0.993912	1.08167	[0] Phos(STY)
no significant up or down regulation	4125	AALTKPDSPR	43.37	27.8408	2	568.279	0.61784	Ot01g04030	gi|308799365	XP_003074463.1	TOUGH (ISS)	42838.9	41327.9	29899	43297.8	34801.9	47307.7	34233.4	50138.9	43003.3	23602.6	40692.7	31466.5	35747.4	42185.3	62443.8	38433.1	39657.2	42507.1	5862.45	10802.3	11921.2	0.967385	0.560323	1.03185	1.106	[8] Phospho (ST)
no significant up or down regulation	4569	AAVDVASDSEDEFAASEFSEKR	36.25	55.5107	3	840.667	0.913812	Ot03g02630	gi|308801721	XP_003078174.1	putative brix domain-containing protein (ISS)	108109	140794	83917.8	119091	53535.4	162879	125797	83863.8	81345.1	81235	105428	64899.6	59848.3	94805.3	49739.8	101089	107024	74944.3	33563.5	36514	23915.4	0.770506	0.227368	1.05871	0.741366	[7] Phospho (ST)|[9] Phospho (ST)
no significant up or down regulation	693	FQPSTASFRPTSYAPPAAPATAPATSFQPAY	33.19	62.6514	3	1093.51	0.238534	Ot06g02610	gi|308805124	XP_003079874.1	phosphate binding protein (ISS)	1.81994e+06	3.26611e+06	2.3162e+06	1.49458e+06	1.58096e+06	2.27161e+06	2.55981e+06	2.43374e+06	1.5922e+06	1.23923e+06	1.46022e+06	3.18847e+06	1.50635e+06	2.2199e+06	1.06044e+06	2.09556e+06	2.01932e+06	1.88708e+06	728152	574132	838878	0.882679	0.584496	0.96362	0.900513	[7] Phospho (ST) ##-or-## [13] Phospho (Y)
no significant up or down regulation	141	MSPSTSGANTPEGSTR	112.42	24.2149	2	838.335	0.266744	Ot10g01000	gi|308808444	XP_003081532.1	unnamed protein product	7.65493e+06	1.90381e+06	2.75872e+06	7.69587e+06	3.52625e+06	6.95822e+06	4.12454e+06	3.27064e+06	5.63825e+06	3.45411e+06	4.34363e+06	1.13493e+06	5.77877e+06	2.70169e+06	6.67613e+06	4.70791e+06	4.68915e+06	4.12703e+06	2.76909e+06	1.57367e+06	2.25041e+06	0.750924	0.731936	0.996015	0.876615	[1] Oxidation (M)|[2] Phospho (ST)
no significant up or down regulation	486, 1473	AGAMDVELTPAALGLNPTPMSPR	63.92	64.0485	3	807.712	0.748402	Ot10g01110	gi|308808468	XP_003081544.1	pattern formation protein (EMB30) (ISS)	1.75887e+06	2.04011e+06	2.62488e+06	2.37938e+06	1.53444e+06	1.84915e+06	1.7503e+06	2.18137e+06	2.36219e+06	1.47934e+06	2.041e+06	1.9766e+06	1.77599e+06	1.90591e+06	1.74859e+06	2.06754e+06	1.92447e+06	1.88962e+06	443875	350623	126045	0.617418	0.494773	0.930804	0.913946	[4] Oxidation (M)|[20] Oxidation (M)|[21] Phospho (ST)
no significant up or down regulation	6100	NFDTSNSMDEFGSGR	46.96	43.6863	2	880.318	0.818217	Ot03g04920	gi|308802177	XP_003078402.1	C2 domain-containing protein (ISS)	141300	51028.9	71202.6	74573.1	59068.8	74066.5	51183.1	46512.7	83109	62073.9	95775.3	61306.3	94153.7	91262.2	85259	79434.6	63389.1	85551.3	35848.1	15316.7	14133.7	0.401561	0.524018	0.798003	1.077	[7] Phospho (ST)|[8] Oxidation (M)
no significant up or down regulation	6670	SENDRDVELTSALGSPTR	42.09	50.2225	2	1013.96	0.31688	Ot15g02590	gi|308812189	XP_003083402.1	unnamed protein product	113329	52210.7	76258.3	77959	53182.2	77929.6	115158	143981	98249.7	45419.6	50421.2	13163.1	59711.9	69266.5	91976.5	74587.8	96147.6	56907.8	24869.4	37279.6	28922.7	0.382609	0.306683	1.28905	0.762964	[15] Phospho (ST)	True
no significant up or down regulation	11048	FYAGNVPNRFEPLSDDDDLLLSTK	38.06	70.9236	3	936.104	0.180511	Ot02g05640	gi|308800772	XP_003075167.1	putative ubiquitin-specific protease UBP12 (ISS)	58969.2	93982.6	81468.6	99601.3	25513.6	95844.2	89176.5	82981.2	101606	117824	148547	34312.8	86412.7	87709.4	67285	71907.1	97486.4	84853.4	30271.5	13348.6	41624.7	0.158449	0.648507	1.35573	1.18004	[14] Phospho (ST)
no significant up or down regulation	6644	TLSGGAMESESETR	87.9	30.2113	2	775.805	0.704611	Ot09g03840	gi|308808127	XP_003081374.1	unnamed protein product	24790.5	74464.1	37939.9	36024.4	21454.7	44855.4	64866.9	67534.3	36869.7	26717.2	29170.2	62371.2	23552.8	48698.1	25233	38934.7	48168.7	37805.1	21079.6	17696.6	17014	0.386038	0.985236	1.23717	0.970986	[3] Phospho (ST)|[7] Oxidation (M)
no significant up or down regulation	2589	SSFGTGLDEIVDEVER	89.33	80.0811	2	916.901	0.110462	Ot14g03290	gi|308811620	XP_003083118.1	unnamed protein product	47027.2	312403	221310	116020	200689	209692	219130	254079	199323	161171	201891	338430	151796	275235	135220	179490	208679	220514	101783	33600.2	85502.4	0.372424	0.408186	1.16262	1.22856	[5] Phospho (ST) ##-or-## [2] Phospho (ST)
no significant up or down regulation	492	ADAEASYDDLTGAALTGIEAR	103.63	64.7274	2	1095.48	0.223191	Ot17g01970	gi|308813301	XP_003083957.1	Swi2/Snf2-related protein DDM1; decrease in DNA methylation 1; CHR1 (ISS)	2.49722e+06	2.79293e+06	2.28576e+06	2.88108e+06	958705	3.1679e+06	2.63175e+06	3.41312e+06	2.85934e+06	2.01825e+06	2.24761e+06	1.53168e+06	2.57554e+06	2.55015e+06	2.23439e+06	2.28314e+06	2.81807e+06	2.22787e+06	777396	536794	421263	0.272413	0.90569	1.2343	0.975792	[6] Phospho (ST)
no significant up or down regulation	6373	ISSNGDLKGELGKGSPTIGSGSGFVPFR	25.7	63.8177	3	975.458	0.0032948	Ot07g00470	gi|308805683	XP_003080153.1	unnamed protein product	200615	371284	301244	234165	180650	235623	252013	288231	220860	232449	222180	241748	261844	346854	181709	257592	245835	250867	78336.6	26186.1	61283.9	0.914865	0.937587	0.954361	0.973895	[2] Phospho (ST)|[15] Phospho (ST)
no significant up or down regulation	48358	SPSGLLLQSSLMSEPHR	29.35	64.1406	2	959.957	0.868455	Ot13g00510	gi|308810427	XP_003082522.1	unnamed protein product	4472.5	4110.06	4272.2	3428.29	4786.62	4631.8	3880.24	4562.01	3265.69	1965.24	2204.57	2413.54	7912.09	7144.1	3588.42	4213.94	3661	4652.54	506.518	1099.34	2691.21	0.315693	0.899659	0.868783	1.10408	[3] Phospho (ST)
no significant up or down regulation	1472	YASEAEESEDELEK	77.57	36.5155	2	854.827	0.157138	Ot06g04490	gi|308805500	XP_003080062.1	unnamed protein product	121490	314615	215493	159280	169119	313209	237392	338538	306804	183085	210099	209772	202909	493426	154647	195999	275805	254170	74283.6	63968.8	135729	0.0956513	0.401102	1.40717	1.29679	[8] Phospho (ST)
no significant up or down regulation	11148	NDSVEASSEGATPNRR	29.47	26.7186	2	885.375	1.22195	Ot17g02310	gi|308813369	XP_003083991.1	Predicted esterase of the alpha-beta hydrolase superfamily (ISS)	35263.6	45906.3	19374.4	23325.4	19464.2	26530.6	22707.1	27544.3	20828.4	12394.1	20841.2	53210.5	19631.8	44018.3	20411	28666.8	22000.9	31622.6	11622	6029.32	15854.1	0.314802	0.823525	0.76747	1.10311	[3] Phospho (ST)
no significant up or down regulation	1497	EISYVTNDDESEEEENADEVIVK	41.77	54.8071	3	912.715	0.525133	Ot12g02060	gi|308810086	XP_003082352.1	Global transcriptional regulator, cell division control protein (ISS)	704264	781553	647369	722456	364994	892969	745292	760769	753265	410897	676243	429294	852860	638595	504207	644127	712638	620240	163220	179304	163943	0.607853	0.860896	1.10636	0.962915	[6] Phospho (ST) ##-or-## [11] Phospho (ST)
no significant up or down regulation	5630	SVASTGHLPVLVEEK	61.1	56.0438	2	823.413	0.0197303	Ot04g02440	gi|308802898	XP_003078762.1	cAMP-dependent protein kinase catalytic subunit (ISS)	6984.84	88673.3	50207.2	33559.9	68397.9	50728.6	88348.2	97480.4	34157.6	45494.2	40612.6	126774	16823.4	41676.2	20962.8	49564.6	63241.8	49369.9	31439.6	27928.8	44703.4	0.385966	0.98416	1.27595	0.996071	[3] Phos(STY)
no significant up or down regulation	3107, 1646	DDSYRYGSDEDDEDEDEAEDEDEDVGR	53.26	40.8614	3	1083.7	0.443527	Ot12g00070	gi|308809702	XP_003082160.1	bystin-like (ISS)	681124	671954	761642	943272	599838	720114	608221	601172	621671	412612	618167	633530	677658	691146	750180	731566	592758	674136	131505	111600	52119.4	0.112005	0.415494	0.810259	0.921498	[8] Phospho (ST)	True
no significant up or down regulation	6578	GGGSDGDDATVVVR	59.2	36.3745	2	692.791	0.276454	Ot13g00690	gi|308810463	XP_003082540.1	unnamed protein product	34859.6	40999.8	31137.6	30642.9	45453.9	30493.3	40025	32368.4	36657.7	31627.8	27866.8	42406	31902	49878.8	27382.5	36618.7	34234.4	35887.2	6444	3989.84	9884.3	0.531175	0.800218	0.934888	0.980023	[4] Phospho (ST)
no significant up or down regulation	25094	VTDTYQEANDAQR	32.68	28.7239	2	795.825	0.0317252	Ot08g02060	gi|308806930	XP_003080776.1	unnamed protein product	4932.63	7732.42	4816.39	4119.04	1087.93	3421.94	4039.3	4496.07	2112.78	2959.16	3860.42	3903.51	2312.6	10260.3	2442.63	4537.68	3405.85	4555.9	2372.56	930.276	3276.75	0.685044	0.97851	0.750571	1.00401	[4] Phospho (ST)
no significant up or down regulation	3484	EGSILGSVMSEADSQTGLK	32.27	58.3346	2	1002.95	1.15368	Ot16g02880	gi|308812860	XP_003083737.1	unnamed protein product	161273	198087	187479	154964	135699	176824	131585	204064	208084	131471	173076	207050	148623	205860	255180	167500	170406	197958	25209.1	37472.2	40226.1	0.960914	0.198339	1.01734	1.18183	[9] Oxidation (M)|[16] Phospho (ST)
no significant up or down regulation	188	TVYQYIQSR	55.26	44.5502	2	619.284	0.386095	Ot10g03620	gi|308808970	XP_003081795.1	U4/U6-associated splicing factor PRP4 (ISS)	1.78089e+06	998609	772649	1.41592e+06	751115	1.33227e+06	1.20916e+06	1.29246e+06	980881	791713	1.01239e+06	930425	1.45065e+06	1.18524e+06	1.39215e+06	1.14384e+06	1.1213e+06	1.19417e+06	445242	229056	227849	0.920263	0.660533	0.980295	1.04401	[5] Phospho (Y)
no significant up or down regulation	3715	TSTSAPNDGASPEVLPK	42.81	42.4786	2	875.897	1.25882	Ot01g00020	gi|308798563	XP_003074061.1	Fructose-6-phosphate 2-kinase/fructose-2,6-biphosphatase (ISS)	85650.8	191547	122215	171607	88905.3	182369	245322	206165	121496	65767.5	127813	168279	85896	181332	112628	131985	164224	135190	47999.2	71036.1	39424.9	0.55706	0.849141	1.24426	1.02428	[4] Phospho (ST)
no significant up or down regulation	8047	ASERSSGGRAGAR	23.99	50.5936	2	671.3	6.39887	Ot18g00970	gi|308813644	XP_003084128.1	exodeoxyribonuclease (ISS)	66134	17573.5	20806.1	27952.3	17396	24583.2	39427.1	26576.5	41331.6	16066.6	29809.3	28778.1	31268.5	29874	43351.2	29972.4	29597	32616.2	20661.9	10626.2	6066.02	0.810919	0.429314	0.987476	1.08821	[6] Phospho (ST)
no significant up or down regulation	1647	KNPSFGVTDVAK	48.82	47.0044	2	671.824	0.367805	Ot06g00130	gi|308804630	XP_003079627.1	DNA-binding protein (ISS)	185615	112032	117932	148537	99215.9	98117.1	118848	126927	102450	65035.3	168853	113031	223101	188465	179723	132666	102275	174635	34703.2	23908.6	39983.1	0.146465	0.119164	0.770922	1.31635	[4] Phospho (ST)
no significant up or down regulation	9891, 10244, 7067	EEDERAEGDLELGTPEPEEPNPLALDNFK	65.71	68.5332	3	1111.83	0.214836	Ot04g02930	gi|308802996	XP_003078811.1	putative RNA helicase (ISS)	91275.3	889503	344012	287275	162232	389695	518286	356393	269247	302565	312908	594839	90512.3	385203	139797	354860	367237	304652	315084	96465.3	202360	0.471338	0.891665	1.03488	0.858514	[14] Phospho (ST)
no significant up or down regulation	1447	TNVVIAPESPAAGR	68.91	41.3146	2	731.359	0.419033	Ot08g02610	gi|308807040	XP_003080831.1	decapping protein 2-like (ISS)	282880	256322	239811	250836	310445	286131	268712	313331	210315	200086	217508	223791	274420	218883	259991	268059	255715	238918	28498.3	48911.9	26424.7	0.575608	0.123783	0.95395	0.89129	[9] Phospho (ST)
no significant up or down regulation	6840, 314	RIASGYNMSGMVR	35.83	34.7525	2	777.333	0.899756	Ot01g03550	gi|308799269	XP_003074415.1	unnamed protein product	1.01696e+06	1.09466e+06	980828	1.00996e+06	731443	933799	861914	939608	627269	523079	751797	1.28846e+06	614350	737267	887284	966770	777134	855832	138127	190481	260458	0.124288	0.338468	0.803846	0.885249	[4] Phospho (ST)|[8] Oxidation (M)|[11] Oxidation (M)
no significant up or down regulation	3700	TGSDSESLDEDEFGR	55.06	47.3025	2	862.323	3.6023	Ot17g01960	gi|308813299	XP_003083956.1	26S proteasome regulatory complex, ATPase RPT1 (ISS)	245785	39212.4	89845.8	174866	93366	126406	100141	89893.8	134466	45854.2	109495	36456	203623	85307.6	169215	128615	99352.1	120819	81557.4	35060.6	66530.2	0.714184	0.934103	0.772476	0.939387	[3] Phospho (ST)
no significant up or down regulation	2463	AATNAATVAMATSPGR	70.51	32.4622	2	793.355	0.480229	Ot06g04080	gi|308805418	XP_003080021.1	unnamed protein product	208471	143272	144716	191049	103982	146015	109972	138282	135180	61844.8	135428	125675	131643	161215	206088	158298	118259	152009	41684.6	34310.7	33137.9	0.165119	0.856287	0.747066	0.960275	[10] Oxidation (M)|[13] Phospho (ST)
no significant up or down regulation	3873	SLSRPTSTDNLLAAGEGK	56.77	51.5264	2	948.957	0.0208286	Ot11g01480	gi|308809281	XP_003081950.1	digalactosyldiacylglycerol synthase (ISS)	251307	143357	145218	132808	164254	137003	163157	176879	161779	76008.4	126620	101420	154268	179622	156234	167389	142965	143633	48262.2	40095.4	30160	0.397707	0.368985	0.85409	0.858078	[6] Phospho (ST) ##-or-## [7] Phospho (ST)
no significant up or down regulation	9063	IREEGIDSEDEDEKDVGR	36.79	39.3187	3	724.31	0.996288	Ot04g03820	gi|308803174	XP_003078900.1	CONSTANS-like protein (ISS)	40974.9	107375	83841.5	99836.1	68783.2	96406	81062.5	85958	84806.3	73964.4	102441	128970	72814.1	131816	85209.3	80162.2	84439.4	104250	26487.2	8166.52	26100.6	0.582718	0.199767	1.05336	1.30049	[8] Phospho (ST)
no significant up or down regulation	21578	NASDNSFGGSDSTSQPPPVMAPATHAK	29.49	40.1303	3	923.062	1.5862	Ot11g02210	gi|308809427	XP_003082023.1	Regucalcin gene promoter region-related protein (RGPR) (ISS)	5772.56	17996.6	17435.3	10091.5	11668.8	9760.75	36530	23292.8	16868.5	7403.57	12043.3	26450.6	4337.29	25344.4	11553.1	12593	18771.1	15945.7	5154.53	11724.5	9591.24	0.39964	0.751007	1.4906	1.26624	[3] Phospho (ST)|[20] Oxidation (M)	True
no significant up or down regulation	6005	STSDGTGASESDATAADDVAAAEAAAENAR	43.81	60.6746	3	954.723	0.253058	Ot13g02580	gi|308810841	XP_003082729.1	unnamed protein product	113160	87379.9	88159.9	117011	60679.3	115920	84715.2	89842.5	85508.5	62583.8	91861.1	53859.6	105912	83653.7	110001	93278	87714.1	89057.3	22815.6	19010	22353	0.733051	0.781435	0.940351	0.954752	[3] Phospho (ST)
no significant up or down regulation	2785	SGSGEEEDGALGGLVR	101.44	55.868	2	806.847	0.883052	Ot09g03800	gi|308808119	XP_003081370.1	Serine/threonine protein phosphatase (ISS)	148811	98544.3	129461	140275	131161	154135	132321	173679	138004	77948	184654	86702.9	161245	145474	189015	129651	135217	153418	19038.9	35822.9	41285.9	0.913197	0.397051	1.04294	1.18332	[3] Phospho (ST)	True
no significant up or down regulation	1475	TVDDGGGSDEEDDAVVDAR	111.44	39.0574	2	1001.38	1.35947	Ot07g04450	gi|308806479	XP_003080551.1	pteridine transporter, putative (ISS)	383862	245668	359361	332369	497949	392657	397227	616491	559919	326188	498334	368772	458655	477013	296603	363842	458496	419875	91325.4	123332	84752.6	0.203941	0.343997	1.26015	1.154	[8] Phospho (ST)
no significant up or down regulation	4596	SAAIEELLAHR	36.05	64.0643	2	645.316	0.893866	Ot17g00110	gi|308812929	XP_003083771.1	Chain A, Solution Structure Of Pin1at From Arabidopsis Thaliana (ISS)	67178.9	76031.6	81526.3	84348.4	67566.8	62658.5	71669.4	91204.3	89147.1	59819.8	74625.1	40522.6	56092.4	76537.7	59706.5	75330.4	74899.8	61496.9	7856.92	14633.1	14755.6	0.871053	0.109684	0.994285	0.816362	[1] Phospho (ST)
no significant up or down regulation	1057	RLELSSKE	23.95	37.3301	2	521.253	0.187427	Ot10g01520	gi|308808550	XP_003081585.1	ENSANGP00000019618 (ISS)	128977	406205	277049	122067	191178	216716	242682	359040	149948	101001	204248	363800	130345	202873	148410	225095	213878	209935	118853	98409.8	92027.9	0.916954	0.920107	0.950165	0.932651	[5] Phospho (ST)
no significant up or down regulation	7680	SFFQELSANDLDDELK	60.23	73.4245	2	975.923	0.603048	Ot09g03680	gi|308808095	XP_003081358.1	Rel-associated pp40 (ISS)	37199.8	110757	65185.4	53219.1	45198.3	86812.7	82961.9	88608.9	53142.4	51174.4	73150.6	151612	51522.5	96738.8	41134.3	62311.9	72540.1	82831.6	28988.4	18730.2	43979.5	0.40332	0.421016	1.16415	1.32931	[7] Phospho (ST)
no significant up or down regulation	5307, 7320	KAMATEDGDKSDSDLTDTAR	32.31	31.4483	2	1151.94	0.0613505	Ot05g02800	gi|308804129	XP_003079377.1	RNA binding protein (ISS)	183750	179276	197508	235419	108376	295414	221226	208390	290031	147676	226004	139905	216350	297929	195818	180866	232548	215201	46148.1	61586.3	57024.4	0.202984	0.353118	1.28575	1.18984	[3] Oxidation (M)|[11] Phospho (ST)|[13] Phospho (ST)
no significant up or down regulation	7219	ASPSTPPLEGEQR	27.36	34.926	2	724.824	0.336324	Ot03g03410	gi|308801877	XP_003078252.1	DNA-binding protein jumonji/RBP2/SMCY, contains JmjC domain (ISS)	7051.78	51427.4	37718	27261.4	12027.4	19263.5	25213.7	34161.9	10483.1	9616.57	21818.3	57383.2	9494.75	20695.9	14380.8	27097.2	19747.8	24754.6	18260	10324.2	18909	0.667881	0.922755	0.728775	0.913548	[5] Phospho (ST)	True
no significant up or down regulation	4259	SWQAEEPTPR	32.06	40.4039	2	640.769	0.596013	Ot04g05180	gi|308803444	XP_003079035.1	unnamed protein product	33019.3	57717.7	26960.2	33667.4	3996.74	27786	34036.9	33068.9	27130.4	15310.4	24839.3	48804.2	4014.67	58567.7	16099.7	31072.2	27466.5	30465.1	19173.5	7458.93	22714.1	0.799695	0.904735	0.883957	0.980461	[1] Phospho (ST)
no significant up or down regulation	8460	TPTSGGDYDTGSPGSGGR	75.48	28.1619	2	874.841	0.766561	Ot18g00640	gi|308813578	XP_003084095.1	possible site-specific DNA-methyltransferase (ISS)	48662.8	18464	25486.2	44655.7	24251.5	26138.9	14800.6	15378	34232.9	23422.4	37288.4	14317.5	32163.8	16061	42348.9	32304	22794.6	28435.9	13444.8	8082.75	12632.3	0.217436	0.619519	0.705626	0.880258	[12] Phospho (ST) ##-or-## [10] Phospho (ST)
no significant up or down regulation	9511, 667	GSSLLDLQSADGGTPAMSAAAHSYGDVLQYLIEK	26.67	82.222	4	891.167	0.166195	Ot08g01070	gi|308806734	XP_003080678.1	CG3104-PB, isoform B (ISS)	255920	8.79606e+06	6.75958e+06	2.80181e+06	1.4061e+07	1.46805e+06	2.16842e+06	1.68589e+06	4.05093e+06	1.87946e+07	8.20308e+06	1.35671e+07	1.53089e+06	3.09624e+06	1.50492e+06	6.53488e+06	5.63358e+06	5.58045e+06	5.3658e+06	7.42733e+06	5.24036e+06	0.930369	0.948192	0.862079	0.853949	[3] Phospho (ST)|[17] Oxidation (M)	True
no significant up or down regulation	603	SVDASASPIR	61.77	31.1849	2	541.747	0.0711249	Ot01g02410	gi|308799041	XP_003074301.1	SL-TPS/P (ISS)	299955	261821	279571	239421	225582	241664	229974	312435	251746	146575	246549	233832	278340	352526	387443	261270	236479	299738	29928	59485.8	67285	0.385711	0.302235	0.905113	1.14723	[7] Phospho (ST)	True
no significant up or down regulation	18676	SCVSDDESER	30.22	23.2345	2	632.213	0.280256	Ot03g04090	gi|308802013	XP_003078320.1	unnamed protein product	3057.83	8490.33	6497.8	7125.6	4091.08	6325.56	5282.77	5951.87	2766.65	1037.92	2827.42	5941.73	3724.2	9431	6187.73	5852.53	4272.96	5622.42	2230.93	2279.59	2566.23	0.302134	0.838487	0.730104	0.960681	[4] Phospho (ST)
no significant up or down regulation	10430	DFLDISNPK	28.48	60.5571	2	564.752	0.0169877	Ot09g00790	gi|308807517	XP_003081069.1	Ubiquitin fusion-degradation protein (IC)	12044.5	12115.6	8509.69	10469	3960.35	9875.98	10430.3	9442.68	10516.8	4992.36	7014.93	2009.68	14510.1	10787.4	15698.5	9419.84	9051.62	10004.1	3387.16	2310.71	5616.71	0.995013	0.85826	0.96091	1.06203	[6] Phospho (ST)
no significant up or down regulation	3159	NAAPDDDSGDEVDDVAAPPISR	78.95	47.7402	2	1153.48	0.504689	Ot07g00020	gi|308805593	XP_003080108.1	Mre11 protein (ISS)	316415	288020	291346	329804	178839	253407	305791	303999	278772	187811	225684	295646	233273	367629	297754	280885	265956	283997	59642.9	48637.6	57646.8	0.745786	0.908535	0.94685	1.01108	[8] Phospho (ST)
no significant up or down regulation	1005	TPSFDKLA	37.76	52.7637	2	479.718	0.314004	Ot10g03060	gi|308808858	XP_003081739.1	Thioredoxin/protein disulfide isomerase (ISS)	458813	256945	207475	328231	263721	248772	253842	261227	247903	142451	240710	242407	320934	275487	328592	303037	230839	281626	97086.7	49693.5	41835.5	0.182936	0.774334	0.761753	0.929346	[3] Phospho (ST)
no significant up or down regulation	4830	AAALNIVPTSTGAAK	20.08	50.0059	2	732.878	1.86538	Ot01g01490	gi|308798857	XP_003074208.1	NADP-glyceraldehyde-3-phosphate dehydrogenase (IC)	114608	73761.8	91135.2	141822	133922	74968.9	102874	87660.6	89627.5	81611.5	105073	73176.8	92468.2	97998.7	105130	111050	87348.4	94769.3	28590.5	10398.2	13185.9	0.141322	0.349432	0.786572	0.853397	[10] Phos(STY)
no significant up or down regulation	2901, 72897	SCASDDEAAADDADAIIKR	51.56	51.3053	3	691.953	0.0116659	Ot14g00220	gi|308811010	XP_003082813.1	unnamed protein product	115432	92190.1	98697.7	104940	60014	127927	131326	115403	94162.9	44357.8	97402.3	49038	103636	108328	94374.3	94254.7	102635	90555.9	20970.7	35685.9	23833.5	0.865288	0.779317	1.08892	0.960757	[4] Phospho (ST)
no significant up or down regulation	11235	AKSPALADTSDSR	40.81	27.589	2	699.816	0.430494	Ot06g02910	gi|308805184	XP_003079904.1	putative SAC domain protein 9 (ISS)	14214.1	26738.6	15163	19340.6	17750	25361.5	21643.7	23662.3	17941.3	14510.9	17553.4	16258.1	13682.6	25837.8	29672.6	18641.3	20623.9	20600.9	4963.57	4395.51	6814.13	0.495922	0.66308	1.10636	1.10512	[3] Phospho (ST)
no significant up or down regulation	2834	ETKTLAELMSINMGA	23.27	51.3812	3	600.912	0.374092	Ot04g00360	gi|308802482	XP_003078554.1	unnamed protein product	65119.4	107310	88604.4	39236.3	48983.2	71492.8	75707.2	71710	63785.6	37512.2	52569	137782	51189.2	62474.4	37848.5	69850.6	64041.6	68372.6	28062.3	15445.8	39778.1	0.831443	0.835713	0.916836	0.97884	[2] Phospho (ST)|[9] Oxidation (M)|[10] Phospho (ST)|[13] Oxidation (M)	True
no significant up or down regulation	494	GLSSYNLSATEK	67.04	52.0028	2	675.303	0.726875	Ot01g05370	gi|308799641	XP_003074601.1	calcium-dependent protein kinase, putative (ISS)	677144	527257	456832	640914	448568	635876	666568	539486	603974	363837	515600	335440	475713	542807	802791	550143	561948	534470	104782	120342	169917	0.922674	0.750806	1.02146	0.971511	[3] Phospho (ST)
no significant up or down regulation	10366	VGSPQSETCPR	31.39	25.5309	2	649.264	2.14305	Ot17g02610	gi|308813429	XP_003084021.1	putative uridine kinase/uracil phosp (ISS)	24110.1	18545.9	10488	14801	12116	32154.6	21333.6	24476.8	15903.1	11884.8	6902.44	5935.27	18168.9	17281.5	15656.7	16012.2	21150.6	12789	5458.02	7835.41	5894.38	0.276781	0.343226	1.3209	0.7987	[3] Phospho (ST)
no significant up or down regulation	9940, 1450	YIASMLAGDTPPRS	29.19	44.507	3	525.569	0.268589	Ot12g02820	gi|308810238	XP_003082428.1	regulatory protein of P-starvation acclimation response Psr1 (ISS)	343428	595944	420517	456749	294100	390815	358766	532396	323981	207778	400485	544523	299058	420075	309585	422147	362747	394745	116187	117370	99393.4	0.417539	0.714594	0.85929	0.935088	[5] Oxidation (M)|[10] Phospho (ST)
no significant up or down regulation	2970, 5561	TVVVPVSTDLVSSDSADDDDKMK	23.16	52.2235	3	867.031	0.285747	Ot01g04060	gi|308799371	XP_003074466.1	unnamed protein product	347237	325998	528206	297759	492782	338838	396450	579341	468106	181451	452147	326806	273845	284227	371296	398396	392837	341664	104577	148376	72807.7	0.810266	0.35679	0.986046	0.857598	[12] Phospho (ST)|[15] Phospho (ST)|[22] Oxidation (M)	True
no significant up or down regulation	6661, 8650	LIHPLPPIAMESLSPSDR	65.29	60.2767	3	690.343	0.122819	Ot10g01220	gi|308808490	XP_003081555.1	Serine/threonine specific protein phosphatase PP1, catalytic subunit (ISS)	171645	355563	368583	279668	268716	309519	297491	393893	409630	267144	282405	5356.84	214588	384850	340986	288835	335535	245637	79111.9	62644.3	148763	0.316854	0.396411	1.16168	0.850442	[10] Oxidation (M)|[14] Phospho (ST)
no significant up or down regulation	347	MTKVIVDEHR	20.29	48.3701	2	654.316	5.45503	Ot13g00880	gi|308810501	XP_003082559.1	Exosomal 3'-5' exoribonuclease complex, subunit Rrp44/Dis3 (ISS)	717525	634260	558829	678721	496259	902800	779718	920275	842965	405532	537544	950321	447504	631344	729066	617119	770258	659156	89686.8	211230	193664	0.288342	0.784032	1.24815	1.06812	[2] Phospho (ST)	True
no significant up or down regulation	7876	GYVESTSPQTFSR	46.89	42.1436	2	769.83	0.142147	Ot03g00280	gi|308801253	XP_003077940.1	putative human tumor susceptibility gene-like protein (ISS)	59515.2	31246.5	34654.3	43723.5	23626.4	29988.9	26952.6	33361.6	33715.6	15789.5	41842.8	10687.8	39679.6	41546.6	33676.5	38553.2	27961.6	33486.7	13761.7	7340.91	13162.1	0.181774	0.535936	0.725274	0.868584	[7] Phospho (ST)
no significant up or down regulation	756	TVSLSDDVR	55.76	41.7976	2	536.24	0.312826	Ot07g02920	gi|308806173	XP_003080398.1	conserved oligomeric Golgi complex component-related / COG complex component-related (ISS)	157036	251483	197289	148055	123096	200719	199011	255869	153739	132096	167541	293877	194182	320063	141473	175392	188287	223427	50220.7	47926.8	79051.6	0.664704	0.299603	1.07352	1.27387	[3] Phospho (ST)
no significant up or down regulation	3199	RQESIGSLCLSSP	43.58	56.0902	2	757.34	1.24038	Ot17g00040	gi|308812915	XP_003083764.1	nitric oxide synthase (ISS)	71431.5	141253	84258.7	72161.1	94776.5	62920.8	88499.9	104390	47716.3	31829.9	61941.2	131095	82290.5	106429	58068.2	92776.1	67071.4	87964.8	28753.8	29519.9	30839.8	0.165966	0.740428	0.722938	0.94814	[3] Phos(STY)
no significant up or down regulation	487	IASSFDFDQV	35	64.0485	2	604.747	0.477412	Ot15g01210	gi|308811915	XP_003083265.1	putative calcium dependent protein kinase (ISS)	393812	323168	432370	444534	332753	400714	408228	470267	505200	309448	452675	278548	466295	388410	348409	385327	418772	386867	55718.6	75017.5	77223.4	0.485609	0.969361	1.08679	1.004	[4] Phospho (ST)
no significant up or down regulation	6133	GGFDSQPK	26.14	27.4132	2	458.184	0.359594	Ot01g02880	gi|308799137	XP_003074349.1	Serine/threonine protein kinase (ISS)	13665.3	87092.1	29634.9	27131	14390.6	25255.8	33420.3	38076	12272.9	12539.3	11800.1	43697.6	13972.8	46428	18073.1	34382.7	24312.9	26794.3	30341	11798.7	16855.8	0.632308	0.718826	0.707124	0.779296	[5] Phospho (ST)
no significant up or down regulation	12698, 3900	DDTYDDVSDDERPLKGK	21.5	42.4991	2	1024.43	0.503927	Ot16g00600;Ot03g05090	gi|308802211	XP_003078419.1	unnamed protein product	84943.5	208315	112256	136379	113765	152888	190804	174319	153241	85628.8	175983	156643	88760.7	199485	148103	131132	151376	153795	46840.2	40029.2	41381.8	0.47006	0.424674	1.15438	1.17283	[8] Phospho (ST)
no significant up or down regulation	1716	AEEAALSSGAEADGEASEVEAINGDRR	98	49.8886	3	928.737	0.482602	Ot03g05510	gi|308802295	XP_003078461.1	unnamed protein product	762847	230927	394319	714985	274740	533816	445939	398518	545060	338431	541547	82582.1	647607	377032	489931	475564	452353	427740	248310	88244.6	216140	0.852462	0.68473	0.951193	0.899438	[8] Phospho (ST)
no significant up or down regulation	1928	SSSGITSIEQK	33.65	39.2974	2	608.777	0.47921	Ot14g01850	gi|308811336	XP_003082976.1	DNA polymerase epsilon, subunit C (ISS)	127637	76806	60559.1	107287	77760.7	102268	68065.4	92924.7	92336.3	72147.4	102145	67034.3	95149.8	86217.1	108139	90009.9	85548.3	91737.1	26953.8	14707.7	16044.4	0.861146	0.801137	0.950432	1.01919	[3] Phospho (ST)
no significant up or down regulation	3721	DEGFTSGDLFER	48.32	60.7984	2	726.788	0.394015	Ot08g01010	gi|308806722	XP_003080672.1	putative Importin 9 (ISS)	47997.3	79036.3	69894.3	59806.4	50931.8	95570.1	81056.1	123499	84442	56553.2	57253.2	65714.9	84180.1	96973	74284.2	61533.2	88224.1	75681.1	12989	24326	15543.8	0.0591497	0.152523	1.43376	1.22992	[6] Phospho (ST)	True
no significant up or down regulation	1114	IAPPELSDDSDGELPEIR	69.92	60.6162	2	1016.96	0.484879	Ot04g04030	gi|308803216	XP_003078921.1	unnamed protein product	882778	434993	780294	960686	594129	785008	542589	701919	875687	685962	767591	259472	1.03233e+06	728524	987532	730576	718233	755091	214811	123904	307162	0.954302	0.922705	0.983105	1.03356	[10] Phospho (ST)
no significant up or down regulation	290	AVILGGGDSDEEEAIR	93.82	52.2638	2	855.882	0.693213	Ot09g04300	gi|308808219	XP_003081420.1	putative HAC13 protein (ISS)	2.27346e+06	1.9905e+06	1.60677e+06	1.92965e+06	1.92828e+06	2.13114e+06	2.05682e+06	1.88564e+06	1.74422e+06	1.39468e+06	1.6893e+06	1.75461e+06	1.72035e+06	2.12782e+06	2.17331e+06	1.94573e+06	1.8425e+06	1.89308e+06	237101	292110	236733	0.543518	0.73373	0.946943	0.972938	[9] Phospho (ST)
no significant up or down regulation	3355	ELYDVHAEDSEDESAVSSSAPR	73.89	45.5345	2	1237	0.740226	Ot01g00720	gi|308798703	XP_003074131.1	CLPB1_SYNEL Chaperone clpB 1 dbj|BAC08941.1| ClpB protein (ISS)	202455	511240	291537	272538	160479	293950	368455	457259	390293	275468	265250	196212	280521	486591	218370	287650	357085	289389	135708	74017	115408	0.234015	0.900688	1.24139	1.00605	[10] Phospho (ST)
no significant up or down regulation	32993	EAAITTGLLEKSSPK	46.82	51.8586	2	812.913	0.445017	Ot04g05710	gi|308803550	XP_003079088.1	putative membrane protein of ancient origin (ISS)	119814	87506	66669.6	84913.2	78018.9	63709.1	85702.6	80029.5	102283	54209.9	88294	20066.7	99372.7	60430.7	91865.2	87384.4	77186.9	72005.8	19840.8	18841.6	32558.8	0.405237	0.349326	0.883303	0.824013	[13] Phospho (ST)
no significant up or down regulation	305	FVIENNPSSPTGR	57.59	43.782	2	749.341	0.606587	Ot01g00100	gi|308798579	XP_003074069.1	RIR1_BRARE Ribonucleoside-diphosphate reductase large subunit (ISS)	1.33803e+06	926647	1.09248e+06	1.38017e+06	817712	1.33083e+06	1.11624e+06	1.37021e+06	1.22307e+06	761159	1.43997e+06	792696	1.35479e+06	1.29527e+06	1.3988e+06	1.11101e+06	1.1603e+06	1.25631e+06	247157	244099	264664	0.777797	0.44407	1.04437	1.13078	[9] Phospho (ST)
no significant up or down regulation	7897	HAADNATSVSVGASSPDRPASTR	25.72	37.3837	3	778.687	0.262926	Ot09g02100	gi|308807779	XP_003081200.1	ACA11_ARATH Potential calcium-transporting ATPase 11, plasma membrane-type (ISS)	269333	307864	236130	257444	192449	236293	311256	318847	396369	331584	214718	72228.3	260867	213554	229571	252644	318870	198188	42564.6	57106.5	72953.4	0.0770403	0.233202	1.26213	0.784454	[14] Phospho (ST) ##-or-## [15] Phospho (ST)	True
no significant up or down regulation	5809	SASSDIMSAEQMETLR	43.7	47.9397	2	934.378	1.80564	Ot03g04620	gi|308802117	XP_003078372.1	Oxidation resistance protein (ISS)	145105	123105	123992	171816	77314.8	114657	104452	111560	140158	90692.1	136133	125695	105652	121305	162555	128267	112304	130268	34717	18101.7	21118.9	0.486632	0.805502	0.87555	1.0156	[11] Oxidation (M)|[6] Oxidation (M)|[0] Phos(STY)
no significant up or down regulation	3268	ALGIESEEEEESEEEEKPAKR	26.94	42.2959	3	860.021	0.0212619	Ot01g04000	gi|308799359	XP_003074460.1	putative WD-40 repeat protein (ISS)	144758	184948	168319	153918	109315	202191	193326	141947	165927	121499	168662	197448	114674	206443	125862	152251	164978	162618	28415.2	33949.4	41291.5	0.567548	0.725909	1.08359	1.06809	[6] Phospho (ST)|[12] Phospho (ST)
no significant up or down regulation	6881	DAAQENKEDSEGAAEKDDASGADADDAMEE	32.14	29.1305	3	1087.38	0.195517	Ot07g01280	gi|308805845	XP_003080234.1	putative WD repeat protein (ISS)	60522.4	97791.8	78324.6	114600	39562.3	99936.8	92939.7	108156	108613	49810.3	96768.5	73248.8	69322.7	110969	54791.2	78160.3	91891.2	81020.1	29640.4	24396.7	22528.6	0.447914	0.763106	1.17568	1.03659	[10] Phospho (ST)|[20] Phospho (ST)|[28] Oxidation (M)	True
no significant up or down regulation	162	SVDASASPIR	44.63	36.8206	2	541.748	1.30337	Ot01g02410	gi|308799041	XP_003074301.1	SL-TPS/P (ISS)	655197	627344	840410	836828	783625	1.19066e+06	960103	1.1221e+06	747410	493460	760633	821766	688108	988532	829485	748681	902747	817705	101078	285459	111119	0.417439	0.332804	1.20578	1.09219	[1] Phospho (ST)	True
no significant up or down regulation	8634	VLREDGDAGSSDDEYQDMDGDSK	37.14	32.8629	3	867.325	0.139022	Ot04g01860	gi|308802782	XP_003078704.1	RNA recognition motif (ISS)	87814.3	21706.3	45007	82143.5	23483.2	40338.3	28002.9	28791.1	42766.5	36510.9	63184.1	9106.52	78287.8	41248.6	65027.5	52030.8	35281.9	51370.9	31508.4	6674.8	27107.7	0.466605	0.901433	0.678096	0.987317	[10] Phospho (ST)|[18] Oxidation (M)
no significant up or down regulation	4477, 3131, 20168, 5672	TSVEEETMGLDESKHGGSAYAMELVAPEPA	25.11	51.5917	3	1083.13	0.115492	Ot20g00200	gi|308814192	XP_003084401.1	ammonium transporter (ISS)	1.14713e+07	8.57773e+06	7.5645e+06	8.38352e+06	9.02237e+06	7.73743e+06	8.07589e+06	9.31822e+06	8.88161e+06	5.89849e+06	7.04482e+06	9.10378e+06	8.17419e+06	9.31575e+06	1.19863e+07	9.00388e+06	7.98233e+06	9.12496e+06	1.47704e+06	1.32329e+06	1.83405e+06	0.27939	0.945975	0.886543	1.01345	[8] Oxidation (M)|[18] Phospho (ST)|[22] Oxidation (M)
no significant up or down regulation	4118	SSSAMLGDGWMR	36.51	45.9266	2	705.265	0.0839006	Ot06g03550	gi|308805316	XP_003079970.1	myosin class 11-1 (ISS)	95376.5	68397.8	59594.6	70444.2	13997	59275.1	55385.9	45868.8	25390.4	27652.2	55929.5	51443.9	18199.7	72792.9	29560	61562	42714.5	45585.2	29729.4	15586.6	21727.6	0.517672	0.575513	0.693845	0.740476	[3] Phospho (ST)|[5] Oxidation (M)|[11] Oxidation (M)
no significant up or down regulation	4491	NFSFSNPFAK	37.41	70.6637	2	619.766	0.161714	Ot13g00530	gi|308810431	XP_003082524.1	Altered Response to Gravity (ISS)	67767	95781.3	46655.9	45820.7	40915.7	42128.3	69523.8	50411.2	39686.3	29882.8	55224.2	21894.7	64870.5	95373.7	51450.1	59388.1	46326.5	57762.6	22814.9	14890.5	26447.6	0.296016	0.794399	0.780063	0.972629	[3] Phospho (ST)
no significant up or down regulation	1972, 302	VASFGDLNKEYAR	38.12	52.0553	3	517.24	0.0738362	Ot01g03550	gi|308799269	XP_003074415.1	unnamed protein product	207106	871139	538762	417068	324692	479903	683874	744926	373274	204038	331161	821894	253478	742311	266725	471753	497203	483114	254291	222383	275953	0.841476	0.983638	1.05395	1.02408	[3] Phospho (ST)
no significant up or down regulation	6908	GENGEVVSVDSDDEDEEMAGVR	26.74	42.592	2	1217.46	0.838582	Ot14g00860	gi|308811138	XP_003082877.1	Serine/threonine specific protein phosphatase PP1, catalytic subunit (ISS)	108545	108849	93094.2	125979	63955.7	110668	134420	127201	112786	51299.7	61822.6	111051	159326	135656	111586	100084	107275	115888	23308.1	32821.6	36202.8	0.845569	0.545016	1.07184	1.15791	[11] Phospho (ST)|[18] Oxidation (M)
no significant up or down regulation	2344	SESFTDFGSHDGK	24.34	46.3295	2	747.284	1.26238	Ot08g01590	gi|308806838	XP_003080730.1	Glucosamine 6-phosphate synthetases, contain amidotransferase and phosphosugar isomerase domains (ISS)	152860	226184	164611	187132	131176	132761	143628	180026	104966	87019.7	130174	221071	93853.9	175063	102691	172393	129680	144571	36234.4	35949.6	53187.3	0.0920361	0.287443	0.752238	0.838612	[3] Phospho (ST)
no significant up or down regulation	1654	TPEPERAETVTAPSAVNDGPTWVGESSDEDDGSVSR	55.39	52.0712	3	1275.55	0.53629	Ot11g02060	gi|308809397	XP_003082008.1	unnamed protein product	655442	1.24151e+06	854227	879112	289593	954586	848895	741812	603190	554006	748148	651138	290941	1.40317e+06	682327	783978	740498	755145	347945	166747	403606	0.926296	0.883344	0.944539	0.963222	[25] Phos(STY)
no significant up or down regulation	39324	LDILASFQR	39.9	64.7949	2	571.784	0.165993	Ot09g01980	gi|308807755	XP_003081188.1	unnamed protein product	20982.5	40985.5	28293.5	24827.9	20570.2	20746.3	21368.1	26495.2	29539.7	25712.6	22636.6	49710.4	12287.9	31396.3	17545.7	27131.9	24772.4	26715.4	8358.4	3687.06	14659.1	0.654444	0.727262	0.913034	0.984647	[6] Phospho (ST)
no significant up or down regulation	1563	DGGIEKVDSFESLAI	28.77	70.1058	2	830.38	0.584492	Ot09g03660	gi|308808091	XP_003081356.1	unnamed protein product	292976	492973	369003	316400	355454	372775	436081	332941	302596	258234	359086	536462	299091	407968	254417	365361	340525	371405	77512.7	67895	109142	0.595166	0.997742	0.932024	1.01654	[9] Phospho (ST)
no significant up or down regulation	3205	TLAELMSINMGA	27.89	48.3063	2	721.771	0.751369	Ot04g00360	gi|308802482	XP_003078554.1	unnamed protein product	45690.2	233617	119182	105590	50844.4	159489	87533.4	87870.2	109691	87635.2	99374	279659	46465.3	128329	55366.2	110985	106444	121839	75853.8	31147.7	94278.5	0.742872	0.896304	0.959085	1.0978	[1] Phospho (ST)|[6] Oxidation (M)|[7] Phospho (ST)|[10] Oxidation (M)	True
no significant up or down regulation	307	EWPVTFAR	21.43	29.3462	2	543.242	5.33587	Ot09g00660	gi|308807491	XP_003081056.1	Predicted MYND Zn-finger protein/hormone receptor interactor (ISS)	830955	330615	463533	721258	387551	618264	708795	722828	636429	449246	760405	676018	510131	531128	698099	546783	627112	635156	218065	109127	109284	0.370956	0.331259	1.14691	1.16162	[5] Phospho (ST)
no significant up or down regulation	2450	TRSAPSVR	20.26	34.6138	2	477.232	0.229912	Ot01g01850	gi|308798929	XP_003074244.1	RNA methyltransferase family protein (ISS)	165203	230715	156379	156134	157683	194364	159574	196823	125106	111951	116287	249987	156985	186652	170504	173223	157564	176083	32353.2	38838.3	48849.3	0.452428	0.989017	0.909603	1.01651	[6] Phospho (ST) ##-or-## [4] Phospho (ST)
no significant up or down regulation	13791, 2443	NFEDFEEDDSMRKK	21.05	47.8935	2	943.371	1.6454	Ot09g00870	gi|308807533	XP_003081077.1	protein kinase (ISS)	112789	239312	163513	263591	125474	193223	163275	171085	196295	105581	249544	208564	116127	215146	159577	180936	165892	189792	67570.6	36546.6	52213.4	0.799946	0.753423	0.916855	1.04895	[10] Phospho (ST)|[11] Oxidation (M)
no significant up or down regulation	6093	TDDPSDTEAFLSPR	60.81	53.3273	2	815.836	0.334496	Ot02g06750	gi|308800994	XP_003075278.1	RWP-RK domain-containing protein (ISS)	53031.5	98070.1	53206.9	56041.4	44209.5	56822.3	72131.3	59804.9	36819	35135.4	46695.6	101422	30124.7	80818.2	40105.7	60911.9	52142.6	59833.2	21242	15844.7	30059.8	0.453602	0.771633	0.856033	0.982292	[4] Phos(STY)
no significant up or down regulation	6298	DAVDYNAGYLSPNDVNADLDGPPSPVR	33.85	60.5341	3	971.099	1.33331	Ot02g04150	gi|308800474	XP_003075018.1	Chromatin remodeling complex WSTF-ISWI, large subunit (contains heterochromatin localization, PHD and BROMO domains) (ISS)	133605	102777	111267	134418	57475.6	103872	78521.9	93147.8	91710.8	76034.6	103084	75221.5	127129	83806.2	94164	107908	88657.3	96680.9	31401.1	11434.8	20004.3	0.362878	0.655159	0.8216	0.895955	[24] Phospho (ST)
no significant up or down regulation	3384	TPSSSTTSFVDR	50.14	41.6016	2	682.79	0.194894	Ot05g01260	gi|308803821	XP_003079223.1	unnamed protein product	126694	100278	56801.1	58314.1	52725.4	69251.8	65362.7	51371.8	60974.9	54908.1	49463.6	72200.4	76433.3	119032	87203	78962.5	60373.9	80866.5	32933.7	7331.1	25385.4	0.289912	0.834613	0.764589	1.02411	[3] Phospho (ST)
no significant up or down regulation	2195	SPSPEVPETFASPTLK	32.06	56.1981	2	883.917	0.815903	Ot16g00720	gi|308812430	XP_003083522.1	unnamed protein product	331381	250837	236845	345260	346079	370639	312370	372579	359299	186176	284595	223866	377057	288710	440344	302080	320213	322914	53713.1	78803.5	85396.1	0.799739	0.726975	1.06002	1.06897	[3] Phospho (ST) ##-or-## [1] Phospho (ST)
no significant up or down regulation	13463	RAESDDVSDVSDMK	24.91	30.5523	2	825.321	0.695914	Ot12g02180	gi|308810110	XP_003082364.1	Hismacro and SEC14 domain-containing proteins (ISS)	10071.3	25711.4	26602.7	29511.9	12231.8	18925.8	25473.4	28329	14610.4	6138.55	12548.6	34150.5	10703.4	34511.7	13556.3	20825.8	18695.4	21094.1	8975.06	8848.22	12127.6	0.698525	0.932977	0.897706	1.01288	[4] Phospho (ST)|[13] Oxidation (M)
no significant up or down regulation	368	ISSSGMLLNIGTTSREPSVR	20.08	55.5487	2	1141.02	0.225227	Ot10g01000	gi|308808444	XP_003081532.1	unnamed protein product	2.78523e+06	5.06325e+06	3.12844e+06	3.13363e+06	2.59041e+06	3.59791e+06	3.84732e+06	4.56901e+06	3.3111e+06	2.55337e+06	2.28562e+06	4.22255e+06	2.7589e+06	4.47482e+06	2.8865e+06	3.34019e+06	3.57574e+06	3.32568e+06	990779	737582	964462	0.61058	0.964168	1.07052	0.995655	[2] Phospho (ST)|[6] Oxidation (M)|[18] Phospho (ST)
no significant up or down regulation	7078	SPAAIHYVSDVDTDSEDEFPSSP	73.14	57.4681	2	1273.02	2.41131	Ot05g01600	gi|308803889	XP_003079257.1	unnamed protein product	352592	202572	198143	287768	227397	233306	207049	220989	262850	136576	272973	79637.2	288263	147677	288010	253694	212154	215312	65827.2	46993.8	96064.9	0.293739	0.395761	0.836258	0.848706	[22] Phospho (ST)
no significant up or down regulation	1267	ARDDDSDSDVVDVGYVGR	108.78	49.0593	2	1010.42	0.0707882	Ot03g05690	gi|308802331	XP_003078479.1	FOG: RCC1 domain (ISS)	912708	472153	560805	1.01147e+06	546736	772834	740011	624929	864560	600609	780118	191152	1.06278e+06	584412	1.04604e+06	700774	720589	732900	243430	108835	362163	0.703116	0.859147	1.02827	1.04584	[6] Phospho (ST)
no significant up or down regulation	5689, 3599	KMAEQYSQEESG	51.03	23.3606	2	741.776	0.950132	Ot02g03630	gi|308800372	XP_003074967.1	Btf3 BTF3 transcription factor, putative (IC)	164844	206719	172686	210197	135775	198923	149004	165204	173823	113535	141770	154025	157666	219305	185695	178044	160098	171692	31006.8	31674.1	31093.6	0.397704	0.755222	0.899202	0.964322	[2] Oxidation (M)|[11] Phospho (ST)
no significant up or down regulation	5301, 7951	AVTEDECDGARDESEDESDDDDDGRR	30.54	27.5379	3	1040.02	1.24453	Ot01g01660	gi|308798891	XP_003074225.1	putative nucleic acid binding protein (ISS)	127435	176942	171350	227261	68924.2	330488	300379	173384	180854	101204	171816	219779	171888	363435	184920	154383	217262	222368	59450.5	95457.8	81259.8	0.297156	0.150884	1.40729	1.44037	[14] Phospho (ST)|[18] Phospho (ST)
no significant up or down regulation	2294	FDDGDSGEDDFLAR	87.54	56.3062	2	819.802	0.811333	Ot13g02010	gi|308810727	XP_003082672.1	unnamed protein product	78220.4	182346	99287.8	129440	137454	159338	155791	177434	138859	78239.1	109434	171758	106062	140589	133559	125350	141932	132280	39724.9	38149.9	26638.9	0.548439	0.652673	1.13229	1.05529	[6] Phospho (ST)
no significant up or down regulation	2086, 2244	KDGGSEDENNIADDEEPK	86.75	34.1241	2	1021.4	1.01517	Ot15g01700	gi|308812011	XP_003083313.1	Poly(A) polymerase and related nucleotidyltransferases (ISS)	551249	485302	480100	654420	339247	634438	514992	599468	556908	339417	459099	393694	587064	572673	563350	502064	529045	515176	115005	115108	84700.9	0.744623	0.790608	1.05374	1.02612	[5] Phospho (ST)
[truncated: 87 more rows]
